# Supplementary material for: Distinct, common and synergistic effects of insulin and IGF-1 receptors on healthy murine ageing
Source: Heliyon. 2024 Aug 17;10(16):e36457. doi: 10.1016/j.heliyon.2024.e36457 (PMC11379992; doi:10.1016/j.heliyon.2024.e36457)
Supplement: Multimedia component 2 [file mmc2.xlsx]

## Sheet: Sheet 1
		Genotype
	Gene	WT	IRKO	IGF-1RKO	DKO
S1	Insr	32.9 (2.1)	38.0 (3.6)	41.9 (6.5)	48.4 (3.6)
S2	Igf1r	45.5 (1.5)	53.0 (10.5)	50.7 (2.4)	47.5 (4.0)
S3
S5	Data in counts per milion and presented as mean (SEM)
S4
S6
S7
S8
S9
S10
S11
S12
S14
S15
S13
S16
S18
S17
S21
S20
S19
S22
S23
S24
