# Supplementary material for: Distinct, common and synergistic effects of insulin and IGF-1 receptors on healthy murine ageing
Source: Heliyon. 2024 Aug 17;10(16):e36457. doi: 10.1016/j.heliyon.2024.e36457 (PMC11379992; doi:10.1016/j.heliyon.2024.e36457)
Supplement: Multimedia component 3 [file mmc3.xlsx]

## Sheet: Ageing_dds_Unshrunk_Old_DKOvWT_
	baseMean	log2FoldChange	lfcSE	stat	pvalue	padj	Symbol
ENSMUSG00000073418	966.106	-2.23609	0.310813	-7.19431	6.28e-13	1.02e-08	C4b
ENSMUSG00000025094	491.536	-1.29437	0.191633	-6.75446	1.43e-11	1.17e-07	Slc18a2
ENSMUSG00000020182	366.069	-1.94029	0.320884	-6.0467	1.48e-09	8.04e-06	Ddc
ENSMUSG00000079293	69.0522	-2.41675	0.418364	-5.77666	7.62e-09	3.11e-05	Clec7a
ENSMUSG00000038642	1474.34	-1.18024	0.210458	-5.60794	2.05e-08	6.68e-05	Ctss
ENSMUSG00000030124	118.913	-1.30788	0.243313	-5.37527	7.65e-08	0.000207917	Lag3
ENSMUSG00000046805	465.412	-1.33239	0.252808	-5.27038	1.36e-07	0.000317295	Mpeg1
ENSMUSG00000023992	266.071	-1.16463	0.227055	-5.12926	2.91e-07	0.000593179	Trem2
ENSMUSG00000036887	1118.08	-1.03111	0.204427	-5.04391	4.56e-07	0.000826772	C1qa
ENSMUSG00000069516	439.242	-1.47255	0.29586	-4.9772	6.45e-07	0.00105243	Lyz2
ENSMUSG00000041828	260.016	-1.11321	0.227977	-4.88296	1.05e-06	0.00154987	Abca8a
ENSMUSG00000036905	968.057	-0.959213	0.199179	-4.81582	1.47e-06	0.00199295	C1qb
ENSMUSG00000036896	818.937	-1.02183	0.213744	-4.78064	1.75e-06	0.00219285	C1qc
ENSMUSG00000058715	206.188	-1.05631	0.223419	-4.72795	2.27e-06	0.00262876	Fcer1g
ENSMUSG00000000682	66.1134	-1.70104	0.361782	-4.70185	2.58e-06	0.00262876	Cd52
ENSMUSG00000028341	261.809	1.46339	0.310754	4.70917	2.49e-06	0.00262876	Nr4a3
ENSMUSG00000050335	107.033	-2.1743	0.465489	-4.67099	3e-06	0.00287649	Lgals3
ENSMUSG00000064215	878.528	-0.9969	0.227073	-4.39022	1.13e-05	0.0102628	Ifi27
ENSMUSG00000016256	981.059	-0.685792	0.158407	-4.3293	1.5e-05	0.0128435	Ctsz
ENSMUSG00000030789	15.9755	-3.2681	0.761483	-4.29176	1.77e-05	0.0144594	Itgax
ENSMUSG00000046718	168.805	-1.17665	0.278887	-4.21911	2.45e-05	0.0190542	Bst2
ENSMUSG00000030579	361.08	-1.0387	0.24762	-4.19475	2.73e-05	0.0202573	Tyrobp
ENSMUSG00000028364	160.632	1.50313	0.361055	4.16315	3.14e-05	0.0222637	Tnc
ENSMUSG00000076609	33.797	-2.31953	0.559721	-4.14408	3.41e-05	0.0231915	Igkc
ENSMUSG00000035929	119.06	-0.957696	0.232749	-4.11471	3.88e-05	0.0252978	H2-Q4
ENSMUSG00000097415	128.85	-1.05644	0.257981	-4.09502	4.22e-05	0.0264875	NA
ENSMUSG00000061232	925.486	-0.667439	0.164744	-4.05137	5.09e-05	0.0307668	H2-K1
ENSMUSG00000028581	597.127	-0.748541	0.186239	-4.01924	5.84e-05	0.0340178	Laptm5
ENSMUSG00000086272	58.5801	-1.32227	0.332515	-3.97658	6.99e-05	0.03933	NA
ENSMUSG00000029816	68.8103	-1.79204	0.452756	-3.95807	7.56e-05	0.0402847	Gpnmb
ENSMUSG00000062785	7752.24	0.735963	0.186086	3.95495	7.65e-05	0.0402847	Kcnc3
ENSMUSG00000040856	896.375	-1.16625	0.295697	-3.94408	8.01e-05	0.0408387	Dlk1
ENSMUSG00000028859	81.3475	-1.12469	0.287105	-3.91733	8.95e-05	0.0442626	Csf3r
ENSMUSG00000033327	80.9473	-1.11397	0.288591	-3.86005	0.000113363	0.0543944	Tnxb
ENSMUSG00000037994	61.2238	-1.57728	0.410452	-3.8428	0.000121639	0.0566975	Slc9b2
ENSMUSG00000000792	229.127	-0.88635	0.232219	-3.81688	0.000135151	0.0612459	Slc5a5
ENSMUSG00000029219	226.163	-1.18808	0.312856	-3.79754	0.000146139	0.0644355	Slc10a4
ENSMUSG00000029561	178.84	-1.02886	0.272306	-3.77834	0.00015788	0.0677805	Oasl2
ENSMUSG00000015950	98.9984	-0.996188	0.266118	-3.7434	0.000181545	0.0727095	Ncf1
ENSMUSG00000058420	159.098	-1.02743	0.274136	-3.74788	0.000178336	0.0727095	Syt17
ENSMUSG00000073940	343.79	0.758755	0.20278	3.74177	0.000182732	0.0727095	Hbb-bt
ENSMUSG00000092274	3830.42	-0.867871	0.234336	-3.70353	0.000212618	0.0825868	Neat1
ENSMUSG00000004707	17.7303	-2.22429	0.603427	-3.6861	0.000227717	0.0863949	Ly9
ENSMUSG00000027577	393.383	-0.694166	0.189688	-3.65952	0.000252689	0.0909013	Chrna4
ENSMUSG00000031662	17.9747	-2.00917	0.549319	-3.65757	0.000254622	0.0909013	Snx20
ENSMUSG00000095041	1891.61	-1.02999	0.281736	-3.65587	0.000256311	0.0909013	NA
ENSMUSG00000060568	531.296	0.573181	0.15736	3.64247	0.000270032	0.0937298	Fam78b
ENSMUSG00000021624	42.2292	-1.38672	0.382102	-3.6292	0.0002843	0.0966266	Cd180
ENSMUSG00000052305	2073.21	0.66935	0.185965	3.59933	0.000319032	0.106218	Hbb-b1
ENSMUSG00000079017	82.34	-1.28963	0.359223	-3.59005	0.00033062	0.107875	Ifi27l2a
ENSMUSG00000036908	239.923	-0.869148	0.242696	-3.58122	0.000342	0.1094	Unc93b1
ENSMUSG00000035594	10.4622	-2.75467	0.773017	-3.56353	0.000365898	0.114794	Chrna5
ENSMUSG00000073125	32.2904	-1.51793	0.427465	-3.55101	0.000383754	0.115936	Xlr3b
ENSMUSG00000057596	51.2316	-1.12073	0.315209	-3.55551	0.000377247	0.115936	Trim30d
ENSMUSG00000046699	537.255	0.716813	0.202166	3.54567	0.000391615	0.116024	Slitrk4
ENSMUSG00000034796	185.074	-1.16709	0.329573	-3.54123	0.000398267	0.116024	Cpne7
ENSMUSG00000026384	1705.31	0.852914	0.241349	3.53395	0.0004094	0.117175	Ptpn4
ENSMUSG00000074607	606.499	-0.851386	0.241613	-3.52375	0.000425483	0.119678	Tox2
ENSMUSG00000018927	52.2973	-1.40175	0.399977	-3.50457	0.000457339	0.126458	Ccl6
ENSMUSG00000028072	33.4697	-2.18419	0.626017	-3.48903	0.000484784	0.131813	Ntrk1
ENSMUSG00000046879	231.717	-0.654009	0.188802	-3.46399	0.000532228	0.142341	Irgm1
ENSMUSG00000046764	12.7586	-2.33892	0.677115	-3.45424	0.000551846	0.145207	A530053G22Rik
ENSMUSG00000087035	52.2829	1.61908	0.472863	3.424	0.000617057	0.151905	Tmem74bos
ENSMUSG00000004266	76.6059	-1.06057	0.309452	-3.42725	0.000609724	0.151905	Ptpn6
ENSMUSG00000031497	64.5297	-1.12866	0.328812	-3.43255	0.00059793	0.151905	Tnfsf13b
ENSMUSG00000021730	1524.78	0.475655	0.139131	3.41875	0.00062909	0.151905	Hcn1
ENSMUSG00000037686	76.4147	-0.961407	0.28121	-3.41882	0.00062894	0.151905	Aspg
ENSMUSG00000037649	111.294	-0.905184	0.264907	-3.41699	0.000633169	0.151905	H2-DMa
ENSMUSG00000022901	38.7548	-1.37884	0.404684	-3.40721	0.000656316	0.155176	Cd86
ENSMUSG00000024027	87.2894	-1.22902	0.362047	-3.39463	0.000687207	0.160158	Glp1r
ENSMUSG00000023235	140.898	-0.77911	0.229819	-3.3901	0.000698661	0.160535	Ccl25
ENSMUSG00000038147	53.0376	-1.24469	0.367929	-3.38296	0.000717079	0.162478	Cd84
ENSMUSG00000029700	32.2369	1.81458	0.537923	3.3733	0.000742717	0.164791	Slc13a1
ENSMUSG00000033319	967.322	0.580706	0.172238	3.37154	0.000747487	0.164791	Fem1c
ENSMUSG00000034116	54.5997	-1.16875	0.347061	-3.36757	0.00075834	0.164954	Vav1
ENSMUSG00000074622	192.997	-1.14458	0.342104	-3.3457	0.000820757	0.167373	Mafb
ENSMUSG00000075020	236.052	0.777595	0.232148	3.34957	0.000809368	0.167373	NA
ENSMUSG00000097767	643.803	-1.1361	0.338677	-3.35454	0.000794982	0.167373	Miat
ENSMUSG00000032297	294.225	-0.896799	0.267144	-3.35698	0.000787974	0.167373	Celf6
ENSMUSG00000052336	509.454	-0.827555	0.247311	-3.34622	0.000819224	0.167373	Cx3cr1
ENSMUSG00000037860	60.8978	-0.983622	0.294907	-3.33536	0.000851884	0.171576	Aim2
ENSMUSG00000054667	78.2207	-1.59889	0.480889	-3.32487	0.000884589	0.17599	Irs4
ENSMUSG00000004110	1452.25	0.625101	0.188603	3.31438	0.000918471	0.180529	Cacna1e
ENSMUSG00000027995	43.7675	-1.21173	0.36618	-3.3091	0.000935952	0.181775	Tlr2
ENSMUSG00000024397	117.596	-0.963344	0.293842	-3.27844	0.00104384	0.200343	Aif1
ENSMUSG00000024300	53.9357	-1.34344	0.413607	-3.2481	0.00116179	0.220389	Myo1f
ENSMUSG00000025892	3975.64	0.788107	0.243008	3.24314	0.00118222	0.221687	Gria4
ENSMUSG00000059498	203.45	-0.754066	0.233676	-3.22698	0.00125106	0.224461	Fcgr3
ENSMUSG00000027568	65.8032	-1.12766	0.348459	-3.23615	0.00121154	0.224461	Ntsr1
ENSMUSG00000005534	659.099	0.546935	0.169665	3.22362	0.00126581	0.224461	Insr
ENSMUSG00000032446	232.844	1.48232	0.45968	3.22468	0.00126112	0.224461	Eomes
ENSMUSG00000052142	35.7996	-1.57563	0.48755	-3.23173	0.00123041	0.224461	Rasal3
ENSMUSG00000025498	119.98	-0.848795	0.264277	-3.21177	0.00131922	0.231417	Irf7
ENSMUSG00000026656	74.7003	-1.13876	0.355088	-3.20697	0.00134139	0.232803	Fcgr2b
ENSMUSG00000021098	96.7696	-1.04747	0.327022	-3.20305	0.0013598	0.233513	4930447C04Rik
ENSMUSG00000063458	42.322	-1.67271	0.523261	-3.19671	0.00139006	0.235283	Lrmda
ENSMUSG00000069919	601.952	0.700685	0.219316	3.19487	0.00139895	0.235283	Hba-a1
ENSMUSG00000037708	20.4384	-2.07175	0.649082	-3.19181	0.00141385	0.235363	Spag6
ENSMUSG00000051439	43.4155	-1.16185	0.364443	-3.18801	0.00143257	0.23607	Cd14
ENSMUSG00000031298	35.7827	-1.54072	0.485756	-3.17179	0.00151502	0.245565	Adgrg2
ENSMUSG00000103882	12.8816	-2.2449	0.707994	-3.17078	0.00152029	0.245565	NA
ENSMUSG00000099696	391.831	-0.861977	0.272679	-3.16115	0.0015715	0.251347	2900052N01Rik
ENSMUSG00000023367	248.897	-0.944692	0.30044	-3.14436	0.0016645	0.258615	Tmem176a
ENSMUSG00000001300	365.801	0.597898	0.189883	3.14877	0.0016396	0.258615	Efnb2
ENSMUSG00000071531	86.8489	-0.809313	0.257214	-3.14646	0.00165263	0.258615	Gprin2
ENSMUSG00000048349	149.61	-1.64644	0.525284	-3.13438	0.00172215	0.265048	Pou4f1
ENSMUSG00000056737	104.569	-1.05886	0.339139	-3.12221	0.001795	0.273679	Capg
ENSMUSG00000028893	292.397	0.583305	0.187366	3.11318	0.00185084	0.279579	Sesn2
ENSMUSG00000043252	908.027	0.623068	0.201279	3.09554	0.00196456	0.286737	Tmem64
ENSMUSG00000030406	64.6202	-1.25169	0.40443	-3.09494	0.00196852	0.286737	Gipr
ENSMUSG00000037580	78.683	-1.09613	0.353864	-3.09762	0.00195084	0.286737	Gch1
ENSMUSG00000021423	212.576	-0.917559	0.296032	-3.09953	0.00193828	0.286737	Ly86
ENSMUSG00000033880	439.787	-0.939166	0.304017	-3.08919	0.00200704	0.28976	Lgals3bp
ENSMUSG00000040061	28.3251	-1.39162	0.452383	-3.07621	0.00209649	0.297613	Plcb2
ENSMUSG00000024011	29.9653	-1.58298	0.514655	-3.07581	0.00209932	0.297613	Pi16
ENSMUSG00000062488	161.879	-0.688581	0.224044	-3.07343	0.00211617	0.297613	Ifit3b
ENSMUSG00000060802	3244.5	-0.464536	0.151654	-3.06312	0.00219043	0.298436	B2m
ENSMUSG00000047250	128.92	-0.68212	0.22268	-3.06323	0.00218963	0.298436	Ptgs1
ENSMUSG00000052572	3001.79	0.647425	0.211533	3.06064	0.00220867	0.298436	Dlg2
ENSMUSG00000004730	63.7605	-1.08801	0.35539	-3.06146	0.00220258	0.298436	Adgre1
ENSMUSG00000040105	781.523	0.65324	0.213478	3.05998	0.00221348	0.298436	Plpp6
ENSMUSG00000015829	929.732	0.444624	0.145966	3.04608	0.0023185	0.299014	Tnr
ENSMUSG00000037995	24.6572	-1.72365	0.570272	-3.0225	0.00250695	0.299014	Igsf9
ENSMUSG00000027637	233.242	0.605406	0.200208	3.02388	0.00249553	0.299014	Rab5if
ENSMUSG00000050558	43.1281	-2.21121	0.728363	-3.03587	0.00239844	0.299014	Prokr2
ENSMUSG00000040690	438.912	-1.01734	0.333134	-3.05384	0.0022593	0.299014	Col16a1
ENSMUSG00000029311	767.72	-0.480003	0.158646	-3.02562	0.00248125	0.299014	Hsd17b11
ENSMUSG00000037541	1263.13	0.995251	0.329575	3.01981	0.00252936	0.299014	Shank2
ENSMUSG00000018819	87.3603	-0.886671	0.293084	-3.02531	0.00248376	0.299014	Lsp1
ENSMUSG00000019966	1522.64	1.02997	0.337202	3.05448	0.00225453	0.299014	Kitl
ENSMUSG00000031467	1272.09	0.383594	0.126236	3.03871	0.00237595	0.299014	Agpat5
ENSMUSG00000005142	576.409	-0.522099	0.172034	-3.03486	0.00240646	0.299014	Man2b1
ENSMUSG00000034731	515.113	0.752906	0.248117	3.03448	0.00240953	0.299014	Dgkh
ENSMUSG00000062309	239.127	-0.700563	0.231852	-3.02159	0.0025145	0.299014	Rpp25
ENSMUSG00000020524	5073.87	0.744633	0.246076	3.02603	0.00247786	0.299014	Gria1
ENSMUSG00000005360	10838.6	0.998283	0.329416	3.03046	0.00244183	0.299014	Slc1a3
ENSMUSG00000079022	34.0256	-1.28191	0.422756	-3.03226	0.00242727	0.299014	Col22a1
ENSMUSG00000024818	77.989	-0.87343	0.287208	-3.04111	0.00235707	0.299014	Slc25a45
ENSMUSG00000040037	2823.38	0.528272	0.175231	3.01471	0.00257221	0.299736	Negr1
ENSMUSG00000053158	86.6826	-0.836602	0.277309	-3.01685	0.00255412	0.299736	Fes
ENSMUSG00000026548	30.0701	-1.62825	0.540913	-3.0102	0.00261079	0.300533	Slamf9
ENSMUSG00000046186	37.5507	-1.73131	0.575261	-3.0096	0.0026159	0.300533	Cd109
ENSMUSG00000035133	3045.28	0.606011	0.20211	2.99842	0.00271385	0.307456	Arhgap5
ENSMUSG00000021097	1493.97	0.54131	0.180415	3.00035	0.00269667	0.307456	Clmn
ENSMUSG00000033355	73.0685	-0.929906	0.31076	-2.99236	0.00276832	0.311465	Rtp4
ENSMUSG00000037111	3019.28	0.593459	0.198532	2.98923	0.00279678	0.312512	Setd7
ENSMUSG00000090125	154.373	-0.926349	0.310897	-2.9796	0.00288626	0.316921	Pou3f1
ENSMUSG00000030786	141.109	-0.851717	0.285934	-2.97872	0.00289452	0.316921	Itgam
ENSMUSG00000024610	197.323	-0.836234	0.280654	-2.97959	0.00288635	0.316921	Cd74
ENSMUSG00000026163	4333.7	0.957477	0.324074	2.9545	0.00313178	0.325517	Sphkap
ENSMUSG00000048126	60.4472	-1.05247	0.355248	-2.96264	0.00305011	0.325517	Col6a3
ENSMUSG00000016194	861.571	0.548247	0.184735	2.96775	0.00299985	0.325517	Hsd11b1
ENSMUSG00000033192	278.986	-0.870875	0.294051	-2.96165	0.00306	0.325517	Lpcat2
ENSMUSG00000097466	56.8041	1.07383	0.363465	2.95441	0.00313266	0.325517	D430036J16Rik
ENSMUSG00000018920	62.2829	-1.03734	0.350801	-2.95706	0.00310592	0.325517	Cxcl16
ENSMUSG00000024339	180.459	-0.607031	0.204937	-2.96203	0.00305615	0.325517	Tap2
ENSMUSG00000024621	900.321	-0.614299	0.207571	-2.95946	0.00308178	0.325517	Csf1r
ENSMUSG00000047502	59.9328	-1.18527	0.402439	-2.94521	0.00322737	0.33114	Mroh7
ENSMUSG00000018774	108.311	-1.03134	0.350154	-2.94538	0.00322557	0.33114	Cd68
ENSMUSG00000019146	2371.64	0.518244	0.176179	2.94157	0.00326551	0.33296	Cacng2
ENSMUSG00000100837	151.856	-0.803397	0.273331	-2.93929	0.00328969	0.333342	1700063D05Rik
ENSMUSG00000018008	131.142	-0.82931	0.282352	-2.93716	0.00331239	0.333569	Cyth4
ENSMUSG00000044098	139.582	0.716337	0.245236	2.92101	0.00348896	0.349195	Rsbn1
ENSMUSG00000001025	290.708	-0.84255	0.288763	-2.91779	0.00352521	0.350341	S100a6
ENSMUSG00000032238	2136.7	0.913003	0.31336	2.91359	0.00357298	0.350341	Rora
ENSMUSG00000021069	73.3175	-1.09453	0.375814	-2.91243	0.00358631	0.350341	Pygl
ENSMUSG00000002274	3353.33	0.627398	0.215177	2.91573	0.00354861	0.350341	Metrn
ENSMUSG00000035004	19.4148	-1.60755	0.55232	-2.91053	0.00360813	0.350375	Igsf6
ENSMUSG00000036815	2156.27	0.571644	0.196793	2.9048	0.00367493	0.352663	Dpp10
ENSMUSG00000030630	667.935	-0.618038	0.212681	-2.90595	0.00366143	0.352663	Fah
ENSMUSG00000026288	114.591	-0.884421	0.305634	-2.89372	0.00380707	0.356824	Inpp5d
ENSMUSG00000028100	81.5279	-0.737118	0.255037	-2.89024	0.00384952	0.356824	Nudt17
ENSMUSG00000015568	149.565	-1.29945	0.448775	-2.89555	0.00378492	0.356824	Lpl
ENSMUSG00000034282	96.7138	-0.995081	0.344175	-2.89121	0.00383766	0.356824	Evpl
ENSMUSG00000001504	269.4	-0.696792	0.24077	-2.89402	0.00380348	0.356824	Irx2
ENSMUSG00000078945	25.4167	-1.42571	0.492829	-2.89291	0.00381697	0.356824	Naip2
ENSMUSG00000013707	36.4265	-1.08242	0.375563	-2.88212	0.00395011	0.357371	Tnfaip8l2
ENSMUSG00000045589	3456.63	0.716288	0.24851	2.88233	0.00394748	0.357371	Frrs1l
ENSMUSG00000063428	371.759	0.534017	0.184999	2.88659	0.00389437	0.357371	Ddo
ENSMUSG00000021070	90.961	-1.05754	0.367081	-2.88094	0.00396495	0.357371	Bdkrb2
ENSMUSG00000025020	122.378	-0.879968	0.304978	-2.88535	0.00390983	0.357371	Slit1
ENSMUSG00000004609	89.4887	-0.99639	0.346287	-2.87736	0.00401023	0.357502	Cd33
ENSMUSG00000121309	52.7408	-0.96716	0.335996	-2.87848	0.00399591	0.357502	NA
ENSMUSG00000018199	1345.77	0.508637	0.176965	2.87421	0.00405033	0.359115	Ro60
ENSMUSG00000022212	686.348	-0.728835	0.253963	-2.86985	0.00410665	0.36214	Cpne6
ENSMUSG00000068699	130.427	-1.34561	0.46931	-2.8672	0.00414116	0.36322	Flnc
ENSMUSG00000027965	2282.21	0.917532	0.320207	2.86543	0.00416441	0.363305	Olfm3
ENSMUSG00000104093	61.96	-1.02057	0.35666	-2.86145	0.00421702	0.364753	A330015K06Rik
ENSMUSG00000059003	912.77	0.474514	0.165867	2.8608	0.00422572	0.364753	Grin2a
ENSMUSG00000034226	209.893	-0.663933	0.233201	-2.84704	0.00441277	0.366585	Rhov
ENSMUSG00000060988	1185.21	0.988292	0.347023	2.84791	0.00440068	0.366585	Galnt13
ENSMUSG00000049176	670.709	0.532543	0.187076	2.84667	0.00441786	0.366585	Frmpd4
ENSMUSG00000028145	809.878	0.370267	0.129809	2.85241	0.00433897	0.366585	Them4
ENSMUSG00000029596	142.342	-0.705987	0.248148	-2.84503	0.00444076	0.366585	Sdsl
ENSMUSG00000040552	47.9004	-0.977929	0.342794	-2.85282	0.00433333	0.366585	C3ar1
ENSMUSG00000059187	168.896	-0.830873	0.291011	-2.85512	0.00430199	0.366585	Tafa1
ENSMUSG00000042444	2563.76	0.706719	0.248284	2.84641	0.00442149	0.366585	Mindy2
ENSMUSG00000074896	268.325	-0.684971	0.240812	-2.84442	0.00444917	0.366585	Ifit3
ENSMUSG00000074151	29.375	-1.30059	0.45955	-2.83014	0.00465276	0.381433	Nlrc5
ENSMUSG00000042826	1055.77	0.416107	0.147119	2.82837	0.00467856	0.38163	Fgf11
ENSMUSG00000073478	132.638	-0.806545	0.286022	-2.81987	0.00480432	0.386097	NA
ENSMUSG00000053965	696.323	1.11915	0.396598	2.82186	0.00477453	0.386097	Pde5a
ENSMUSG00000046714	41.2168	1.05702	0.374683	2.82109	0.00478604	0.386097	Foxc2
ENSMUSG00000025400	97.7159	-1.47179	0.522546	-2.81657	0.00485399	0.386283	Tac2
ENSMUSG00000053113	32.983	-1.23728	0.439172	-2.8173	0.00484292	0.386283	Socs3
ENSMUSG00000078670	629.358	0.80103	0.284679	2.8138	0.00489602	0.387736	Fam174b
ENSMUSG00000032268	146.462	-1.1417	0.406582	-2.80804	0.00498444	0.392832	Tmprss5
ENSMUSG00000021359	132.451	0.971833	0.346611	2.80382	0.00505018	0.3961	Tfap2a
ENSMUSG00000031292	645.323	0.597509	0.213364	2.80041	0.00510371	0.396485	Cdkl5
ENSMUSG00000022358	560.633	-0.77854	0.277926	-2.80125	0.00509056	0.396485	Fbxo32
ENSMUSG00000048038	108.23	-0.829341	0.296622	-2.79595	0.00517469	0.400094	Ccdc187
ENSMUSG00000062098	3717.26	0.787577	0.282047	2.79236	0.00523255	0.401548	Btbd3
ENSMUSG00000040703	124.013	-0.69823	0.250107	-2.79173	0.00524271	0.401548	Cyp2s1
ENSMUSG00000027669	487.23	0.432666	0.155196	2.78786	0.00530575	0.404477	Gnb4
ENSMUSG00000003418	97.742	-0.939368	0.337458	-2.78366	0.0053749	0.406433	St8sia6
ENSMUSG00000013523	12081.8	-0.720694	0.259211	-2.78034	0.00543024	0.406433	Bcas1
ENSMUSG00000037754	2732.43	0.623632	0.224544	2.77732	0.0054809	0.406433	Ppp1r16b
ENSMUSG00000047090	69.7558	0.852181	0.306784	2.77779	0.00547304	0.406433	Tmem198b
ENSMUSG00000006519	166.085	-0.590437	0.2125	-2.77853	0.00546053	0.406433	Cyba
ENSMUSG00000022353	2272.04	0.614313	0.220778	2.78249	0.00539432	0.406433	Mtss1
ENSMUSG00000022548	9916.14	-0.574589	0.207225	-2.77278	0.00555792	0.41028	Apod
ENSMUSG00000056158	1877.55	0.578906	0.208963	2.77038	0.00559914	0.411461	Car10
ENSMUSG00000026312	442.709	0.698331	0.256674	2.72069	0.00651452	0.41637	Cdh7
ENSMUSG00000036766	8788.02	0.656109	0.242632	2.70414	0.00684824	0.41637	Dner
ENSMUSG00000038174	936.95	0.505807	0.187193	2.70207	0.00689101	0.41637	Fam126b
ENSMUSG00000026622	94.1909	1.41079	0.516293	2.73254	0.00628478	0.41637	Nek2
ENSMUSG00000074872	294.472	-0.691426	0.254936	-2.71216	0.00668467	0.41637	Ctxn2
ENSMUSG00000068373	1352.36	0.737123	0.271992	2.71009	0.00672642	0.41637	D430041D05Rik
ENSMUSG00000074575	127.252	-1.5412	0.562136	-2.74169	0.00611247	0.41637	Kcng1
ENSMUSG00000068154	24.0872	-1.35471	0.493487	-2.74518	0.00604768	0.41637	Insm1
ENSMUSG00000036093	1115.92	0.452871	0.16476	2.74867	0.0059838	0.41637	Arl5a
ENSMUSG00000026824	1970.9	0.473123	0.172816	2.73772	0.00618663	0.41637	Kcnj3
ENSMUSG00000016150	314.054	1.0187	0.373012	2.73101	0.00631408	0.41637	Tenm1
ENSMUSG00000004894	1331.62	-0.663375	0.243896	-2.7199	0.00653007	0.41637	Hapln2
ENSMUSG00000028701	835.065	0.806561	0.297271	2.71322	0.00666338	0.41637	Lurap1
ENSMUSG00000040569	41.4938	1.42513	0.52539	2.71252	0.0066773	0.41637	Slc26a7
ENSMUSG00000016520	181.631	0.808609	0.296655	2.72575	0.00641554	0.41637	Lnx2
ENSMUSG00000029595	167.172	0.60019	0.218495	2.74692	0.00601569	0.41637	Lhx5
ENSMUSG00000029673	705.645	0.537247	0.196262	2.73739	0.00619283	0.41637	Auts2
ENSMUSG00000029162	224.81	-0.607008	0.220333	-2.75496	0.00586993	0.41637	Khk
ENSMUSG00000001520	486.813	-0.521159	0.189354	-2.7523	0.00591775	0.41637	Nrip2
ENSMUSG00000060882	2959.13	0.816273	0.295774	2.75978	0.00578397	0.41637	Kcnd2
ENSMUSG00000004347	823.944	0.67499	0.247926	2.72255	0.00647808	0.41637	Pde1c
ENSMUSG00000029919	73.2071	-0.909604	0.335614	-2.71027	0.00672281	0.41637	Hpgds
ENSMUSG00000041741	206.986	0.74861	0.274045	2.7317	0.00630078	0.41637	Pde3a
ENSMUSG00000039629	1357.01	0.726788	0.264296	2.7499	0.00596129	0.41637	Strip2
ENSMUSG00000070527	37.3574	1.00612	0.365746	2.75086	0.00594385	0.41637	Mkrn3
ENSMUSG00000039391	19.5343	-1.66683	0.60478	-2.7561	0.00584951	0.41637	Ccdc81
ENSMUSG00000043964	324.644	0.587333	0.214718	2.73536	0.00623113	0.41637	Orai3
ENSMUSG00000048779	35.3999	-0.998601	0.3693	-2.70404	0.00685031	0.41637	P2ry6
ENSMUSG00000108325	97.9244	0.803209	0.295497	2.71816	0.00656462	0.41637	NA
ENSMUSG00000007891	4819.79	-0.486319	0.176581	-2.75408	0.00588575	0.41637	Ctsd
ENSMUSG00000043822	171.238	-0.774287	0.284396	-2.72256	0.00647778	0.41637	Adamtsl5
ENSMUSG00000034330	88.8161	-0.784569	0.288949	-2.71525	0.00662262	0.41637	Plcg2
ENSMUSG00000031504	20.6209	-1.91014	0.698075	-2.7363	0.00621336	0.41637	Rab20
ENSMUSG00000045246	1823.64	0.632811	0.233777	2.7069	0.0067914	0.41637	Kcng4
ENSMUSG00000040010	1153.03	0.407166	0.148579	2.7404	0.00613643	0.41637	Slc7a5
ENSMUSG00000022216	544.935	-0.486821	0.177711	-2.73939	0.00615532	0.41637	Psme1
ENSMUSG00000049555	195.982	-0.681802	0.250232	-2.72468	0.00643634	0.41637	Tmie
ENSMUSG00000121444	47.8405	-1.02837	0.375624	-2.73776	0.00618593	0.41637	NA
ENSMUSG00000018339	589.563	-0.956997	0.351501	-2.7226	0.00647703	0.41637	Gpx3
ENSMUSG00000020623	151.666	0.599577	0.221315	2.70915	0.00674554	0.41637	Map2k6
ENSMUSG00000041046	164.65	0.775944	0.283238	2.73955	0.00615234	0.41637	Ramp3
ENSMUSG00000052957	270.78	0.6543	0.241314	2.7114	0.00669995	0.41637	Gas1
ENSMUSG00000090258	112.798	-0.667416	0.246933	-2.70282	0.00687543	0.41637	Churc1
ENSMUSG00000001661	32.5715	-2.32429	0.858492	-2.70741	0.00678112	0.41637	Hoxc6
ENSMUSG00000033863	2359.12	0.588105	0.213309	2.75706	0.00583233	0.41637	Klf9
ENSMUSG00000024924	1576.04	0.500236	0.184077	2.71754	0.0065769	0.41637	Vldlr
ENSMUSG00000024810	1705.6	-0.65011	0.236921	-2.74399	0.00606973	0.41637	Il33
ENSMUSG00000001750	305.91	-0.676211	0.247533	-2.7318	0.00629894	0.41637	Tcirg1
ENSMUSG00000019828	1981.83	0.830591	0.307877	2.6978	0.00697993	0.420186	Grm1
ENSMUSG00000040373	533.817	0.867349	0.321673	2.69637	0.00700995	0.420442	Cacng5
ENSMUSG00000055373	1682.78	0.66466	0.246699	2.69422	0.00705545	0.420471	Fut9
ENSMUSG00000054675	223.633	-0.582918	0.216384	-2.69391	0.00706197	0.420471	Tmem119
ENSMUSG00000034947	25.4346	-1.34149	0.498391	-2.69165	0.00711001	0.421791	Tmem106a
ENSMUSG00000015340	22.6372	-1.37133	0.510258	-2.68752	0.00719839	0.425487	Cybb
ENSMUSG00000058013	1050.37	0.603601	0.224887	2.68402	0.00727429	0.42788	Septin11
ENSMUSG00000020901	35.4429	-1.33211	0.496679	-2.68204	0.00731755	0.42788	Pik3r5
ENSMUSG00000021690	1157.87	0.432886	0.161344	2.683	0.0072964	0.42788	Jmy
ENSMUSG00000022237	167.376	0.920355	0.343485	2.67946	0.00737411	0.428118	Ankrd33b
ENSMUSG00000039316	404.291	-0.728869	0.271966	-2.68001	0.0073621	0.428118	Rftn1
ENSMUSG00000069917	392.883	0.608064	0.227167	2.67673	0.00743449	0.430093	Hba-a2
ENSMUSG00000045005	44.0268	-0.977598	0.367184	-2.66242	0.00775801	0.433306	Fzd5
ENSMUSG00000055197	29.4245	-1.50474	0.563556	-2.67008	0.00758334	0.433306	Fev
ENSMUSG00000006546	28.022	-1.90953	0.721179	-2.64778	0.00810218	0.433306	Cryba2
ENSMUSG00000023206	67.999	-1.00901	0.383932	-2.62808	0.00858675	0.433306	Il15ra
ENSMUSG00000086939	10.8105	-2.03737	0.768274	-2.65188	0.00800449	0.433306	NA
ENSMUSG00000039943	3163.97	0.641482	0.24242	2.64616	0.00814114	0.433306	Plcb4
ENSMUSG00000035778	76.6133	-1.04314	0.394822	-2.64205	0.00824068	0.433306	Ggta1
ENSMUSG00000085438	10794.5	0.492303	0.185972	2.64718	0.00811657	0.433306	Oip5os1
ENSMUSG00000059493	127.916	-0.85631	0.32636	-2.62382	0.00869485	0.433306	Nhs
ENSMUSG00000028132	904.022	0.565737	0.213246	2.65298	0.0079784	0.433306	Tlcd4
ENSMUSG00000027861	384.522	1.06802	0.404394	2.64104	0.00826518	0.433306	Casq2
ENSMUSG00000059921	528.2	0.576462	0.218867	2.63384	0.00844246	0.433306	Unc5c
ENSMUSG00000027827	2223	0.416165	0.158501	2.62563	0.00864884	0.433306	Kcnab1
ENSMUSG00000040747	132.489	-0.748627	0.284558	-2.63084	0.00851738	0.433306	Cd53
ENSMUSG00000029032	18.7111	-1.31003	0.499327	-2.6236	0.00870063	0.433306	Arhgef16
ENSMUSG00000042228	273.494	0.732147	0.279049	2.62372	0.0086974	0.433306	Lyn
ENSMUSG00000015653	1399.25	0.375239	0.143043	2.62326	0.00870933	0.433306	Steap2
ENSMUSG00000001988	103.844	-0.928166	0.352969	-2.6296	0.00854856	0.433306	Npas1
ENSMUSG00000055116	488.668	0.642853	0.242339	2.65271	0.00798496	0.433306	Arntl
ENSMUSG00000051048	104.018	-1.17843	0.443696	-2.65595	0.00790862	0.433306	P4ha3
ENSMUSG00000019906	348.618	1.09057	0.415508	2.62466	0.00867349	0.433306	Lin7a
ENSMUSG00000000290	102.94	-0.875318	0.333688	-2.62316	0.0087118	0.433306	Itgb2
ENSMUSG00000035697	109.405	-0.710353	0.269535	-2.63548	0.00840185	0.433306	Arhgap45
ENSMUSG00000025351	1672.4	-0.480819	0.181963	-2.64239	0.00823226	0.433306	Cd63
ENSMUSG00000053626	98.8188	1.00535	0.379603	2.64843	0.00808672	0.433306	Tll1
ENSMUSG00000098557	2133.05	0.759402	0.287672	2.63982	0.00829508	0.433306	Kctd12
ENSMUSG00000021876	294.307	-0.583058	0.220679	-2.64211	0.00823914	0.433306	Rnase4
ENSMUSG00000017400	1068.35	-0.432977	0.163617	-2.64629	0.00813806	0.433306	Stac2
ENSMUSG00000020399	45.4361	-1.1888	0.452716	-2.62593	0.00864129	0.433306	Havcr2
ENSMUSG00000041598	1565.67	0.680347	0.256105	2.65652	0.00789526	0.433306	Cdc42ep4
ENSMUSG00000121226	25.5562	1.17882	0.447309	2.63536	0.00840486	0.433306	NA
ENSMUSG00000021665	477.273	-0.710559	0.270612	-2.62575	0.00864579	0.433306	Hexb
ENSMUSG00000021572	191.183	1.11448	0.417795	2.66754	0.00764087	0.433306	Cep72
ENSMUSG00000038732	127.892	-0.85351	0.323233	-2.64054	0.00827733	0.433306	Mboat1
ENSMUSG00000050334	540.265	0.642428	0.243139	2.64222	0.00823645	0.433306	C130071C03Rik
ENSMUSG00000021239	28.6733	-1.86136	0.698168	-2.66607	0.00767437	0.433306	Vsx2
ENSMUSG00000021280	58.1383	-0.871896	0.329014	-2.65003	0.00804853	0.433306	Exoc3l4
ENSMUSG00000023019	1933.25	0.538551	0.201991	2.66622	0.00767099	0.433306	Gpd1
ENSMUSG00000068617	89.4148	-1.18408	0.448996	-2.63717	0.00836004	0.433306	Efcab1
ENSMUSG00000079547	46.1438	-1.04938	0.393867	-2.66429	0.00771511	0.433306	H2-DMb1
ENSMUSG00000024164	134.188	-2.1845	0.825046	-2.64774	0.00810329	0.433306	C3
ENSMUSG00000059811	2125.9	0.65758	0.247445	2.65748	0.00787273	0.433306	Atl2
ENSMUSG00000047428	81.3523	-0.873422	0.330126	-2.64572	0.00815162	0.433306	Dlk2
ENSMUSG00000117613	33.7281	-1.20664	0.455557	-2.64872	0.0080798	0.433306	NA
ENSMUSG00000052920	302.705	0.893225	0.33473	2.6685	0.00761919	0.433306	Prkg1
ENSMUSG00000036278	373.365	-0.414832	0.157466	-2.63442	0.0084282	0.433306	Macrod1
ENSMUSG00000007682	518.35	0.446614	0.170489	2.61961	0.00880292	0.436507	Dio2
ENSMUSG00000020525	575.281	0.779601	0.297776	2.61808	0.00884271	0.437151	Ppm1d
ENSMUSG00000063142	2473.92	0.77174	0.29493	2.61669	0.00887868	0.437604	Kcnma1
ENSMUSG00000053199	754.473	0.509659	0.194997	2.61368	0.00895734	0.440151	Arhgap20
ENSMUSG00000058498	89.0322	-1.15252	0.441456	-2.61073	0.00903494	0.442631	Rnf207
ENSMUSG00000044067	694.151	0.760954	0.292022	2.60581	0.00916561	0.447688	Gpr22
ENSMUSG00000050199	514.52	0.546661	0.210131	2.60153	0.00928095	0.451024	Lgr4
ENSMUSG00000063354	15.7956	-2.38826	0.918131	-2.60122	0.0092892	0.451024	Slc39a4
ENSMUSG00000023249	164.834	-0.506239	0.194726	-2.59975	0.00932921	0.451622	Parp3
ENSMUSG00000002458	185.334	-0.565741	0.217885	-2.59651	0.00941765	0.451881	Rgs19
ENSMUSG00000024064	114.955	-0.818895	0.315262	-2.59751	0.00939037	0.451881	Galnt14
ENSMUSG00000024076	73.3904	-0.911833	0.351091	-2.59714	0.00940039	0.451881	Vit
ENSMUSG00000048174	124.737	-0.673829	0.261035	-2.58137	0.00984077	0.45206	Tmem81
ENSMUSG00000070730	1112.32	0.657455	0.254651	2.58179	0.00982897	0.45206	Rmdn3
ENSMUSG00000017412	2911.91	0.680142	0.263503	2.58116	0.00984696	0.45206	Cacnb4
ENSMUSG00000015342	570.538	0.632227	0.244983	2.5807	0.00986001	0.45206	Xk
ENSMUSG00000027716	1101.13	0.968017	0.375098	2.58071	0.00985987	0.45206	Trpc3
ENSMUSG00000011034	114.665	1.28109	0.495619	2.58484	0.00974249	0.45206	Slc5a1
ENSMUSG00000029810	579.07	-0.586049	0.227546	-2.57551	0.0100092	0.45206	Tmem176b
ENSMUSG00000030077	2008.2	0.519905	0.201924	2.57476	0.010031	0.45206	Chl1
ENSMUSG00000079598	1981.86	0.682068	0.264286	2.58079	0.0098574	0.45206	Clec2l
ENSMUSG00000002985	33003.5	-0.342195	0.132805	-2.57668	0.00997545	0.45206	Apoe
ENSMUSG00000039697	1228.08	0.310063	0.119722	2.58986	0.00960139	0.45206	Ncoa7
ENSMUSG00000032925	389.542	0.803762	0.311105	2.58357	0.00977834	0.45206	Itgbl1
ENSMUSG00000059674	112.62	-0.86665	0.33484	-2.58825	0.00964641	0.45206	Cdh24
ENSMUSG00000042529	446.353	0.996698	0.385322	2.58666	0.00969104	0.45206	Kcnj12
ENSMUSG00000049658	390.599	0.542966	0.210232	2.5827	0.00980312	0.45206	Bdp1
ENSMUSG00000071203	22.0367	-1.3192	0.511428	-2.57944	0.00989592	0.45206	Naip5
ENSMUSG00000021327	504.529	0.57031	0.221219	2.57803	0.0099365	0.45206	Zkscan3
ENSMUSG00000079941	14.924	1.86513	0.724316	2.57502	0.0100235	0.45206	NA
ENSMUSG00000076617	563.485	-0.953034	0.369041	-2.58246	0.0098099	0.45206	Ighm
ENSMUSG00000024338	90.8601	-0.652201	0.253184	-2.57599	0.00999527	0.45206	Psmb8
ENSMUSG00000052026	372.645	-0.573216	0.22236	-2.57787	0.00994101	0.45206	Slc6a7
ENSMUSG00000109695	311.34	-0.675716	0.260673	-2.59219	0.00953661	0.45206	Gm31166
ENSMUSG00000041380	955.402	-0.82988	0.322697	-2.5717	0.01012	0.454813	Htr2c
ENSMUSG00000059323	95.1792	-0.763395	0.297088	-2.5696	0.0101817	0.45633	Tonsl
ENSMUSG00000032253	1062.83	0.601763	0.23437	2.56757	0.0102413	0.457744	Phip
ENSMUSG00000033544	13.3643	-1.60459	0.627143	-2.55856	0.0105105	0.45805	Angptl1
ENSMUSG00000010911	313.42	0.47075	0.183982	2.55867	0.0105072	0.45805	Apip
ENSMUSG00000040093	124.739	0.919698	0.359333	2.55946	0.0104836	0.45805	Bmf
ENSMUSG00000046688	117.999	-0.642748	0.250766	-2.56314	0.010373	0.45805	Tifa
ENSMUSG00000027857	68.4994	0.77609	0.302695	2.56393	0.0103494	0.45805	Tshb
ENSMUSG00000030222	199.445	-0.73638	0.287609	-2.56035	0.0104568	0.45805	Rerg
ENSMUSG00000036466	2380.33	0.558628	0.218388	2.55796	0.0105289	0.45805	Megf11
ENSMUSG00000021466	1810.29	0.418334	0.1633	2.56175	0.0104146	0.45805	Ptch1
ENSMUSG00000096847	1588.66	0.702888	0.274332	2.56218	0.0104018	0.45805	Tmem151b
ENSMUSG00000032946	679.614	-0.613399	0.239724	-2.55877	0.0105044	0.45805	Rasgrp2
ENSMUSG00000029385	623.743	0.646632	0.252939	2.55647	0.010574	0.458788	Ccng2
ENSMUSG00000036523	23.0312	-1.27796	0.500158	-2.55511	0.0106154	0.459363	Greb1
ENSMUSG00000097638	30.5015	-1.09789	0.430351	-2.55115	0.0107367	0.459887	Carlr
ENSMUSG00000025658	726.493	0.823192	0.322689	2.55104	0.0107403	0.459887	Cnksr2
ENSMUSG00000049281	483.763	-0.627264	0.245863	-2.55128	0.0107329	0.459887	Scn3b
ENSMUSG00000045098	658.751	0.464542	0.18205	2.55173	0.0107188	0.459887	Kmt5b
ENSMUSG00000020137	350.146	0.556337	0.218291	2.5486	0.0108156	0.460353	Thap2
ENSMUSG00000055675	1674.95	0.724758	0.284309	2.54919	0.0107973	0.460353	Kbtbd11
ENSMUSG00000024580	371.46	0.575094	0.225709	2.54795	0.0108358	0.460353	Grpel2
ENSMUSG00000057182	198.331	-0.903754	0.35498	-2.54593	0.0108989	0.461125	Scn3a
ENSMUSG00000039774	30.105	-1.12654	0.442553	-2.54555	0.0109105	0.461125	Galnt12
ENSMUSG00000039372	324.285	0.542368	0.213288	2.54289	0.010994	0.462256	Marchf4
ENSMUSG00000032564	241.369	-0.757821	0.298004	-2.54299	0.0109907	0.462256	Cpne4
ENSMUSG00000066392	3784.48	0.428691	0.168678	2.54148	0.0110383	0.462929	Nrxn3
ENSMUSG00000021364	469.194	0.497728	0.195923	2.54043	0.0110716	0.463133	Elovl2
ENSMUSG00000022895	842.779	0.506447	0.199451	2.5392	0.0111107	0.46358	Ets2
ENSMUSG00000037405	35.702	-0.953644	0.376016	-2.53618	0.0112069	0.465216	Icam1
ENSMUSG00000007653	165.798	1.15409	0.455026	2.53631	0.0112027	0.465216	Gabrb2
ENSMUSG00000027797	4690.15	0.460229	0.181572	2.5347	0.0112545	0.465602	Dclk1
ENSMUSG00000020865	21.8368	-1.16857	0.461138	-2.53411	0.0112733	0.465602	Abcc3
ENSMUSG00000042631	15.8529	1.69981	0.67173	2.5305	0.0113901	0.468332	Xkr7
ENSMUSG00000020590	998.444	0.430685	0.170212	2.53029	0.0113968	0.468332	Snx13
ENSMUSG00000047496	1040.07	0.608697	0.240979	2.52594	0.011539	0.469035	Rnf152
ENSMUSG00000076441	354.031	-0.713653	0.282368	-2.52739	0.0114914	0.469035	Ass1
ENSMUSG00000026904	1522.45	0.469081	0.185703	2.52598	0.0115377	0.469035	Slc4a10
ENSMUSG00000027950	1047.84	0.541699	0.214503	2.52537	0.0115577	0.469035	Chrnb2
ENSMUSG00000028545	89.8571	-0.822475	0.325542	-2.52648	0.0115212	0.469035	Bend5
ENSMUSG00000021071	2976.48	0.543801	0.21547	2.52379	0.0116097	0.469977	Trim9
ENSMUSG00000033777	23.4364	-1.34808	0.535333	-2.51821	0.0117952	0.475648	Tlr13
ENSMUSG00000054013	1141.17	-0.622887	0.247391	-2.51783	0.0118081	0.475648	Tmem179
ENSMUSG00000027533	1414.24	-0.599485	0.238361	-2.51503	0.0119024	0.47709	Fabp5
ENSMUSG00000020227	30.0119	-1.08823	0.432628	-2.51539	0.0118901	0.47709	Irak3
ENSMUSG00000008976	400.835	0.422846	0.168217	2.51369	0.0119475	0.477725	Gabpa
ENSMUSG00000036902	1339.46	0.590127	0.235126	2.50983	0.012079	0.480726	Neto2
ENSMUSG00000034993	1422.77	-0.627336	0.249959	-2.50975	0.0120815	0.480726	Vat1
ENSMUSG00000027447	13503	-0.450779	0.180633	-2.49554	0.0125764	0.481417	Cst3
ENSMUSG00000008682	2449	-0.312472	0.124914	-2.50151	0.0123666	0.481417	Rpl10
ENSMUSG00000028524	1417.69	0.362205	0.145613	2.48745	0.0128661	0.481417	Sgip1
ENSMUSG00000029223	7640.49	-0.673403	0.27046	-2.48984	0.01278	0.481417	Uchl1
ENSMUSG00000025821	297.382	0.55757	0.224075	2.48832	0.0128348	0.481417	Zfp282
ENSMUSG00000037709	728.017	0.520995	0.209154	2.49096	0.0127397	0.481417	Fam13a
ENSMUSG00000029915	37.9956	-0.990963	0.397433	-2.49341	0.0126523	0.481417	Clec5a
ENSMUSG00000004446	106.69	-0.761405	0.304261	-2.50247	0.012333	0.481417	Bid
ENSMUSG00000030513	1024.66	0.613752	0.245259	2.50246	0.0123332	0.481417	Pcsk6
ENSMUSG00000051504	145.316	-0.653837	0.260721	-2.50781	0.0121483	0.481417	Siglech
ENSMUSG00000033676	1954.88	0.377918	0.151887	2.48815	0.012841	0.481417	Gabrb3
ENSMUSG00000053825	732.494	0.495757	0.198655	2.49557	0.0125754	0.481417	Ppfia2
ENSMUSG00000031601	1495.24	0.379762	0.152357	2.49259	0.0126816	0.481417	Cnot7
ENSMUSG00000045414	1596.55	0.911807	0.366402	2.48855	0.0128267	0.481417	Dipk2a
ENSMUSG00000032556	190.384	-0.568838	0.227723	-2.49793	0.0124919	0.481417	Bfsp2
ENSMUSG00000032259	148.775	-0.889429	0.35651	-2.49482	0.012602	0.481417	Drd2
ENSMUSG00000034768	124.117	-0.673955	0.270067	-2.49551	0.0125777	0.481417	Asb16
ENSMUSG00000020607	483.937	0.460139	0.184013	2.50058	0.0123989	0.481417	Lratd1
ENSMUSG00000020954	868.666	0.503267	0.201187	2.50148	0.0123674	0.481417	Strn3
ENSMUSG00000043673	170.762	-0.905758	0.363951	-2.48868	0.0128219	0.481417	Kcns3
ENSMUSG00000032501	252.064	0.818558	0.326795	2.50481	0.0122518	0.481417	Trib1
ENSMUSG00000068522	158.489	-0.687135	0.274859	-2.49996	0.0124208	0.481417	Aard
ENSMUSG00000022788	325.843	0.6038	0.241233	2.50297	0.0123157	0.481417	Fgd4
ENSMUSG00000035984	86.5188	-0.740823	0.297348	-2.49144	0.0127228	0.481417	Nme5
ENSMUSG00000091519	108.579	1.04899	0.419733	2.49917	0.0124483	0.481417	Skor2
ENSMUSG00000041180	27.0138	1.15744	0.463634	2.49645	0.0125443	0.481417	Hectd2
ENSMUSG00000067028	57.92	0.758774	0.305729	2.48185	0.0130702	0.483561	Cntnap5b
ENSMUSG00000031380	10.9854	-1.73738	0.699977	-2.48205	0.013063	0.483561	Vegfd
ENSMUSG00000086844	49.7307	-1.13402	0.45708	-2.481	0.0131013	0.483561	B230206H07Rik
ENSMUSG00000033998	2884.01	0.440204	0.177381	2.48169	0.0130762	0.483561	Kcnk1
ENSMUSG00000017417	756.687	0.75424	0.303859	2.48221	0.0130571	0.483561	Plxdc1
ENSMUSG00000033854	416.017	0.6591	0.265585	2.48169	0.0130763	0.483561	Kcnk10
ENSMUSG00000025860	1461.72	0.415325	0.167534	2.47905	0.0131732	0.484026	Xiap
ENSMUSG00000075592	186.827	-0.590867	0.23834	-2.47909	0.0131717	0.484026	Nynrin
ENSMUSG00000034842	135.81	-0.874492	0.352984	-2.47742	0.0132335	0.485148	Art3
ENSMUSG00000033061	1959.08	-0.677579	0.273597	-2.47656	0.0132657	0.485239	Resp18
ENSMUSG00000039328	195.564	0.683068	0.276016	2.47474	0.0133335	0.486089	Rnf122
ENSMUSG00000115432	18.2187	-2.41678	0.976875	-2.47399	0.0133613	0.486089	D130009I18Rik
ENSMUSG00000042761	442.82	-0.793802	0.320918	-2.47354	0.0133783	0.486089	Mrap2
ENSMUSG00000028268	154.481	-0.673417	0.272741	-2.46907	0.0135466	0.489956	Gbp3
ENSMUSG00000097929	717.526	0.432083	0.175051	2.46832	0.0135748	0.489956	Tunar
ENSMUSG00000052160	132.344	-0.686261	0.277864	-2.46977	0.01352	0.489956	Pld4
ENSMUSG00000074736	1179.05	0.681577	0.276714	2.46311	0.0137738	0.491069	Syndig1
ENSMUSG00000056947	439.488	0.656556	0.266365	2.46488	0.013706	0.491069	Mab21l1
ENSMUSG00000028876	576.543	-0.733883	0.297965	-2.46298	0.0137787	0.491069	Epha10
ENSMUSG00000061601	2636.61	0.543956	0.220564	2.4662	0.0136555	0.491069	Pclo
ENSMUSG00000040396	619.968	0.40914	0.166174	2.46213	0.0138116	0.491069	Abhd13
ENSMUSG00000041703	344.934	1.05595	0.428466	2.4645	0.0137205	0.491069	Zic5
ENSMUSG00000002799	357.853	-0.54405	0.220979	-2.462	0.0138164	0.491069	Jag2
ENSMUSG00000019852	1823.53	0.395324	0.160625	2.46116	0.0138488	0.491151	Arfgef3
ENSMUSG00000005045	1488.21	-0.497285	0.202329	-2.45781	0.0139789	0.492753	Chd5
ENSMUSG00000029126	8425.04	0.530584	0.215856	2.45805	0.0139694	0.492753	Nsg1
ENSMUSG00000050721	512.017	0.369539	0.150362	2.45766	0.0139846	0.492753	Plekho2
ENSMUSG00000054708	502.603	-0.573267	0.23348	-2.45531	0.0140763	0.493349	Ankrd24
ENSMUSG00000051335	1235.22	0.6165	0.250975	2.45642	0.014033	0.493349	Gfod1
ENSMUSG00000023031	72.9766	-1.18025	0.480774	-2.4549	0.0140922	0.493349	Cela1
ENSMUSG00000078640	20.7869	-1.34873	0.549765	-2.45329	0.0141558	0.49432	Gm11627
ENSMUSG00000034422	87.5759	-0.592239	0.241499	-2.45234	0.0141929	0.49432	Parp14
ENSMUSG00000067928	338.569	0.754837	0.307859	2.45189	0.0142109	0.49432	Zfp760
ENSMUSG00000113860	8.17878	-1.97775	0.806945	-2.45091	0.0142494	0.494606	NA
ENSMUSG00000047180	26.8225	-1.15738	0.474881	-2.43719	0.0148017	0.495935	Neurl3
ENSMUSG00000026437	701.318	-0.520277	0.213445	-2.43752	0.0147885	0.495935	Cdk18
ENSMUSG00000075316	137.715	-0.817579	0.335481	-2.43703	0.0148083	0.495935	Scn9a
ENSMUSG00000037813	66.4371	-0.701388	0.287623	-2.43857	0.0147456	0.495935	D630003M21Rik
ENSMUSG00000027209	12.8776	1.60435	0.655973	2.44576	0.0144547	0.495935	Fam227b
ENSMUSG00000027315	25.2747	-1.5417	0.631973	-2.4395	0.0147075	0.495935	Spint1
ENSMUSG00000036769	181.059	0.472018	0.193436	2.44018	0.0146801	0.495935	Wdr44
ENSMUSG00000033981	3062.52	0.523914	0.214069	2.44741	0.0143888	0.495935	Gria2
ENSMUSG00000004035	724.429	-0.622614	0.254803	-2.44351	0.0145453	0.495935	Gstm7
ENSMUSG00000029304	2231.69	-0.714198	0.292382	-2.44269	0.0145785	0.495935	Spp1
ENSMUSG00000030350	848.39	0.707693	0.290187	2.43874	0.0147384	0.495935	Prmt8
ENSMUSG00000040428	31.3266	-1.17218	0.479459	-2.44479	0.0144937	0.495935	Plekha4
ENSMUSG00000019768	50.6337	-0.895079	0.367577	-2.43508	0.0148886	0.495935	Esr1
ENSMUSG00000004933	1220.18	-0.611325	0.249918	-2.4461	0.0144411	0.495935	Matk
ENSMUSG00000050271	736.87	0.786475	0.321868	2.44347	0.0145467	0.495935	Prag1
ENSMUSG00000050538	832.911	0.33681	0.138326	2.43491	0.0148957	0.495935	NA
ENSMUSG00000053519	1017.42	0.433193	0.177849	2.43573	0.0148616	0.495935	Kcnip1
ENSMUSG00000114189	29.8709	-1.13895	0.466004	-2.44407	0.0145226	0.495935	9330199G10Rik
ENSMUSG00000104116	14.806	1.62796	0.668096	2.43672	0.0148211	0.495935	NA
ENSMUSG00000040420	310.422	0.518987	0.212754	2.43937	0.0147129	0.495935	Cdh18
ENSMUSG00000048960	735.526	0.635392	0.261588	2.42898	0.0151416	0.498052	Prex2
ENSMUSG00000026765	254.054	-0.707362	0.291292	-2.42836	0.0151672	0.498052	Lypd6b
ENSMUSG00000031309	731.629	0.625283	0.257947	2.42408	0.0153473	0.498052	Rps6ka3
ENSMUSG00000039967	496.364	0.416914	0.171884	2.42555	0.0152854	0.498052	Zfp292
ENSMUSG00000049606	739.316	0.394233	0.162167	2.43103	0.0150559	0.498052	Zfp644
ENSMUSG00000032690	34.0168	-0.926877	0.382577	-2.42272	0.0154049	0.498052	Oas2
ENSMUSG00000048216	541.718	0.553847	0.227974	2.42943	0.0151224	0.498052	Gpr85
ENSMUSG00000006764	328.809	-2.65771	1.09471	-2.42777	0.015192	0.498052	Tph2
ENSMUSG00000051067	807.814	0.856727	0.353058	2.42659	0.0152414	0.498052	Lingo3
ENSMUSG00000010660	150.569	-0.613944	0.252611	-2.4304	0.0150823	0.498052	Plcd1
ENSMUSG00000021719	3939.91	0.468716	0.19349	2.42243	0.0154172	0.498052	Rgs7bp
ENSMUSG00000020547	476.694	0.594329	0.245298	2.42289	0.0153978	0.498052	Bzw2
ENSMUSG00000021091	413.387	-1.63115	0.673025	-2.42361	0.0153673	0.498052	Serpina3n
ENSMUSG00000018169	54.0318	-0.837648	0.345146	-2.42694	0.015227	0.498052	Mfng
ENSMUSG00000016496	59.9285	-0.947216	0.389436	-2.43228	0.0150043	0.498052	Cd274
ENSMUSG00000045767	1796.02	0.385596	0.159326	2.42017	0.0155131	0.50016	B230219D22Rik
ENSMUSG00000028793	1577.34	0.784794	0.324541	2.41817	0.0155989	0.500945	Rnf19b
ENSMUSG00000042846	699.329	0.594948	0.245971	2.41877	0.0155731	0.500945	Lrrtm3
ENSMUSG00000044288	3349.36	0.880603	0.364827	2.41375	0.0157891	0.501136	Cnr1
ENSMUSG00000033720	3462.82	0.312667	0.129397	2.41634	0.0156775	0.501136	Sfxn5
ENSMUSG00000032788	384.309	0.546682	0.22644	2.41424	0.0157679	0.501136	Pdxk
ENSMUSG00000087249	20.7277	1.14802	0.475608	2.4138	0.015787	0.501136	Gm16062
ENSMUSG00000021638	246.66	0.475546	0.196895	2.41522	0.0157256	0.501136	Ocln
ENSMUSG00000021133	942.766	0.560954	0.232265	2.41514	0.0157291	0.501136	Susd6
ENSMUSG00000026480	67.8961	-0.781457	0.324065	-2.41142	0.0158906	0.502566	Ncf2
ENSMUSG00000046287	210.8	-0.712547	0.295503	-2.4113	0.0158958	0.502566	Pnma3
ENSMUSG00000001419	1568.3	0.521731	0.216585	2.4089	0.0160009	0.504292	Mef2d
ENSMUSG00000020538	886.007	-0.426875	0.177227	-2.40864	0.0160122	0.504292	Srebf1
ENSMUSG00000020257	2351.48	0.442545	0.183964	2.4056	0.0161459	0.50559	Wdr82
ENSMUSG00000050954	59.0265	0.710968	0.295548	2.40559	0.0161464	0.50559	Zfp169
ENSMUSG00000096727	50.8671	-0.898162	0.373275	-2.40617	0.0161208	0.50559	Psmb9
ENSMUSG00000021219	572.619	-0.393551	0.163807	-2.40253	0.0162823	0.508868	Rgs6
ENSMUSG00000024511	347.864	-0.716219	0.298632	-2.39833	0.0164701	0.513753	Rab27b
ENSMUSG00000026571	745.112	0.42582	0.177937	2.3931	0.0167068	0.513826	Dcaf6
ENSMUSG00000015355	18.4342	-1.26942	0.533748	-2.37831	0.0173921	0.513826	Cd48
ENSMUSG00000027583	454.278	0.980395	0.410798	2.38656	0.0170067	0.513826	Zbtb46
ENSMUSG00000027386	82.2641	0.603627	0.252378	2.39176	0.016768	0.513826	Fbln7
ENSMUSG00000025128	743.803	0.855614	0.357298	2.39468	0.0166348	0.513826	Bhlhe22
ENSMUSG00000004591	572.21	0.429395	0.180359	2.38078	0.0172762	0.513826	Pkn2
ENSMUSG00000028212	135.896	0.661217	0.275996	2.39575	0.0165866	0.513826	Ccne2
ENSMUSG00000035637	487.028	-0.566205	0.236434	-2.39477	0.0166306	0.513826	Grhpr
ENSMUSG00000039809	2894.32	0.568468	0.237224	2.39634	0.0165599	0.513826	Gabbr2
ENSMUSG00000029467	11209.3	0.414325	0.173937	2.38204	0.017217	0.513826	Atp2a2
ENSMUSG00000008348	4279.65	-0.314239	0.131925	-2.38194	0.0172215	0.513826	Ubc
ENSMUSG00000030303	429.405	0.554634	0.232754	2.38292	0.0171761	0.513826	Far2
ENSMUSG00000047420	49.5713	1.48221	0.619945	2.39088	0.0168081	0.513826	Fam180a
ENSMUSG00000030469	344.476	0.547652	0.229629	2.38494	0.0170817	0.513826	Zfp719
ENSMUSG00000058818	12.9121	-1.46231	0.613987	-2.38167	0.0172344	0.513826	Pirb
ENSMUSG00000038332	1096.82	0.502169	0.210553	2.385	0.0170791	0.513826	Sesn1
ENSMUSG00000050663	259.478	0.759031	0.319008	2.37935	0.0173432	0.513826	Trhde
ENSMUSG00000039910	1173.12	0.508661	0.213496	2.38254	0.0171939	0.513826	Cited2
ENSMUSG00000010461	49.2426	-1.16913	0.48903	-2.39071	0.0168158	0.513826	Eya4
ENSMUSG00000037674	504.896	0.486772	0.20419	2.38392	0.0171293	0.513826	Rfx7
ENSMUSG00000025140	39.5594	0.964653	0.405197	2.3807	0.0172798	0.513826	Pycr1
ENSMUSG00000048978	3605.55	-0.4775	0.2008	-2.37799	0.0174073	0.513826	Nrsn1
ENSMUSG00000078958	86.1116	1.15263	0.484331	2.37985	0.0173199	0.513826	Atp6ap1l
ENSMUSG00000044258	84.0549	-0.835896	0.349986	-2.38837	0.0169233	0.513826	Ctla2a
ENSMUSG00000042428	2525.53	0.39445	0.165181	2.38799	0.016941	0.513826	Mgat3
ENSMUSG00000022426	746.283	0.352763	0.147331	2.39436	0.0166495	0.513826	Josd1
ENSMUSG00000067212	227.968	-0.492939	0.207311	-2.37778	0.0174173	0.513826	H2-T23
ENSMUSG00000024661	102630	-0.580821	0.244015	-2.38027	0.0173001	0.513826	Fth1
ENSMUSG00000047810	72.8303	-0.866025	0.362609	-2.38832	0.0169256	0.513826	Ccdc88b
ENSMUSG00000067889	7222.15	0.846337	0.35447	2.38761	0.0169583	0.513826	Sptbn2
ENSMUSG00000041570	1635.25	0.392864	0.165426	2.37487	0.0175553	0.514934	Camsap2
ENSMUSG00000052040	1857.66	0.474268	0.199748	2.37432	0.0175811	0.514934	Klf13
ENSMUSG00000015981	481.187	-0.686766	0.289143	-2.37518	0.0175405	0.514934	Stk32c
ENSMUSG00000039081	171.928	-0.940551	0.39585	-2.37603	0.0175001	0.514934	Zfp503
ENSMUSG00000039384	357.374	0.721241	0.303951	2.37288	0.0176499	0.515099	Dusp10
ENSMUSG00000110444	370.552	0.503678	0.212247	2.37308	0.0176406	0.515099	Gm10033
ENSMUSG00000042363	1445.03	0.448568	0.189092	2.37222	0.0176816	0.515103	Lgalsl
ENSMUSG00000036202	753.446	0.771036	0.32526	2.37052	0.0177632	0.515369	Rif1
ENSMUSG00000057457	39.4881	1.10633	0.467824	2.36483	0.0180382	0.515369	Phex
ENSMUSG00000071753	785.605	0.429366	0.181467	2.36609	0.0179772	0.515369	Cdr1os
ENSMUSG00000036718	69.5442	-0.803153	0.339466	-2.36593	0.0179847	0.515369	Micall2
ENSMUSG00000015766	992.279	0.632524	0.26721	2.36714	0.017926	0.515369	Eps8
ENSMUSG00000040811	2907.66	-0.548713	0.231839	-2.36679	0.0179433	0.515369	Eml2
ENSMUSG00000100812	10.1104	-1.58022	0.667966	-2.36571	0.0179953	0.515369	A730098A19Rik
ENSMUSG00000055639	188.499	0.540407	0.228348	2.36659	0.0179527	0.515369	Dach1
ENSMUSG00000020599	86.2912	-0.797916	0.337344	-2.36529	0.018016	0.515369	Rgs9
ENSMUSG00000048490	496.626	0.459853	0.194131	2.36878	0.0178468	0.515369	Nrip1
ENSMUSG00000024539	403.471	0.563465	0.237885	2.36864	0.0178535	0.515369	Ptpn2
ENSMUSG00000028207	3540.22	0.647714	0.274134	2.36276	0.0181392	0.516445	Asph
ENSMUSG00000040483	119.673	-0.649564	0.274883	-2.36305	0.0181251	0.516445	Xaf1
ENSMUSG00000026623	2696.09	0.38548	0.163437	2.35858	0.018345	0.516735	Lpgat1
ENSMUSG00000072872	116.251	0.629609	0.266995	2.35813	0.0183673	0.516735	Rybp
ENSMUSG00000042129	382.347	-0.699073	0.29635	-2.35894	0.018327	0.516735	Rassf4
ENSMUSG00000022091	771.781	-0.45568	0.192946	-2.3617	0.0181914	0.516735	Sorbs3
ENSMUSG00000036295	612.613	0.418026	0.177262	2.35824	0.0183619	0.516735	Lrrn3
ENSMUSG00000024330	513.993	-0.650309	0.275782	-2.35805	0.0183711	0.516735	Col11a2
ENSMUSG00000050875	694.886	-0.757701	0.320992	-2.3605	0.0182503	0.516735	Minar2
ENSMUSG00000026577	376.191	0.429203	0.182584	2.35072	0.0187371	0.518211	Blzf1
ENSMUSG00000035226	1635.71	0.465503	0.197637	2.35535	0.0185054	0.518211	Rims4
ENSMUSG00000059173	247.381	-0.732678	0.311745	-2.35025	0.0187608	0.518211	Pde1a
ENSMUSG00000036699	1424.58	-0.729807	0.31097	-2.34687	0.0189318	0.518211	Zcchc12
ENSMUSG00000028064	330.277	-0.578805	0.246383	-2.34921	0.0188135	0.518211	Sema4a
ENSMUSG00000033014	823.28	0.412525	0.175773	2.34691	0.0189297	0.518211	Trim33
ENSMUSG00000039813	66.5056	-1.27142	0.540953	-2.35033	0.0187569	0.518211	Tbc1d2
ENSMUSG00000029135	163.809	0.592279	0.251856	2.35166	0.0186901	0.518211	Fosl2
ENSMUSG00000043671	605.623	0.651885	0.277244	2.3513	0.0187078	0.518211	Dpy19l3
ENSMUSG00000015501	1167.66	0.543106	0.230926	2.35186	0.01868	0.518211	Hivep2
ENSMUSG00000087687	385.612	-0.459536	0.195607	-2.34928	0.0188097	0.518211	Pet100
ENSMUSG00000020253	364.69	-0.436714	0.185472	-2.35461	0.0185423	0.518211	Ppm1m
ENSMUSG00000048752	23.4581	-1.08635	0.462801	-2.34734	0.018908	0.518211	Prss50
ENSMUSG00000020799	42.1803	-1.06022	0.450613	-2.35283	0.018631	0.518211	Tekt1
ENSMUSG00000000127	180.868	0.47208	0.201111	2.34736	0.0189068	0.518211	Fer
ENSMUSG00000024965	71.6133	-0.688958	0.293491	-2.34746	0.0189021	0.518211	Fermt3
ENSMUSG00000040147	514.517	-0.51649	0.220274	-2.34476	0.0190391	0.518334	Maob
ENSMUSG00000055541	171.544	-0.573372	0.244464	-2.34543	0.0190054	0.518334	Lair1
ENSMUSG00000044071	310.547	-0.591748	0.252273	-2.34567	0.0189931	0.518334	Tafa2
ENSMUSG00000020300	1523.03	0.505908	0.215805	2.34429	0.0190634	0.518334	Cpeb4
ENSMUSG00000102918	137.037	0.882921	0.37701	2.3419	0.0191857	0.520791	Pcdhgc3
ENSMUSG00000070056	949.638	0.639776	0.273428	2.33984	0.0192922	0.522813	Mfhas1
ENSMUSG00000042272	848.134	0.744491	0.31847	2.33771	0.0194022	0.524707	Sestd1
ENSMUSG00000035095	30.7556	-0.991221	0.424435	-2.33539	0.0195229	0.524707	Fam167a
ENSMUSG00000066607	2674.67	0.535986	0.229419	2.33627	0.0194769	0.524707	Insyn1
ENSMUSG00000045287	704.52	0.674022	0.288581	2.33564	0.0195098	0.524707	Rtn4rl1
ENSMUSG00000046613	693.365	-0.781353	0.334526	-2.33571	0.0195065	0.524707	Vwa5b2
ENSMUSG00000033705	246.5	-0.419901	0.179978	-2.33307	0.0196445	0.526241	Stard9
ENSMUSG00000036737	2220.71	-0.46119	0.197669	-2.33315	0.0196405	0.526241	Oxsr1
ENSMUSG00000045967	1674.32	0.458138	0.19655	2.3309	0.0197587	0.527296	Gpr158
ENSMUSG00000040412	163.072	-0.679188	0.291666	-2.32865	0.0198778	0.527296	Elapor1
ENSMUSG00000035305	86.2621	0.73285	0.314701	2.32872	0.0198741	0.527296	Ror1
ENSMUSG00000008153	6644.54	0.402538	0.172807	2.3294	0.0198378	0.527296	Clstn3
ENSMUSG00000052151	181.914	-0.782543	0.336049	-2.32866	0.0198772	0.527296	Plpp2
ENSMUSG00000072501	1212.57	0.523141	0.224472	2.33054	0.0197775	0.527296	Phf20l1
ENSMUSG00000031139	197.201	-0.692878	0.297714	-2.32733	0.0199477	0.528291	Mcf2
ENSMUSG00000022829	95.6517	0.763397	0.328276	2.32547	0.0200466	0.53005	Stxbp5l
ENSMUSG00000020891	106.384	-0.620195	0.266834	-2.32428	0.0201107	0.530883	Alox8
ENSMUSG00000121458	26.409	-0.95963	0.413436	-2.32111	0.0202809	0.531932	NA
ENSMUSG00000039936	242.803	-0.503102	0.216622	-2.32249	0.0202067	0.531932	Pik3cd
ENSMUSG00000053550	342.253	-0.518349	0.223317	-2.32114	0.0202795	0.531932	Shisa7
ENSMUSG00000045498	111.254	-0.562424	0.242266	-2.32152	0.020259	0.531932	Pcdhb3
ENSMUSG00000050967	493.525	-0.635458	0.274	-2.31919	0.0203849	0.53321	Creg2
ENSMUSG00000038115	35.8083	-1.84713	0.796635	-2.31867	0.0204131	0.53321	Ano2
ENSMUSG00000062760	331.161	-0.547476	0.236144	-2.3184	0.0204276	0.53321	Shisal1
ENSMUSG00000042662	576.911	-0.458973	0.198223	-2.31544	0.0205887	0.536277	Dusp15
ENSMUSG00000089809	337.1	-0.553565	0.239172	-2.3145	0.0206402	0.536277	A930011G23Rik
ENSMUSG00000040204	9.86227	1.65108	0.713381	2.31444	0.0206438	0.536277	Pclaf
ENSMUSG00000027016	661.083	0.559323	0.241787	2.31328	0.0207071	0.536421	Zfp385b
ENSMUSG00000014599	536.554	-0.537166	0.232224	-2.31314	0.0207151	0.536421	Csf1
ENSMUSG00000021252	998.806	0.405537	0.175409	2.31194	0.0207809	0.537273	Erg28
ENSMUSG00000020932	10558.5	-1.37219	0.593902	-2.31047	0.020862	0.537666	Gfap
ENSMUSG00000102697	35.6526	1.17418	0.508126	2.3108	0.0208441	0.537666	Pcdhac2
ENSMUSG00000037321	77.043	-0.701002	0.303621	-2.3088	0.0209544	0.539196	Tap1
ENSMUSG00000026424	6848.78	0.385656	0.167466	2.30289	0.021285	0.539932	Gpr37l1
ENSMUSG00000075318	1803.92	0.629341	0.273928	2.29747	0.0215922	0.539932	Scn2a
ENSMUSG00000035236	572.622	0.355771	0.154608	2.30111	0.0213854	0.539932	Scai
ENSMUSG00000028927	995.401	-0.65611	0.284906	-2.3029	0.0212845	0.539932	Padi2
ENSMUSG00000018001	570.752	0.502565	0.218951	2.29533	0.0217143	0.539932	Cyth3
ENSMUSG00000033467	197.989	-0.422932	0.184148	-2.29669	0.0216364	0.539932	Crlf2
ENSMUSG00000025856	759.431	-0.444448	0.192809	-2.30512	0.0211599	0.539932	Pdgfa
ENSMUSG00000037428	1960.42	-0.553131	0.240872	-2.29637	0.0216549	0.539932	Vgf
ENSMUSG00000061119	155.035	-0.554404	0.241464	-2.29601	0.0216753	0.539932	Prcp
ENSMUSG00000040952	2654.77	-0.416419	0.181172	-2.29847	0.0215349	0.539932	Rps19
ENSMUSG00000063297	3128.13	0.425536	0.184829	2.30233	0.0213165	0.539932	Luzp2
ENSMUSG00000074170	252.824	0.599697	0.260335	2.30356	0.0212474	0.539932	Plekhf1
ENSMUSG00000020156	621.072	-0.370065	0.161114	-2.29691	0.0216237	0.539932	Pwwp3a
ENSMUSG00000037940	388.967	0.429396	0.187116	2.29481	0.0217442	0.539932	Inpp4b
ENSMUSG00000031503	575.598	-0.593563	0.258318	-2.2978	0.0215732	0.539932	Col4a2
ENSMUSG00000038264	2178.41	0.425097	0.184703	2.30151	0.0213626	0.539932	Sema7a
ENSMUSG00000034297	928.6	0.507079	0.220418	2.30053	0.0214182	0.539932	Med13
ENSMUSG00000021685	59.362	-1.17642	0.512238	-2.29663	0.0216402	0.539932	Otp
ENSMUSG00000022488	119.485	-0.63564	0.275927	-2.30365	0.0212423	0.539932	Nckap1l
ENSMUSG00000044361	28.259	-1.1631	0.504888	-2.30368	0.0212408	0.539932	BC024139
ENSMUSG00000022436	94.8368	-0.603014	0.262598	-2.29634	0.0216566	0.539932	Sh3bp1
ENSMUSG00000034647	832.478	0.41814	0.182146	2.29564	0.0216967	0.539932	Ankrd12
ENSMUSG00000051469	1040.89	0.349252	0.152082	2.29648	0.0216485	0.539932	Zfp24
ENSMUSG00000041670	1803.7	0.563923	0.246151	2.29096	0.0219656	0.542227	Rims1
ENSMUSG00000034744	420.796	-0.47498	0.207263	-2.29167	0.0219244	0.542227	Nagk
ENSMUSG00000021388	45.0262	0.85518	0.373137	2.29187	0.0219133	0.542227	Aspn
ENSMUSG00000035891	3510.45	0.597178	0.260694	2.29073	0.0219792	0.542227	Cerk
ENSMUSG00000068220	520.129	-0.715897	0.312575	-2.29032	0.0220028	0.542227	Lgals1
ENSMUSG00000025582	5857.61	0.815256	0.356097	2.28942	0.022055	0.542693	Nptx1
ENSMUSG00000028963	30.8836	-1.24433	0.543884	-2.28787	0.0221453	0.543308	Uts2
ENSMUSG00000044014	40.5205	-1.0235	0.447365	-2.28784	0.0221466	0.543308	Npy5r
ENSMUSG00000027848	338.871	-0.535417	0.234204	-2.28611	0.0222477	0.543891	Olfml3
ENSMUSG00000020838	116.099	-3.10901	1.36018	-2.28572	0.0222704	0.543891	Slc6a4
ENSMUSG00000086363	130.791	-0.859561	0.375982	-2.28617	0.022244	0.543891	A330102I10Rik
ENSMUSG00000028822	1294.06	-0.301731	0.132119	-2.28378	0.0223846	0.545047	Tmem50a
ENSMUSG00000029420	347.965	-0.453036	0.198333	-2.28422	0.0223584	0.545047	Rimbp2
ENSMUSG00000008206	767.412	-0.374931	0.164365	-2.28109	0.0225432	0.548093	Cers4
ENSMUSG00000044468	88.26	-1.08409	0.475549	-2.27966	0.022628	0.549336	Tent5c
ENSMUSG00000069806	3312.18	0.438109	0.19284	2.27188	0.023094	0.554057	Cacng7
ENSMUSG00000030854	1269.57	-0.437919	0.192743	-2.27203	0.0230845	0.554057	Ptpn5
ENSMUSG00000064065	879.422	0.885765	0.389383	2.27479	0.0229183	0.554057	Ipcef1
ENSMUSG00000030465	2902.74	0.595942	0.26199	2.27468	0.0229252	0.554057	Psd3
ENSMUSG00000020173	359.61	-0.549672	0.241882	-2.27248	0.0230576	0.554057	Cobl
ENSMUSG00000033066	1088.53	0.858892	0.378055	2.27187	0.0230942	0.554057	Gas7
ENSMUSG00000023266	505.15	-0.44067	0.193889	-2.2728	0.0230383	0.554057	Frs3
ENSMUSG00000038843	104.594	0.755989	0.332275	2.27519	0.0228944	0.554057	Gcnt1
ENSMUSG00000036452	1951.36	0.687637	0.302824	2.27075	0.0231621	0.554869	Arhgap26
ENSMUSG00000038793	26.99	-1.13536	0.500239	-2.26964	0.0232293	0.554981	Lefty1
ENSMUSG00000029211	527.164	0.351355	0.154889	2.26843	0.0233028	0.554981	Gabra4
ENSMUSG00000107826	23.4145	-1.25375	0.552646	-2.26863	0.0232908	0.554981	NA
ENSMUSG00000105703	101.481	0.859462	0.378875	2.26846	0.0233014	0.554981	NA
ENSMUSG00000005338	8340.83	0.656508	0.289615	2.26683	0.0234005	0.555243	Cadm3
ENSMUSG00000027784	1921.44	0.506471	0.223784	2.26322	0.0236223	0.555243	Ppm1l
ENSMUSG00000061298	110.979	-0.69639	0.307949	-2.26138	0.0237358	0.555243	Agbl4
ENSMUSG00000052144	1043.15	0.403655	0.178458	2.26191	0.0237031	0.555243	Ppp4r2
ENSMUSG00000070462	787.592	0.561478	0.248034	2.26371	0.0235919	0.555243	Tlnrd1
ENSMUSG00000050063	1167.11	-0.746609	0.329426	-2.26639	0.0234273	0.555243	Klk6
ENSMUSG00000038623	85.3745	0.651684	0.288222	2.26105	0.0237563	0.555243	Tm6sf1
ENSMUSG00000031517	14179.4	0.516081	0.227971	2.2638	0.0235865	0.555243	Gpm6a
ENSMUSG00000110649	10.0287	-1.55592	0.687121	-2.2644	0.0235496	0.555243	NA
ENSMUSG00000060012	1726.8	-0.407607	0.179998	-2.26451	0.0235426	0.555243	Kif13b
ENSMUSG00000017466	3471.63	-0.584467	0.258311	-2.26265	0.0236574	0.555243	Timp2
ENSMUSG00000039153	22.0362	-1.30349	0.575308	-2.26572	0.0234687	0.555243	Runx2
ENSMUSG00000058159	13.0548	-1.54618	0.682399	-2.2658	0.0234633	0.555243	T2
ENSMUSG00000049092	729.007	0.427022	0.188926	2.26027	0.0238047	0.55546	Gpr137c
ENSMUSG00000044164	477.864	0.634934	0.280969	2.2598	0.0238336	0.55546	Rnf182
ENSMUSG00000102498	19.4707	-1.42155	0.629303	-2.25894	0.0238873	0.555918	NA
ENSMUSG00000044674	417.406	0.700203	0.310308	2.25648	0.0240407	0.557103	Fzd1
ENSMUSG00000037185	10.254	1.75284	0.776683	2.25683	0.0240188	0.557103	Krt80
ENSMUSG00000024109	5352.38	0.329443	0.145931	2.25752	0.0239758	0.557103	Nrxn1
ENSMUSG00000059854	43.0254	0.8169	0.362265	2.25498	0.0241346	0.558484	Hydin
ENSMUSG00000050503	40.961	1.49251	0.662425	2.2531	0.0242526	0.55891	Fbxl22
ENSMUSG00000063316	1061.01	-0.365691	0.162279	-2.25347	0.0242294	0.55891	Rpl27
ENSMUSG00000024290	764.349	0.427542	0.189761	2.25305	0.0242558	0.55891	Rock1
ENSMUSG00000032908	1043.62	0.401112	0.178168	2.25132	0.0243655	0.560124	Sgpp2
ENSMUSG00000028463	38.5084	1.22596	0.544842	2.25012	0.0244414	0.560124	Car9
ENSMUSG00000029651	901.594	0.509806	0.22665	2.24931	0.0244926	0.560124	Mtus2
ENSMUSG00000044748	9.42095	-1.67675	0.74592	-2.24789	0.0245831	0.560124	Defb1
ENSMUSG00000004565	851.597	-0.37686	0.167634	-2.24811	0.0245692	0.560124	Pnpla6
ENSMUSG00000050541	106.91	-0.749877	0.333338	-2.2496	0.0244745	0.560124	Adra1b
ENSMUSG00000048368	24.9071	1.31929	0.586696	2.24869	0.0245325	0.560124	Omd
ENSMUSG00000117900	32.0688	-0.9762	0.433741	-2.25065	0.0244077	0.560124	NA
ENSMUSG00000027584	538.657	-0.619263	0.275585	-2.24709	0.0246343	0.560507	Oprl1
ENSMUSG00000008658	1416.64	0.502775	0.223814	2.2464	0.0246785	0.560732	Rbfox1
ENSMUSG00000031988	1672.96	0.413303	0.184081	2.24523	0.0247535	0.561653	Vps26b
ENSMUSG00000020659	304.466	0.387385	0.172643	2.24386	0.0248417	0.562872	Cbll1
ENSMUSG00000041216	91.0231	0.956952	0.426915	2.24155	0.0249904	0.565455	Clvs1
ENSMUSG00000049184	364.104	0.354779	0.15835	2.24048	0.0250599	0.56546	Purg
ENSMUSG00000029875	767.189	-0.438936	0.195878	-2.24086	0.0250349	0.56546	Ccdc184
ENSMUSG00000078853	98.4661	-0.544792	0.243515	-2.2372	0.025273	0.567912	Igtp
ENSMUSG00000022546	386.495	-0.41668	0.186223	-2.23753	0.0252517	0.567912	Gpt
ENSMUSG00000041035	982.878	-0.547252	0.244499	-2.23826	0.0252041	0.567912	Dpcd
ENSMUSG00000061983	4839.34	-0.387677	0.173482	-2.23469	0.0254377	0.570827	Rps12
ENSMUSG00000027399	13.8557	-1.67624	0.751049	-2.23186	0.0256242	0.572983	Il1a
ENSMUSG00000030226	326.314	-0.621891	0.278715	-2.23128	0.0256627	0.572983	Lmo3
ENSMUSG00000042599	697.797	0.49267	0.220837	2.23092	0.0256867	0.572983	Kdm7a
ENSMUSG00000070304	4325.31	0.625085	0.280053	2.23202	0.0256134	0.572983	Scn2b
ENSMUSG00000035258	127.114	0.755284	0.338605	2.23057	0.0257094	0.572983	Abi3bp
ENSMUSG00000038848	1151.02	0.335323	0.150993	2.22078	0.0263656	0.574971	Ythdf1
ENSMUSG00000031264	13.2478	-1.41346	0.638311	-2.21438	0.0268027	0.574971	Btk
ENSMUSG00000042425	325.976	-0.475351	0.213835	-2.22298	0.0262174	0.574971	Frmpd3
ENSMUSG00000072966	2379.14	-0.442849	0.199782	-2.21666	0.0266461	0.574971	Gprasp2
ENSMUSG00000028664	461.609	0.546025	0.245987	2.21973	0.0264369	0.574971	Ephb2
ENSMUSG00000040659	2466.71	-0.273419	0.123246	-2.21849	0.0265214	0.574971	Efhd2
ENSMUSG00000028717	55.4232	-0.875772	0.393245	-2.22704	0.0259447	0.574971	Tal1
ENSMUSG00000067149	21.0007	-1.23908	0.557492	-2.2226	0.0262426	0.574971	Jchain
ENSMUSG00000029484	236.342	-0.475516	0.214072	-2.22129	0.0263316	0.574971	Anxa3
ENSMUSG00000029605	16.8398	-1.4906	0.668931	-2.22833	0.0258586	0.574971	Oas1b
ENSMUSG00000030302	8437.02	0.45248	0.204508	2.21253	0.0269302	0.574971	Atp2b2
ENSMUSG00000036111	220.149	-0.442498	0.198998	-2.22363	0.0261731	0.574971	Lmo1
ENSMUSG00000003429	2340.77	-0.308712	0.13962	-2.2111	0.0270292	0.574971	Rps11
ENSMUSG00000049571	63.7597	-0.885638	0.399658	-2.21599	0.0266923	0.574971	Cfap46
ENSMUSG00000037606	399.225	-0.434598	0.19631	-2.21383	0.0268404	0.574971	Osbpl5
ENSMUSG00000074695	52.9812	1.14645	0.517044	2.21732	0.0266014	0.574971	Il22
ENSMUSG00000045867	171.056	-0.475533	0.213834	-2.22385	0.0261588	0.574971	Cradd
ENSMUSG00000020327	70.4429	-0.631064	0.285077	-2.21367	0.0268518	0.574971	Fgf22
ENSMUSG00000031628	211.319	0.424577	0.191714	2.21464	0.0267848	0.574971	Casp3
ENSMUSG00000031955	1609.6	0.613451	0.277288	2.21232	0.0269443	0.574971	Bcar1
ENSMUSG00000025551	461.461	0.546785	0.246924	2.21438	0.0268024	0.574971	Fgf14
ENSMUSG00000059475	535.842	0.324256	0.146287	2.21657	0.0266522	0.574971	Zfp426
ENSMUSG00000086119	105.637	-0.54624	0.245407	-2.22586	0.0260238	0.574971	NA
ENSMUSG00000063652	28.2199	-0.989442	0.445524	-2.22085	0.0263612	0.574971	Slc22a21
ENSMUSG00000021534	102.088	-0.69044	0.309964	-2.22748	0.0259149	0.574971	1700001L19Rik
ENSMUSG00000021373	1781.84	0.490202	0.220381	2.22434	0.0261256	0.574971	Cap2
ENSMUSG00000113856	18.3671	-1.1066	0.499456	-2.21562	0.0267177	0.574971	Gm10790
ENSMUSG00000037486	340.087	0.365581	0.165259	2.21217	0.0269548	0.574971	Asxl2
ENSMUSG00000020948	536.22	0.418339	0.188213	2.22269	0.026237	0.574971	Klhl28
ENSMUSG00000022489	1118.32	-0.523691	0.236586	-2.21353	0.0268609	0.574971	Pde1b
ENSMUSG00000050138	204.829	0.805889	0.364387	2.21163	0.0269925	0.574971	Kcnk12
ENSMUSG00000052229	355.676	0.537049	0.242756	2.2123	0.0269462	0.574971	Gpr17
ENSMUSG00000073565	145.838	0.488016	0.219242	2.22592	0.0260195	0.574971	Prr16
ENSMUSG00000024772	1593.62	0.497641	0.225069	2.21105	0.0270321	0.574971	Ehd1
ENSMUSG00000025176	24.3252	-1.00386	0.452921	-2.21641	0.0266632	0.574971	Hoga1
ENSMUSG00000060036	7975.39	-0.3443	0.155798	-2.20992	0.0271109	0.575894	Rpl3
ENSMUSG00000031665	361.562	-0.642117	0.290633	-2.20938	0.0271484	0.575941	Sall1
ENSMUSG00000098112	81.5679	-0.714649	0.323604	-2.20841	0.0272158	0.576622	Bin2
ENSMUSG00000068748	2945.51	0.39576	0.179358	2.20654	0.0273464	0.576688	Ptprz1
ENSMUSG00000048330	1417.23	0.35995	0.163147	2.20628	0.0273642	0.576688	Ric3
ENSMUSG00000056608	812.18	0.384758	0.174414	2.206	0.0273838	0.576688	Chd9
ENSMUSG00000049313	6823.08	0.560315	0.25383	2.20744	0.0272833	0.576688	Sorl1
ENSMUSG00000047419	157.729	1.01572	0.460574	2.20533	0.027431	0.576688	Cmya5
ENSMUSG00000057411	722.512	0.44813	0.203158	2.20582	0.0273963	0.576688	Antkmt
ENSMUSG00000062542	832.852	0.585927	0.265941	2.20322	0.0275794	0.576834	Syt9
ENSMUSG00000030793	52.0538	-0.788239	0.357752	-2.20331	0.0275729	0.576834	Pycard
ENSMUSG00000083718	93.3297	0.616068	0.279504	2.20414	0.0275143	0.576834	NA
ENSMUSG00000004864	50.2622	-0.682558	0.309672	-2.20413	0.0275151	0.576834	Mapk13
ENSMUSG00000016200	177.631	0.571656	0.259788	2.20047	0.0277733	0.577171	Syt14
ENSMUSG00000028069	510.179	-0.589651	0.268025	-2.19999	0.0278078	0.577171	Gpatch4
ENSMUSG00000050708	1162.94	-0.291314	0.132282	-2.20221	0.0276501	0.577171	Ftl1
ENSMUSG00000068959	54.1612	0.764739	0.347465	2.20091	0.0277423	0.577171	Zfp619
ENSMUSG00000035032	19.2176	-1.1335	0.515036	-2.20083	0.0277484	0.577171	Nek11
ENSMUSG00000024347	2545.95	0.41985	0.190714	2.20146	0.0277033	0.577171	Psd2
ENSMUSG00000067578	235.919	-0.608093	0.276513	-2.19915	0.0278673	0.577639	Cbln4
ENSMUSG00000027832	10.0595	-1.56822	0.713417	-2.19818	0.0279366	0.577639	Ptx3
ENSMUSG00000025323	374.003	0.564239	0.256673	2.19828	0.0279294	0.577639	Sp4
ENSMUSG00000024663	219.194	-0.451453	0.205589	-2.1959	0.028099	0.580263	Rab3il1
ENSMUSG00000028517	2476.17	0.28142	0.128287	2.19367	0.0282592	0.580968	Plpp3
ENSMUSG00000054065	146.384	1.12953	0.514793	2.19415	0.0282248	0.580968	Pkp3
ENSMUSG00000048277	281.915	-0.515055	0.234852	-2.19311	0.0282997	0.580968	Syngr2
ENSMUSG00000051242	190.367	-0.471387	0.214956	-2.19295	0.0283112	0.580968	Pcdhb9
ENSMUSG00000024236	177.267	0.45844	0.209035	2.19312	0.0282987	0.580968	Svil
ENSMUSG00000005417	3806.19	0.429269	0.195913	2.19112	0.0284431	0.58148	Mprip
ENSMUSG00000022831	70.6044	-0.757972	0.34588	-2.19143	0.0284208	0.58148	Hcls1
ENSMUSG00000024240	589.844	0.444133	0.202682	2.19128	0.0284314	0.58148	Epc1
ENSMUSG00000066406	205.169	-0.485857	0.221939	-2.18914	0.0285866	0.581498	Akap13
ENSMUSG00000061028	1150.81	-0.543802	0.24838	-2.1894	0.0285679	0.581498	Clasrp
ENSMUSG00000021647	142.764	-1.15965	0.529605	-2.18965	0.0285498	0.581498	Cartpt
ENSMUSG00000024349	50.2408	-0.714711	0.326371	-2.18987	0.0285337	0.581498	Sting1
ENSMUSG00000025867	11353.1	0.552437	0.25243	2.18848	0.0286347	0.581752	Cplx2
ENSMUSG00000035187	53.3351	-1.49551	0.683725	-2.1873	0.0287209	0.582777	Nkx6-1
ENSMUSG00000031212	30.4364	-1.27298	0.582193	-2.18653	0.0287768	0.583187	Pgr15l
ENSMUSG00000048483	458.497	-0.778255	0.356014	-2.18602	0.0288139	0.583213	Zdhhc22
ENSMUSG00000029826	291.361	-0.423782	0.193934	-2.18518	0.0288757	0.583739	Zc3hav1
ENSMUSG00000031227	2078.15	-0.286635	0.131226	-2.18428	0.0289418	0.584172	Magee1
ENSMUSG00000039275	1281.07	0.396151	0.181395	2.18391	0.0289687	0.584172	Foxk2
ENSMUSG00000060743	1185.74	0.301784	0.138234	2.18314	0.0290258	0.584602	H3f3a
ENSMUSG00000030031	73.6968	0.666678	0.305469	2.18248	0.0290743	0.584769	Kbtbd8
ENSMUSG00000020592	89.2299	0.979736	0.448998	2.18205	0.0291058	0.584769	Sdc1
ENSMUSG00000064246	376.371	-0.495525	0.227941	-2.17392	0.0297112	0.585038	Chil1
ENSMUSG00000026956	370.714	-0.523976	0.240383	-2.17976	0.0292755	0.585038	Uap1l1
ENSMUSG00000041219	97.1145	-0.547726	0.251503	-2.17781	0.0294202	0.585038	Arhgap11a
ENSMUSG00000026921	465.4	-0.473209	0.217363	-2.17704	0.0294772	0.585038	Egfl7
ENSMUSG00000027199	5500.97	-0.504937	0.231754	-2.17876	0.0293492	0.585038	Gatm
ENSMUSG00000041552	39.7243	0.869079	0.399753	2.17404	0.0297023	0.585038	Ptchd1
ENSMUSG00000038295	100.428	-0.661147	0.304557	-2.17085	0.0299427	0.585038	Atg9b
ENSMUSG00000023328	1845.43	-0.538854	0.247589	-2.1764	0.0295251	0.585038	Ache
ENSMUSG00000108242	104.069	0.710011	0.32714	2.17036	0.0299799	0.585038	NA
ENSMUSG00000037172	2201.39	0.438311	0.201315	2.17724	0.0294624	0.585038	Dennd11
ENSMUSG00000030172	449.323	0.70821	0.325956	2.17271	0.0298018	0.585038	Erc1
ENSMUSG00000001249	48.8553	-0.742068	0.341431	-2.1734	0.0297499	0.585038	Hpn
ENSMUSG00000047712	962.187	0.837539	0.385307	2.17369	0.0297284	0.585038	Ust
ENSMUSG00000048148	1019.61	0.366919	0.16853	2.17717	0.0294679	0.585038	Nwd1
ENSMUSG00000115186	17.6947	-1.0864	0.500094	-2.17239	0.0298259	0.585038	NA
ENSMUSG00000032293	944.005	0.40494	0.186396	2.17247	0.0298202	0.585038	Ireb2
ENSMUSG00000074305	689.951	0.595626	0.27443	2.17041	0.0299755	0.585038	Peak1
ENSMUSG00000020463	830.991	0.385283	0.177258	2.17357	0.0297374	0.585038	Ppp4r3b
ENSMUSG00000015542	363.976	-0.347429	0.159687	-2.17569	0.0295784	0.585038	Nat9
ENSMUSG00000021709	2364.28	-0.492979	0.226267	-2.17874	0.0293508	0.585038	Erbin
ENSMUSG00000049517	3674.72	-0.331762	0.152473	-2.17587	0.0295647	0.585038	Rps23
ENSMUSG00000035954	755.935	0.514284	0.236309	2.17632	0.0295314	0.585038	Dock4
ENSMUSG00000039942	43.4873	-0.875054	0.403131	-2.17064	0.0299581	0.585038	Ptger4
ENSMUSG00000022982	5168.5	-0.372502	0.171518	-2.1718	0.0298709	0.585038	Sod1
ENSMUSG00000026347	925.237	0.497474	0.229889	2.16397	0.0304664	0.585155	Tmem163
ENSMUSG00000033943	749.864	0.434026	0.200595	2.16369	0.0304881	0.585155	Mga
ENSMUSG00000046854	72.7808	-0.955796	0.441322	-2.16575	0.03033	0.585155	Pip5kl1
ENSMUSG00000000838	1019.85	0.351727	0.162457	2.16505	0.0303837	0.585155	Fmr1
ENSMUSG00000029471	2170.45	0.766667	0.35347	2.16897	0.0300849	0.585155	Camkk2
ENSMUSG00000039917	681.403	-0.32865	0.151616	-2.16765	0.0301855	0.585155	Rhbdd2
ENSMUSG00000046410	37.2841	-0.825679	0.381146	-2.16631	0.0302877	0.585155	Kcnk6
ENSMUSG00000039824	541.231	-0.489659	0.226029	-2.16635	0.0302841	0.585155	Myl6b
ENSMUSG00000046314	667.217	-0.48856	0.225722	-2.16443	0.0304311	0.585155	Stxbp6
ENSMUSG00000114045	174.24	0.601757	0.277523	2.16831	0.0301351	0.585155	NA
ENSMUSG00000068105	15.0307	-1.50925	0.697512	-2.16376	0.0304829	0.585155	Tnfrsf13c
ENSMUSG00000003929	334.175	0.414212	0.19123	2.16604	0.0303085	0.585155	Zfp81
ENSMUSG00000039126	2833.66	0.321653	0.148598	2.16458	0.0304198	0.585155	Prune2
ENSMUSG00000037071	7718.47	-0.506153	0.233324	-2.16931	0.0300593	0.585155	Scd1
ENSMUSG00000103329	49.6946	1.06838	0.494667	2.1598	0.0307879	0.588542	NA
ENSMUSG00000052914	455.494	-0.458095	0.212045	-2.16037	0.0307444	0.588542	Cyp2j6
ENSMUSG00000030798	61.98	-0.738691	0.342061	-2.15953	0.0308088	0.588542	Cd37
ENSMUSG00000032322	76.478	-0.874594	0.404976	-2.15962	0.030802	0.588542	Pstpip1
ENSMUSG00000053332	2631.73	-0.481361	0.22307	-2.15789	0.0309361	0.588905	Gas5
ENSMUSG00000028141	25.4802	-0.955285	0.442618	-2.15826	0.0309077	0.588905	Oaz3
ENSMUSG00000024104	1694.12	0.634692	0.294065	2.15834	0.0309011	0.588905	Washc2
ENSMUSG00000028778	76.5401	-0.820521	0.380914	-2.15409	0.0312335	0.589255	Hcrtr1
ENSMUSG00000029446	330.617	0.33902	0.157559	2.15171	0.0314202	0.589255	Psph
ENSMUSG00000030352	2857.83	0.752489	0.349071	2.15569	0.0311081	0.589255	Tspan9
ENSMUSG00000049421	1179.29	0.33821	0.157092	2.15295	0.031323	0.589255	Zfp260
ENSMUSG00000041309	578.329	-0.628846	0.292144	-2.15252	0.0313567	0.589255	Nkx6-2
ENSMUSG00000030376	1107.2	0.693833	0.322601	2.15075	0.0314963	0.589255	Slc8a2
ENSMUSG00000089857	89.1914	0.750187	0.34793	2.15614	0.0310726	0.589255	Zfp882
ENSMUSG00000033249	334.519	-0.584358	0.270937	-2.1568	0.0310211	0.589255	Hsf4
ENSMUSG00000034205	30.1166	-1.03528	0.481001	-2.15235	0.0313698	0.589255	Loxl2
ENSMUSG00000021913	2441.74	-0.289967	0.134584	-2.15454	0.0311976	0.589255	Ogdhl
ENSMUSG00000047446	614.228	0.366559	0.169982	2.15645	0.0310483	0.589255	Arl4a
ENSMUSG00000049672	160.114	0.450742	0.209498	2.15154	0.0314339	0.589255	Zbtb14
ENSMUSG00000117465	80.0891	1.08412	0.503767	2.15203	0.0313947	0.589255	NA
ENSMUSG00000074925	1051.93	0.505372	0.234787	2.15247	0.0313603	0.589255	Ptar1
ENSMUSG00000024639	2062.83	0.309318	0.143802	2.151	0.0314762	0.589255	Gnaq
ENSMUSG00000006219	44.92	-0.734237	0.341837	-2.14792	0.0317203	0.590622	Fblim1
ENSMUSG00000066197	92.7138	-0.768346	0.35778	-2.14754	0.0317503	0.590622	Gpr139
ENSMUSG00000058589	1740.75	0.489634	0.227989	2.14762	0.0317443	0.590622	Anks1b
ENSMUSG00000038774	260.582	0.400524	0.186405	2.14868	0.0316599	0.590622	Ascc3
ENSMUSG00000047454	1068.63	0.32357	0.150565	2.14904	0.0316309	0.590622	Gphn
ENSMUSG00000038949	941.448	0.37124	0.174188	2.13126	0.0330678	0.591483	Cnst
ENSMUSG00000046994	353.581	0.409265	0.193695	2.11294	0.0346063	0.591483	Mars2
ENSMUSG00000073530	21.3676	-0.980767	0.464681	-2.11062	0.0348046	0.591483	Pappa2
ENSMUSG00000026566	484.759	0.332264	0.157948	2.10363	0.0354107	0.591483	Mpzl1
ENSMUSG00000026113	2141.24	0.483367	0.225246	2.14595	0.0318771	0.591483	Inpp4a
ENSMUSG00000026177	40.5862	-0.852069	0.40749	-2.09101	0.0365267	0.591483	Slc11a1
ENSMUSG00000058729	86.7636	0.673257	0.318548	2.11351	0.0345568	0.591483	Lin9
ENSMUSG00000048186	66.1215	-0.723572	0.344641	-2.09949	0.0357734	0.591483	Bend7
ENSMUSG00000038914	678.405	0.408061	0.190781	2.1389	0.032444	0.591483	Dido1
ENSMUSG00000027035	617.807	0.704291	0.331117	2.12702	0.0334188	0.591483	Cers6
ENSMUSG00000035513	130.003	-0.504165	0.239669	-2.10359	0.0354147	0.591483	Ntng2
ENSMUSG00000038628	1060.63	0.337923	0.158091	2.13752	0.0325557	0.591483	Polr3k
ENSMUSG00000027162	1486.57	0.409037	0.192637	2.12336	0.033724	0.591483	Lin7c
ENSMUSG00000031229	1708.47	0.410712	0.196367	2.09155	0.0364792	0.591483	Atrx
ENSMUSG00000025270	49.4197	0.822055	0.383383	2.14421	0.032016	0.591483	Alas2
ENSMUSG00000025862	1332.59	0.342703	0.16255	2.1083	0.0350051	0.591483	Stag2
ENSMUSG00000079435	2177.48	-0.371664	0.175585	-2.11672	0.0342835	0.591483	Rpl36a
ENSMUSG00000073077	20.4098	-1.12056	0.529453	-2.11644	0.0343073	0.591483	Cfap47
ENSMUSG00000025742	559.739	-0.637271	0.300281	-2.12225	0.0338169	0.591483	Prps2
ENSMUSG00000027978	90.334	-0.826356	0.392142	-2.10729	0.0350924	0.591483	Prss12
ENSMUSG00000028028	21.0169	-1.18917	0.56842	-2.09205	0.0364337	0.591483	Alpk1
ENSMUSG00000027868	18.102	1.23088	0.575138	2.14014	0.0323435	0.591483	Tbx15
ENSMUSG00000027849	283.611	-0.46369	0.217975	-2.12726	0.0333985	0.591483	Syt6
ENSMUSG00000027820	96.3129	-0.715975	0.337795	-2.11956	0.0340434	0.591483	Mme
ENSMUSG00000043897	7.92299	2.35086	1.1038	2.12978	0.0331897	0.591483	Vmn2r2
ENSMUSG00000027833	156.135	-0.81622	0.384133	-2.12484	0.0336003	0.591483	Shox2
ENSMUSG00000068762	83.223	-0.68113	0.323272	-2.10699	0.0351184	0.591483	Gstm6
ENSMUSG00000027966	248.819	-0.802137	0.378588	-2.11876	0.034111	0.591483	Col11a1
ENSMUSG00000028495	2821.11	-0.341702	0.161274	-2.11876	0.0341104	0.591483	Rps6
ENSMUSG00000036995	186.301	-0.533192	0.253493	-2.10338	0.0354327	0.591483	Asap3
ENSMUSG00000028565	1967.86	0.363118	0.172971	2.0993	0.0357906	0.591483	Nfia
ENSMUSG00000035407	294.372	-0.397872	0.189788	-2.09641	0.036046	0.591483	Kank4
ENSMUSG00000045349	479.105	-0.416494	0.198528	-2.09791	0.0359133	0.591483	Sh2d5
ENSMUSG00000028527	1142.45	0.625444	0.293571	2.13047	0.0331327	0.591483	Ak4
ENSMUSG00000085873	127.748	-0.515955	0.241416	-2.1372	0.0325817	0.591483	NA
ENSMUSG00000046862	304.439	0.416237	0.194575	2.13921	0.0324185	0.591483	Pramel12
ENSMUSG00000037653	342.654	0.405329	0.190025	2.13303	0.0329225	0.591483	Kctd8
ENSMUSG00000057315	225.137	-0.643067	0.307011	-2.09461	0.0362058	0.591483	Arhgap24
ENSMUSG00000043388	3868.29	-0.477453	0.224022	-2.13128	0.0330664	0.591483	Tmem130
ENSMUSG00000028970	39.2326	-0.851692	0.401835	-2.11951	0.0340477	0.591483	Abcb1b
ENSMUSG00000037605	545.939	0.328699	0.156401	2.10164	0.0355846	0.591483	Adgrl3
ENSMUSG00000070498	576.554	-0.519116	0.24726	-2.09948	0.0357748	0.591483	Tmem132b
ENSMUSG00000029088	1920.82	0.500278	0.236981	2.11105	0.0347683	0.591483	Kcnip4
ENSMUSG00000037999	1146.39	0.343414	0.160149	2.14434	0.0320055	0.591483	Arap2
ENSMUSG00000056014	227.88	0.539805	0.251856	2.14331	0.0320882	0.591483	A430033K04Rik
ENSMUSG00000029314	141.11	-0.603639	0.287056	-2.10286	0.0354778	0.591483	Gpat3
ENSMUSG00000029716	44.4987	-0.707004	0.336191	-2.10298	0.0354673	0.591483	Tfr2
ENSMUSG00000108207	29.2033	-0.968102	0.456144	-2.12236	0.0338074	0.591483	NA
ENSMUSG00000040613	51.1113	-0.793434	0.370389	-2.14216	0.0321804	0.591483	Apobec1
ENSMUSG00000003153	1487.15	0.331686	0.155043	2.13932	0.03241	0.591483	Slc2a3
ENSMUSG00000030089	379.262	0.583561	0.279041	2.09131	0.0365001	0.591483	Slc41a3
ENSMUSG00000030098	410.587	-0.549179	0.256221	-2.14338	0.0320827	0.591483	Grip2
ENSMUSG00000003031	1671.08	0.508075	0.241306	2.10552	0.0352463	0.591483	Cdkn1b
ENSMUSG00000030110	702.887	-0.429949	0.202275	-2.12557	0.0335389	0.591483	Ret
ENSMUSG00000073154	30.7632	-1.06269	0.503298	-2.11145	0.0347339	0.591483	9330158H04Rik
ENSMUSG00000109163	11.421	1.50467	0.712405	2.1121	0.0346783	0.591483	NA
ENSMUSG00000011263	13.0183	-1.54448	0.724479	-2.13186	0.0330187	0.591483	Exoc3l2
ENSMUSG00000030772	950.664	-0.647429	0.305487	-2.11934	0.0340621	0.591483	Dkk3
ENSMUSG00000030785	22.7256	1.00324	0.477182	2.10243	0.0355159	0.591483	Cox6a2
ENSMUSG00000110206	74.9569	-0.800936	0.378342	-2.11696	0.0342633	0.591483	Flt3l
ENSMUSG00000030753	1377.64	0.309361	0.145023	2.13318	0.0329097	0.591483	Thap12
ENSMUSG00000030701	21334.7	-0.450106	0.211159	-2.1316	0.03304	0.591483	Plekhb1
ENSMUSG00000091002	158.498	-0.574283	0.270832	-2.12044	0.0339688	0.591483	Tcerg1l
ENSMUSG00000034957	181.512	-0.41972	0.197973	-2.12009	0.0339985	0.591483	Cebpa
ENSMUSG00000096257	30.2598	-1.19452	0.569926	-2.09592	0.0360894	0.591483	Ccer2
ENSMUSG00000110027	218.465	-0.672171	0.321007	-2.09395	0.0362649	0.591483	C030029H02Rik
ENSMUSG00000000295	264.171	-0.530869	0.250737	-2.11723	0.0342404	0.591483	Hddc2
ENSMUSG00000020063	297.242	0.493223	0.235397	2.09528	0.0361461	0.591483	Sirt1
ENSMUSG00000019951	1088.24	0.3926	0.187653	2.09216	0.0364245	0.591483	Uhrf1bp1l
ENSMUSG00000020098	225.681	-0.698064	0.330708	-2.11081	0.0347883	0.591483	Pcbd1
ENSMUSG00000019970	938.729	0.596772	0.285284	2.09186	0.0364515	0.591483	Sgk1
ENSMUSG00000039166	1050.31	0.57724	0.270706	2.13235	0.0329782	0.591483	Akap7
ENSMUSG00000060301	454.961	0.373334	0.178032	2.09701	0.035993	0.591483	2610008E11Rik
ENSMUSG00000070047	1584.18	0.577232	0.271636	2.12503	0.0335845	0.591483	Fat1
ENSMUSG00000049946	89.8926	-0.780261	0.368338	-2.11833	0.034147	0.591483	BC030500
ENSMUSG00000004383	1268.54	0.382057	0.181737	2.10226	0.0355308	0.591483	Large1
ENSMUSG00000040236	785.39	0.418602	0.196711	2.128	0.0333367	0.591483	Trappc5
ENSMUSG00000036242	1784.84	0.439139	0.207586	2.11545	0.0343912	0.591483	Armh4
ENSMUSG00000032280	868.808	0.300698	0.142692	2.10732	0.0350902	0.591483	Tle3
ENSMUSG00000086228	94.6089	-0.812372	0.388078	-2.09332	0.0363203	0.591483	Ubap1l
ENSMUSG00000025899	464.396	0.370738	0.174269	2.12738	0.0333883	0.591483	Alkbh8
ENSMUSG00000031939	291.357	0.44938	0.210488	2.13495	0.0327652	0.591483	Taf1d
ENSMUSG00000061718	2235.94	0.431261	0.203635	2.11781	0.0341911	0.591483	Ppp1r1b
ENSMUSG00000044847	624.585	0.469436	0.221624	2.11817	0.0341609	0.591483	Lsm11
ENSMUSG00000045532	499.555	-1.46324	0.692224	-2.11383	0.0345299	0.591483	C1ql1
ENSMUSG00000072620	48.3662	-0.69553	0.32861	-2.11659	0.034295	0.591483	Slfn2
ENSMUSG00000000275	138.213	-0.523809	0.245907	-2.13011	0.0331624	0.591483	Trim25
ENSMUSG00000020821	3875.87	-0.370937	0.175418	-2.1146	0.0344644	0.591483	Kif1c
ENSMUSG00000018451	2765.13	-0.608318	0.288525	-2.10837	0.034999	0.591483	6330403K07Rik
ENSMUSG00000020785	1256.77	-0.272519	0.127629	-2.13525	0.0327407	0.591483	Camkk1
ENSMUSG00000038893	248.979	0.646707	0.306278	2.11151	0.0347287	0.591483	Fam117a
ENSMUSG00000000120	113.312	-0.715864	0.340809	-2.10048	0.0356863	0.591483	Ngfr
ENSMUSG00000044811	56.462	-0.668185	0.313696	-2.13004	0.0331681	0.591483	Cd300c2
ENSMUSG00000020866	2390.72	0.748843	0.355634	2.10566	0.035234	0.591483	Cacna1g
ENSMUSG00000021699	118.377	0.608849	0.291169	2.09105	0.0365234	0.591483	Pde4d
ENSMUSG00000021242	2069.34	-0.412637	0.19736	-2.09078	0.0365474	0.591483	Npc2
ENSMUSG00000020580	1792.18	0.406578	0.193579	2.10032	0.0357004	0.591483	Rock2
ENSMUSG00000012609	1300.17	0.444388	0.21235	2.09271	0.0363748	0.591483	Ttll5
ENSMUSG00000052221	15.9242	-1.34052	0.628072	-2.13434	0.0328152	0.591483	Ppp1r36
ENSMUSG00000040867	1406.65	-0.487859	0.229149	-2.129	0.0332543	0.591483	Begain
ENSMUSG00000085925	83.694	-0.867718	0.405754	-2.13853	0.0324735	0.591483	Rtl1
ENSMUSG00000011960	559.216	0.429225	0.204342	2.10052	0.0356829	0.591483	Ccnt1
ENSMUSG00000037362	251.963	0.777216	0.368143	2.11118	0.0347571	0.591483	Ccn3
ENSMUSG00000116288	17.7358	-1.25587	0.593756	-2.11513	0.0344189	0.591483	NA
ENSMUSG00000022340	1312.79	0.383827	0.178937	2.14504	0.03195	0.591483	Sybu
ENSMUSG00000003354	77.8714	-0.632201	0.302023	-2.09322	0.0363294	0.591483	Ccdc65
ENSMUSG00000003355	34.3083	-0.861006	0.409007	-2.10511	0.0352816	0.591483	Fkbp11
ENSMUSG00000046961	17.6069	-1.163	0.555987	-2.09177	0.0364589	0.591483	Gpr156
ENSMUSG00000071550	31.3511	-1.14515	0.535577	-2.13816	0.0325041	0.591483	Cfap44
ENSMUSG00000091712	720.286	-0.524209	0.245252	-2.13743	0.0325634	0.591483	Sec14l5
ENSMUSG00000033306	251.32	0.635565	0.303613	2.09334	0.036319	0.591483	Lpp
ENSMUSG00000022791	4223.71	-0.286565	0.135831	-2.10972	0.0348822	0.591483	Tnk2
ENSMUSG00000022799	802.993	0.544503	0.258161	2.10916	0.0349309	0.591483	Arhgap31
ENSMUSG00000055660	267.023	0.407589	0.190342	2.14135	0.0322458	0.591483	Mettl4
ENSMUSG00000046329	3727.79	0.355024	0.169228	2.09791	0.0359133	0.591483	Slc25a23
ENSMUSG00000019489	21.3775	1.17328	0.550906	2.12973	0.0331935	0.591483	Cd70
ENSMUSG00000024054	467.406	0.381088	0.178724	2.13227	0.0329848	0.591483	Smchd1
ENSMUSG00000039601	5122.77	-0.457749	0.217163	-2.10786	0.0350432	0.591483	Rcan2
ENSMUSG00000023968	16.1358	-1.43497	0.679129	-2.11296	0.0346045	0.591483	Crip3
ENSMUSG00000032717	148.543	0.829613	0.390982	2.12187	0.0338488	0.591483	Mdfi
ENSMUSG00000064043	164.074	-0.550258	0.258811	-2.1261	0.0334945	0.591483	Trerf1
ENSMUSG00000024186	186.804	-0.852974	0.401063	-2.12679	0.0334379	0.591483	Rgs11
ENSMUSG00000091475	657.446	-0.544694	0.256492	-2.12363	0.0337015	0.591483	Cerox1
ENSMUSG00000057455	3190.69	-0.353212	0.16507	-2.13977	0.0323735	0.591483	Rit2
ENSMUSG00000045876	95.6691	-0.655331	0.313497	-2.09039	0.0365824	0.591483	Pcdhb8
ENSMUSG00000041607	194993	-0.535331	0.256065	-2.09061	0.0365632	0.591483	Mbp
ENSMUSG00000036225	607.578	0.377453	0.176358	2.14027	0.032333	0.591483	Kctd1
ENSMUSG00000049134	13.8471	-1.28255	0.613507	-2.09052	0.0365713	0.591483	Nrap
ENSMUSG00000045932	184.539	-0.641012	0.30302	-2.11541	0.0343947	0.591483	Ifit2
ENSMUSG00000024650	116.296	0.894547	0.42683	2.09579	0.0361006	0.591483	Slc22a6
ENSMUSG00000056999	895.162	0.453871	0.212825	2.1326	0.0329577	0.591483	Ide
ENSMUSG00000024986	30.4043	-0.929631	0.443311	-2.09702	0.0359919	0.591483	Hhex
ENSMUSG00000055214	600.19	0.605432	0.291865	2.07436	0.038046	0.592567	Pld5
ENSMUSG00000057335	1409.21	0.373394	0.180742	2.06589	0.0388384	0.592567	Cep170
ENSMUSG00000015484	92.4419	-0.599963	0.290309	-2.06664	0.0387682	0.592567	Fam163a
ENSMUSG00000025931	4048.21	0.31891	0.154586	2.06299	0.0391133	0.592567	Paqr8
ENSMUSG00000027293	377.412	-0.401159	0.192957	-2.07901	0.0376165	0.592567	Ehd4
ENSMUSG00000042155	750.35	0.465827	0.225612	2.06472	0.0389493	0.592567	Klhl23
ENSMUSG00000039715	296.967	-0.404914	0.196285	-2.06289	0.0391231	0.592567	Dync2i2
ENSMUSG00000026796	899.017	-0.445302	0.215746	-2.06401	0.0390164	0.592567	Niban2
ENSMUSG00000026761	936.117	0.435652	0.209691	2.07759	0.0377472	0.592567	Orc4
ENSMUSG00000087269	80.5535	-0.564098	0.270022	-2.08908	0.0367006	0.592567	NA
ENSMUSG00000034075	788.275	0.408993	0.197551	2.07032	0.0384226	0.592567	Zdhhc5
ENSMUSG00000060090	264.88	0.431503	0.209266	2.06198	0.0392094	0.592567	Rp2
ENSMUSG00000031351	42.999	-1.44478	0.701004	-2.06102	0.0393011	0.592567	Zfp185
ENSMUSG00000031302	759.996	0.349204	0.168598	2.07122	0.0383382	0.592567	Nlgn3
ENSMUSG00000041220	1407.01	0.271851	0.130428	2.08429	0.0371335	0.592567	Elovl6
ENSMUSG00000033147	260.821	0.428117	0.207142	2.06678	0.038755	0.592567	Slc22a15
ENSMUSG00000043441	46.0951	-0.960069	0.460918	-2.08295	0.0372559	0.592567	Gpr149
ENSMUSG00000044080	1502.61	-0.40988	0.197312	-2.07732	0.0377723	0.592567	S100a1
ENSMUSG00000028582	413.717	-0.379617	0.182892	-2.07564	0.0379276	0.592567	Cc2d1b
ENSMUSG00000034557	1648.1	0.299891	0.144869	2.07009	0.0384438	0.592567	Zfyve9
ENSMUSG00000048001	51.0265	-0.818206	0.396419	-2.06399	0.0390183	0.592567	Hes5
ENSMUSG00000028496	492.256	0.414915	0.200451	2.06991	0.0384608	0.592567	Mllt3
ENSMUSG00000028278	1330.96	0.426739	0.206811	2.06342	0.0390725	0.592567	Rragd
ENSMUSG00000005220	90.7202	1.06598	0.516815	2.06259	0.0391519	0.592567	Corin
ENSMUSG00000107331	285.48	0.545754	0.263317	2.07261	0.0382081	0.592567	NA
ENSMUSG00000039682	1161.83	-0.340341	0.164611	-2.06756	0.0386818	0.592567	Lap3
ENSMUSG00000030043	112.236	-0.729231	0.35136	-2.07545	0.0379448	0.592567	Tacr1
ENSMUSG00000106905	91.5504	0.924761	0.446674	2.07033	0.0384218	0.592567	NA
ENSMUSG00000030064	371.921	-0.469113	0.225514	-2.0802	0.0375075	0.592567	Frmd4b
ENSMUSG00000029823	2028.55	-0.256129	0.123253	-2.07808	0.0377015	0.592567	Luc7l2
ENSMUSG00000040714	20.3134	-1.25334	0.604849	-2.07215	0.0382515	0.592567	Klc3
ENSMUSG00000040564	46.8525	-0.737029	0.356914	-2.065	0.0389227	0.592567	Apoc1
ENSMUSG00000030655	2452.77	0.672738	0.324007	2.07631	0.0378656	0.592567	Smg1
ENSMUSG00000078591	246.693	-0.670315	0.324507	-2.06564	0.0388624	0.592567	Hs3st4
ENSMUSG00000020189	849.202	0.309967	0.148868	2.08216	0.0373281	0.592567	Osbpl8
ENSMUSG00000112928	20.3068	1.24847	0.605587	2.0616	0.0392463	0.592567	NA
ENSMUSG00000040021	489.948	0.353928	0.170074	2.08102	0.0374322	0.592567	Lats1
ENSMUSG00000031511	2022.69	0.593408	0.285292	2.08	0.0375252	0.592567	Arhgef7
ENSMUSG00000031749	1716.53	0.441233	0.212378	2.07759	0.0377473	0.592567	St3gal2
ENSMUSG00000039375	159.148	-0.448663	0.215715	-2.07989	0.0375358	0.592567	Wdr17
ENSMUSG00000031479	481.063	0.379114	0.183466	2.06639	0.0387915	0.592567	Vps36
ENSMUSG00000031837	633.388	-0.63404	0.3056	-2.07474	0.0380109	0.592567	Necab2
ENSMUSG00000031527	295.326	0.330813	0.159757	2.07073	0.0383841	0.592567	Eri1
ENSMUSG00000014778	108.899	-0.558377	0.26979	-2.06967	0.038483	0.592567	Fhod1
ENSMUSG00000031838	82.229	-0.622315	0.29988	-2.07521	0.0379668	0.592567	Ifi30
ENSMUSG00000022075	1214.62	0.380241	0.182884	2.07914	0.0376044	0.592567	Rhobtb2
ENSMUSG00000025278	815.032	-0.38187	0.185079	-2.06328	0.0390859	0.592567	Flnb
ENSMUSG00000037977	410.204	0.691151	0.33342	2.07291	0.0381805	0.592567	6430571L13Rik
ENSMUSG00000010066	1987.92	0.521652	0.25251	2.06586	0.0388415	0.592567	Cacna2d2
ENSMUSG00000040729	245.51	0.555763	0.269133	2.06501	0.0389217	0.592567	Cep126
ENSMUSG00000036972	389.288	0.634857	0.304884	2.08229	0.0373156	0.592567	Zic4
ENSMUSG00000032475	508.493	0.400351	0.193059	2.07372	0.0381051	0.592567	Nck1
ENSMUSG00000020297	3742.43	-0.453726	0.219771	-2.06454	0.0389665	0.592567	Nsg2
ENSMUSG00000071866	8517.09	-0.312599	0.151666	-2.0611	0.0392933	0.592567	Ppia
ENSMUSG00000020122	177.514	0.447694	0.21694	2.06367	0.0390487	0.592567	Egfr
ENSMUSG00000038811	44.2855	-0.69528	0.334857	-2.07635	0.0378618	0.592567	Gngt2
ENSMUSG00000043644	71.9008	-0.592688	0.28537	-2.07691	0.0378098	0.592567	0610009L18Rik
ENSMUSG00000051043	450.29	0.833096	0.40339	2.06524	0.0389004	0.592567	Gprc5c
ENSMUSG00000000056	873.397	0.391681	0.18962	2.06561	0.0388652	0.592567	Narf
ENSMUSG00000016018	872.846	0.278234	0.134501	2.06863	0.0385804	0.592567	Mtrex
ENSMUSG00000021680	77.7173	-0.884502	0.42901	-2.06173	0.0392337	0.592567	Crhbp
ENSMUSG00000020674	209.669	-0.502044	0.241253	-2.08099	0.0374349	0.592567	Pxdn
ENSMUSG00000020577	2239.3	0.27487	0.131809	2.08537	0.0370358	0.592567	Tspan13
ENSMUSG00000112441	21.8262	-1.84945	0.891457	-2.07464	0.0380204	0.592567	NA
ENSMUSG00000022146	81.6427	-0.612507	0.296055	-2.06889	0.038556	0.592567	Osmr
ENSMUSG00000042109	3979.44	0.419198	0.202617	2.06892	0.0385539	0.592567	Csdc2
ENSMUSG00000036046	3542.22	-0.405004	0.195008	-2.07686	0.0378143	0.592567	5031439G07Rik
ENSMUSG00000036820	284.791	-0.416941	0.200114	-2.08352	0.0372043	0.592567	Amdhd2
ENSMUSG00000024462	10621.8	0.297488	0.142471	2.08806	0.0367921	0.592567	Gabbr1
ENSMUSG00000073433	786.194	-0.639252	0.30939	-2.06617	0.0388129	0.592567	Arhgdig
ENSMUSG00000044533	2642.61	-0.322945	0.155149	-2.08152	0.0373862	0.592567	Rps2
ENSMUSG00000097440	159.967	0.805691	0.386743	2.08328	0.0372261	0.592567	NA
ENSMUSG00000024798	162.656	-0.696521	0.336665	-2.06888	0.0385572	0.592567	Htr7
ENSMUSG00000026663	709.616	0.348162	0.169183	2.05791	0.0395992	0.592812	Atf6
ENSMUSG00000026875	78.732	1.01556	0.492899	2.06039	0.039361	0.592812	Traf1
ENSMUSG00000035681	579.798	-0.640422	0.31099	-2.0593	0.039465	0.592812	Kcnc2
ENSMUSG00000076435	366.7	-0.561957	0.273084	-2.05781	0.039608	0.592812	Acsf2
ENSMUSG00000048546	647.242	0.603863	0.29314	2.05998	0.0394001	0.592812	Tob2
ENSMUSG00000003233	934.081	0.328793	0.159676	2.05912	0.0394825	0.592812	Dvl3
ENSMUSG00000036594	96.6272	-0.81084	0.393942	-2.05827	0.0395641	0.592812	H2-Aa
ENSMUSG00000048029	41.0963	-0.841034	0.408567	-2.0585	0.0395426	0.592812	Eno4
ENSMUSG00000025911	188.43	-0.450089	0.218859	-2.05653	0.0397317	0.594118	Adhfe1
ENSMUSG00000039745	117.752	-0.691314	0.336305	-2.05561	0.0398198	0.594346	Htatip2
ENSMUSG00000062252	135.209	-0.680609	0.331088	-2.05567	0.0398141	0.594346	Lhfpl5
ENSMUSG00000069132	26.5932	-1.50657	0.733215	-2.05474	0.0399038	0.594534	Nxph2
ENSMUSG00000022346	38.9297	-0.794536	0.386687	-2.05473	0.0399053	0.594534	Myc
ENSMUSG00000073538	27.4059	-0.85835	0.417951	-2.05371	0.0400038	0.595458	NA
ENSMUSG00000015709	2052.27	-0.413019	0.201194	-2.05284	0.0400882	0.59617	Arnt2
ENSMUSG00000026519	1414.06	-0.514913	0.251986	-2.04342	0.0410111	0.597287	Tmem63a
ENSMUSG00000026425	1610.67	0.512974	0.250794	2.0454	0.0408158	0.597287	Srgap2
ENSMUSG00000026126	27.3559	-0.902416	0.443698	-2.03385	0.0419664	0.597287	Ptpn18
ENSMUSG00000050069	277.727	-0.613706	0.301688	-2.03424	0.0419276	0.597287	Grem2
ENSMUSG00000059149	487.795	0.44229	0.217257	2.03579	0.0417712	0.597287	Mfsd4a
ENSMUSG00000075284	475.079	-0.489735	0.239674	-2.04333	0.0410195	0.597287	Wipf1
ENSMUSG00000070544	1116.05	0.340454	0.167392	2.03387	0.0419644	0.597287	Top1
ENSMUSG00000026972	163.225	-0.546161	0.266931	-2.04607	0.0407493	0.597287	Arrdc1
ENSMUSG00000075376	1360.42	0.311372	0.152296	2.04453	0.0409014	0.597287	Rc3h2
ENSMUSG00000031253	29.4649	-0.876949	0.431193	-2.03377	0.0419745	0.597287	Srpx2
ENSMUSG00000033308	87.3717	-0.533494	0.261328	-2.04147	0.0412039	0.597287	Dpyd
ENSMUSG00000086708	70.9029	1.08267	0.530908	2.03928	0.0414216	0.597287	NA
ENSMUSG00000105843	300.179	-0.389905	0.190515	-2.04658	0.0406994	0.597287	NA
ENSMUSG00000057777	302.863	-0.812353	0.398222	-2.03995	0.0413552	0.597287	Mab21l2
ENSMUSG00000028976	43.9363	-0.819583	0.401325	-2.04219	0.0411326	0.597287	Slc2a5
ENSMUSG00000039270	1789.23	0.323437	0.157879	2.04864	0.0404977	0.597287	Megf9
ENSMUSG00000035692	64.1878	-0.61799	0.302167	-2.0452	0.0408356	0.597287	Isg15
ENSMUSG00000028698	1520.1	0.568008	0.277537	2.0466	0.0406971	0.597287	Pik3r3
ENSMUSG00000060371	3376.53	0.480157	0.23519	2.04158	0.0411937	0.597287	Caln1
ENSMUSG00000004415	54.3396	-0.856336	0.417871	-2.04928	0.0404343	0.597287	Col26a1
ENSMUSG00000064247	67.8015	-0.67707	0.332429	-2.03673	0.0416769	0.597287	Plcxd1
ENSMUSG00000002222	2519.45	0.433434	0.212773	2.03707	0.0416427	0.597287	Rmnd5a
ENSMUSG00000044141	11.6573	-1.25534	0.612579	-2.04927	0.0404361	0.597287	E130201H02Rik
ENSMUSG00000047146	170.241	0.597339	0.292765	2.04033	0.0413173	0.597287	Tet1
ENSMUSG00000025353	40.0865	0.711819	0.347234	2.04997	0.0403675	0.597287	Ormdl2
ENSMUSG00000039891	47.4243	-0.709405	0.349011	-2.03262	0.0420912	0.597287	Txlnb
ENSMUSG00000019842	37.9347	-0.758784	0.370723	-2.04677	0.0406807	0.597287	Traf3ip2
ENSMUSG00000031897	617.209	-0.432043	0.212168	-2.03632	0.0417179	0.597287	Psmb10
ENSMUSG00000021852	77.0544	-0.649664	0.318124	-2.04217	0.0411347	0.597287	Slc35f4
ENSMUSG00000019027	66.3534	-0.785425	0.386345	-2.03297	0.042056	0.597287	Dnah1
ENSMUSG00000032265	114.362	-0.635486	0.311494	-2.04012	0.0413382	0.597287	Tent5a
ENSMUSG00000047409	270.163	-0.418204	0.204476	-2.04525	0.0408301	0.597287	Ctdspl
ENSMUSG00000014243	198.964	-0.491354	0.241353	-2.03583	0.0417676	0.597287	Zswim7
ENSMUSG00000021418	67.5666	-0.605091	0.295388	-2.04846	0.0405151	0.597287	Rpp40
ENSMUSG00000021548	935.273	0.338749	0.166161	2.03867	0.0414826	0.597287	Ccnh
ENSMUSG00000021549	611.326	0.36725	0.179658	2.04416	0.0409376	0.597287	Rasa1
ENSMUSG00000007617	569.884	0.487414	0.239361	2.03632	0.0417186	0.597287	Homer1
ENSMUSG00000085457	86.0681	-0.594258	0.292379	-2.03249	0.0421037	0.597287	1110046J04Rik
ENSMUSG00000021065	1272.2	0.402721	0.197467	2.03944	0.0414065	0.597287	Fut8
ENSMUSG00000046157	1229.43	0.293037	0.14413	2.03314	0.0420383	0.597287	Tmem229b
ENSMUSG00000056069	115.543	-0.454142	0.221474	-2.05054	0.0403116	0.597287	Otulinl
ENSMUSG00000055782	971.802	0.291797	0.143308	2.03615	0.0417351	0.597287	Abcd2
ENSMUSG00000022577	990.799	-0.539529	0.26302	-2.05129	0.040239	0.597287	Ly6h
ENSMUSG00000022412	493.452	0.353871	0.17288	2.04692	0.0406655	0.597287	Mief1
ENSMUSG00000047888	900.013	0.367972	0.180298	2.0409	0.0412604	0.597287	Tnrc6b
ENSMUSG00000005958	107.829	-0.59676	0.292271	-2.0418	0.041171	0.597287	Ephb3
ENSMUSG00000022905	1971.45	0.288171	0.141554	2.03576	0.0417746	0.597287	Kpna1
ENSMUSG00000047507	711.62	-0.811246	0.398179	-2.03739	0.0416109	0.597287	Baiap3
ENSMUSG00000053477	3627.87	0.421732	0.207472	2.03272	0.0420805	0.597287	Tcf4
ENSMUSG00000024293	360.049	0.365783	0.178876	2.0449	0.0408652	0.597287	Esco1
ENSMUSG00000024781	434.478	-0.435446	0.212343	-2.05068	0.0402986	0.597287	Lipa
ENSMUSG00000033768	3782.51	0.44115	0.216089	2.04152	0.0411991	0.597287	Nrxn2
ENSMUSG00000013663	1136.53	0.32927	0.160656	2.04953	0.0404099	0.597287	Pten
ENSMUSG00000039987	286.159	0.434629	0.213914	2.0318	0.0421744	0.59777	Phtf2
ENSMUSG00000038760	80.0897	-0.79778	0.392832	-2.03084	0.0422709	0.598618	Trhr
ENSMUSG00000036155	1181.36	0.298446	0.147345	2.02548	0.0428177	0.599249	Mgat5
ENSMUSG00000026546	24.7622	-1.00441	0.495385	-2.02754	0.0426074	0.599249	Cfap45
ENSMUSG00000026831	61.5308	-0.938293	0.462649	-2.02809	0.042551	0.599249	Pierce1
ENSMUSG00000061273	1002.44	0.284914	0.140365	2.02981	0.0423759	0.599249	Mmgt1
ENSMUSG00000031065	5296.3	0.375497	0.185402	2.02531	0.0428352	0.599249	Cdk16
ENSMUSG00000028555	146.89	-0.613664	0.30298	-2.02543	0.0428235	0.599249	Ttc39a
ENSMUSG00000047881	396.703	0.442493	0.218312	2.02689	0.0426737	0.599249	Rell1
ENSMUSG00000036948	883.752	-0.335889	0.165751	-2.02647	0.0427167	0.599249	Trappc14
ENSMUSG00000032625	586.129	0.302583	0.149358	2.02589	0.0427756	0.599249	Thsd7a
ENSMUSG00000002147	159.062	-0.437088	0.215761	-2.0258	0.0427851	0.599249	Stat6
ENSMUSG00000055435	800.604	0.364678	0.17991	2.02701	0.0426616	0.599249	Maf
ENSMUSG00000075470	476.239	0.389094	0.192144	2.02501	0.0428665	0.599249	Alg10b
ENSMUSG00000072761	106.566	0.597978	0.29486	2.028	0.0425598	0.599249	Gm6712
ENSMUSG00000042401	551.877	-0.75079	0.370587	-2.02595	0.0427701	0.599249	Crtac1
ENSMUSG00000035735	828.509	0.550316	0.271358	2.02801	0.0425593	0.599249	Dagla
ENSMUSG00000027875	100.657	0.639867	0.316054	2.02455	0.0429133	0.59939	Hmgcs2
ENSMUSG00000020014	33.2375	-1.19996	0.592875	-2.02397	0.0429733	0.599714	Cfap54
ENSMUSG00000025958	964.542	0.348131	0.17212	2.02261	0.0431135	0.60051	Creb1
ENSMUSG00000049939	981.833	0.42616	0.21073	2.02231	0.0431447	0.60051	Lrrc4
ENSMUSG00000036913	551.342	0.687281	0.339729	2.02303	0.0430702	0.60051	Trim67
ENSMUSG00000063704	21.5422	-1.12959	0.558651	-2.02199	0.0431775	0.60051	Mapk15
ENSMUSG00000023232	232.302	0.732105	0.362283	2.02081	0.0432998	0.600674	Serinc2
ENSMUSG00000022112	484.598	-0.538114	0.2662	-2.02147	0.0432316	0.600674	Gpc5
ENSMUSG00000051341	118.771	0.540055	0.267213	2.02107	0.0432728	0.600674	Zfp52
ENSMUSG00000027777	17.5429	1.10543	0.547169	2.02026	0.0433561	0.600944	Schip1
ENSMUSG00000033569	878.195	0.39748	0.197567	2.01187	0.0442337	0.603401	Adgrb3
ENSMUSG00000026170	441.848	-0.45344	0.224994	-2.01534	0.043869	0.603401	Cyp27a1
ENSMUSG00000026786	91.4383	-0.766903	0.380972	-2.01302	0.0441128	0.603401	Apbb1ip
ENSMUSG00000027177	1785.9	0.313204	0.155734	2.01114	0.0443103	0.603401	Hipk3
ENSMUSG00000025314	480.139	0.595605	0.296218	2.0107	0.0443574	0.603401	Ptprj
ENSMUSG00000033436	1209.94	-0.366301	0.18228	-2.00955	0.0444787	0.603401	Armcx2
ENSMUSG00000019359	44.0934	-0.745375	0.370812	-2.01012	0.0444186	0.603401	Gdpd2
ENSMUSG00000054737	189.123	0.528339	0.262178	2.01519	0.0438849	0.603401	Zfp182
ENSMUSG00000033342	376.071	0.326105	0.161973	2.01333	0.0440799	0.603401	Plppr5
ENSMUSG00000040209	728.15	0.35028	0.174381	2.0087	0.044569	0.603401	Zfp704
ENSMUSG00000046818	100.202	-0.762471	0.379581	-2.00872	0.0445671	0.603401	Ddit4l
ENSMUSG00000015879	105.244	0.496892	0.246552	2.01537	0.0438664	0.603401	Fam184b
ENSMUSG00000025534	290.733	-0.348661	0.173007	-2.0153	0.0438735	0.603401	Gusb
ENSMUSG00000030846	1807.4	0.388733	0.193469	2.00927	0.0445083	0.603401	Tial1
ENSMUSG00000030729	2585.87	0.329572	0.163896	2.01087	0.0443393	0.603401	Pgm2l1
ENSMUSG00000025508	3176.65	-0.31343	0.155608	-2.01422	0.0439861	0.603401	Rplp2
ENSMUSG00000039990	355.096	0.365083	0.181582	2.01057	0.0443712	0.603401	Edrf1
ENSMUSG00000033594	161.107	0.690895	0.343535	2.01113	0.0443115	0.603401	Spata2l
ENSMUSG00000032579	204.082	-0.478499	0.237687	-2.01315	0.0440989	0.603401	Hemk1
ENSMUSG00000066415	829.614	0.330444	0.164491	2.00889	0.0445488	0.603401	Msl2
ENSMUSG00000020836	1058.35	-0.593625	0.294942	-2.01268	0.0441481	0.603401	Coro6
ENSMUSG00000018727	48.9167	1.05864	0.526745	2.00977	0.0444556	0.603401	Cpsf4l
ENSMUSG00000020708	5490.79	-0.351514	0.174597	-2.01329	0.0440844	0.603401	Psmc5
ENSMUSG00000006715	92.9047	-0.572155	0.284743	-2.00937	0.0444977	0.603401	Gmnn
ENSMUSG00000005583	795.802	0.401448	0.199248	2.01482	0.0439238	0.603401	Mef2c
ENSMUSG00000042348	270.835	0.472135	0.234782	2.01095	0.0443308	0.603401	Arl15
ENSMUSG00000021557	2522.26	0.339506	0.168354	2.01662	0.043735	0.603401	Agtpbp1
ENSMUSG00000022186	5520.42	0.225297	0.111857	2.01416	0.0439929	0.603401	Oxct1
ENSMUSG00000070880	6693.39	0.53718	0.267579	2.00756	0.0446905	0.603441	Gad1
ENSMUSG00000027227	378.345	-0.330345	0.164647	-2.00638	0.0448154	0.603441	Sord
ENSMUSG00000031342	17028.9	0.28148	0.14027	2.0067	0.0447819	0.603441	Gpm6b
ENSMUSG00000041143	68.1888	-0.628793	0.313191	-2.0077	0.0446754	0.603441	Tmco4
ENSMUSG00000022203	261.58	-0.448797	0.223688	-2.00635	0.0448185	0.603441	Efs
ENSMUSG00000020392	988.194	-0.252572	0.125789	-2.00791	0.0446531	0.603441	Cdkn2aipnl
ENSMUSG00000110086	14.3296	-1.19585	0.596317	-2.00539	0.0449209	0.603441	Gm45623
ENSMUSG00000011305	11.7888	-1.34475	0.670634	-2.0052	0.0449418	0.603441	Plin5
ENSMUSG00000024012	5661.52	-0.321472	0.160278	-2.00572	0.0448866	0.603441	Mtch1
ENSMUSG00000116802	99.6833	0.528436	0.263409	2.00614	0.0448411	0.603441	Gm5165
ENSMUSG00000072214	997.599	0.3534	0.176312	2.0044	0.0450273	0.604092	Septin5
ENSMUSG00000053297	641.364	-0.356948	0.178142	-2.00373	0.0450989	0.604555	AI854703
ENSMUSG00000066438	975.267	0.670911	0.3351	2.00212	0.045272	0.604888	Plekhd1
ENSMUSG00000033966	43.6881	-0.867299	0.43299	-2.00305	0.0451724	0.604888	Cdkl4
ENSMUSG00000034459	146.14	-0.552769	0.276066	-2.0023	0.0452521	0.604888	Ifit1
ENSMUSG00000025202	343.833	0.418472	0.209005	2.00221	0.0452619	0.604888	Scd3
ENSMUSG00000041801	989.271	-0.510373	0.25519	-1.99997	0.0455038	0.604996	Phlda3
ENSMUSG00000026319	1037.37	0.352874	0.177409	1.98904	0.0466968	0.604996	Relch
ENSMUSG00000026834	172.035	0.766853	0.383706	1.99854	0.0456577	0.604996	Acvr1c
ENSMUSG00000027499	2964.02	0.359325	0.180098	1.99516	0.0460253	0.604996	Pkia
ENSMUSG00000056476	179.761	0.436649	0.218747	1.99614	0.0459188	0.604996	Med12l
ENSMUSG00000028755	117.839	-0.593046	0.298325	-1.98792	0.0468205	0.604996	Cda
ENSMUSG00000038582	459.742	0.392673	0.196415	1.9992	0.0455866	0.604996	Pptc7
ENSMUSG00000104713	25.0503	-0.902043	0.452876	-1.99181	0.046392	0.604996	Gbp6
ENSMUSG00000029422	1397.21	0.325021	0.162831	1.99606	0.0459274	0.604996	Rsrc2
ENSMUSG00000085042	76.0351	-0.883832	0.444147	-1.98995	0.0465962	0.604996	Abhd11os
ENSMUSG00000034724	682.613	0.360184	0.18115	1.98832	0.046776	0.604996	Cnot6l
ENSMUSG00000054280	375.28	0.410838	0.206161	1.9928	0.0462833	0.604996	Prr14l
ENSMUSG00000029836	360.294	0.315656	0.157953	1.99842	0.0456707	0.604996	Cbx3
ENSMUSG00000059182	441.942	-0.572841	0.288232	-1.98743	0.0468748	0.604996	Skap2
ENSMUSG00000029771	59.0322	-0.794441	0.397721	-1.99748	0.0457726	0.604996	Irf5
ENSMUSG00000030317	2506.17	0.536421	0.269826	1.98802	0.046809	0.604996	Timp4
ENSMUSG00000049709	30.2929	1.55086	0.780097	1.98804	0.0468077	0.604996	Nlrp10
ENSMUSG00000030745	24.8102	-1.01073	0.507516	-1.99153	0.0464228	0.604996	Il21r
ENSMUSG00000048756	1730.9	0.539676	0.270539	1.99482	0.0460627	0.604996	Foxo3
ENSMUSG00000019943	2011.38	0.33859	0.170198	1.98938	0.046659	0.604996	Atp2b1
ENSMUSG00000112168	69.7599	-0.782242	0.391264	-1.99927	0.0455793	0.604996	NA
ENSMUSG00000087177	404.455	-0.339389	0.170657	-1.98872	0.0467317	0.604996	E130307A14Rik
ENSMUSG00000007594	2507.21	0.228234	0.114608	1.99143	0.0464332	0.604996	Hapln4
ENSMUSG00000041515	79.9962	-0.645595	0.323253	-1.99718	0.0458057	0.604996	Irf8
ENSMUSG00000120083	15.8212	-1.09398	0.546646	-2.00126	0.0453646	0.604996	NA
ENSMUSG00000032172	1075.56	-0.527761	0.265354	-1.9889	0.0467127	0.604996	Olfm2
ENSMUSG00000066357	1056.03	-0.359907	0.180426	-1.99476	0.0460689	0.604996	Wdr6
ENSMUSG00000038195	48.1278	-0.978188	0.492153	-1.98757	0.0468593	0.604996	Rilp
ENSMUSG00000006930	2452.8	-0.397294	0.199304	-1.99341	0.0462169	0.604996	Hap1
ENSMUSG00000044707	64.1712	0.761952	0.3818	1.99568	0.0459683	0.604996	Ccnjl
ENSMUSG00000035112	90.2918	-0.539537	0.27095	-1.99128	0.0464505	0.604996	Wnk4
ENSMUSG00000001103	83.9638	0.902878	0.453172	1.99235	0.0463326	0.604996	Sebox
ENSMUSG00000021496	135.327	-0.518032	0.259101	-1.99934	0.0455712	0.604996	Pcbd2
ENSMUSG00000020635	395.184	-0.531943	0.267463	-1.98885	0.0467182	0.604996	Fkbp1b
ENSMUSG00000021109	1523.7	0.332335	0.166414	1.99704	0.0458209	0.604996	Hif1a
ENSMUSG00000071267	446.739	0.36462	0.183113	1.99124	0.046455	0.604996	Zfp942
ENSMUSG00000091636	529.433	0.422108	0.212155	1.98962	0.0466331	0.604996	Akain1
ENSMUSG00000040852	176.781	-0.56653	0.283802	-1.99622	0.0459101	0.604996	Plekhh2
ENSMUSG00000008668	2909.4	-0.280292	0.140494	-1.99504	0.0460384	0.604996	Rps18
ENSMUSG00000096768	342.421	-0.689442	0.346361	-1.99053	0.0465325	0.604996	Erdr1
ENSMUSG00000038555	2627.67	0.414639	0.207699	1.99634	0.0458966	0.604996	Reep2
ENSMUSG00000024420	1212.26	0.609764	0.306547	1.98914	0.0466862	0.604996	Zfp521
ENSMUSG00000024827	228.785	0.833767	0.417969	1.99481	0.0460641	0.604996	Gldc
ENSMUSG00000034173	59.3261	-0.736456	0.370694	-1.98669	0.0469564	0.605092	Chchd2l
ENSMUSG00000024867	569.672	0.476271	0.239704	1.98691	0.0469322	0.605092	Pip5k1b
ENSMUSG00000067879	428.062	-0.562065	0.28492	-1.97271	0.0485287	0.605273	Vxn
ENSMUSG00000038026	1292.8	0.572156	0.289995	1.97298	0.0484974	0.605273	Kcnj9
ENSMUSG00000036907	73.1181	-0.964597	0.486367	-1.98327	0.0473374	0.605273	C1ql2
ENSMUSG00000009216	488.725	-0.47816	0.241406	-1.98073	0.0476212	0.605273	Fam163b
ENSMUSG00000026991	9728.86	-0.380992	0.1923	-1.98124	0.0475648	0.605273	Pkp4
ENSMUSG00000089824	326.964	0.382786	0.193034	1.983	0.0473674	0.605273	Rbm12
ENSMUSG00000052364	1218.02	-0.490469	0.248092	-1.97696	0.0480456	0.605273	B630019K06Rik
ENSMUSG00000053819	2836.58	0.314586	0.158461	1.98526	0.0471153	0.605273	Camk2d
ENSMUSG00000028167	67.9256	-0.826904	0.418527	-1.97575	0.0481835	0.605273	Bdh2
ENSMUSG00000028613	928.276	0.349053	0.176234	1.98062	0.0476336	0.605273	Lrp8
ENSMUSG00000028832	3195.98	-0.302116	0.152825	-1.97687	0.0480561	0.605273	Stmn1
ENSMUSG00000050854	404.745	-0.665595	0.337006	-1.97502	0.0482653	0.605273	Tmem125
ENSMUSG00000057530	1470.17	0.587054	0.296419	1.98048	0.0476491	0.605273	Ece1
ENSMUSG00000029110	1040.35	0.286972	0.145232	1.97595	0.0481606	0.605273	Rnf4
ENSMUSG00000040537	2845.8	0.342006	0.173159	1.9751	0.0482567	0.605273	Adam22
ENSMUSG00000042010	173.545	-0.460026	0.232613	-1.97765	0.0479686	0.605273	Acacb
ENSMUSG00000041453	6377.55	-0.317126	0.160746	-1.97284	0.0485137	0.605273	Rpl21
ENSMUSG00000014748	1153.72	0.369135	0.185854	1.98616	0.0470155	0.605273	Tex261
ENSMUSG00000059022	28.4387	-0.872637	0.441612	-1.97602	0.048152	0.605273	Kcp
ENSMUSG00000030554	917.563	-0.496501	0.2515	-1.97416	0.0483638	0.605273	Synm
ENSMUSG00000035623	641.57	0.327132	0.165323	1.97875	0.0478444	0.605273	Rsf1
ENSMUSG00000058402	360.251	0.379827	0.192008	1.97818	0.0479083	0.605273	Zfp420
ENSMUSG00000039057	272.273	0.516538	0.260838	1.9803	0.0476696	0.605273	Myo16
ENSMUSG00000040263	547.181	-0.31261	0.158445	-1.97298	0.0484977	0.605273	Klhdc4
ENSMUSG00000070305	136.267	0.59189	0.299306	1.97754	0.0479803	0.605273	Mpzl3
ENSMUSG00000032554	15937.8	-0.489353	0.247626	-1.97618	0.0481344	0.605273	Trf
ENSMUSG00000032502	160.896	0.540915	0.272717	1.98343	0.0473197	0.605273	Stac
ENSMUSG00000042487	678.02	0.400246	0.201708	1.98429	0.0472236	0.605273	Leo1
ENSMUSG00000038485	980.292	0.483096	0.24372	1.98218	0.0474594	0.605273	Socs7
ENSMUSG00000039114	970.418	0.289845	0.146441	1.97925	0.0477875	0.605273	Nrn1
ENSMUSG00000025877	22.346	-1.02199	0.517249	-1.97582	0.0481752	0.605273	Hk3
ENSMUSG00000071379	4480.25	0.582775	0.295207	1.97413	0.0483674	0.605273	Hpcal1
ENSMUSG00000004151	4229.3	0.700847	0.354553	1.97671	0.0480745	0.605273	Etv1
ENSMUSG00000022575	40.1599	-0.741518	0.374656	-1.9792	0.0477938	0.605273	Gsdmd
ENSMUSG00000022574	126.64	-0.427598	0.215761	-1.98181	0.0475001	0.605273	Naprt
ENSMUSG00000022508	740.067	0.566932	0.287009	1.97531	0.0482326	0.605273	Bcl6
ENSMUSG00000034868	348.547	-0.385304	0.194484	-1.98115	0.047574	0.605273	Myl12b
ENSMUSG00000024055	186.768	-0.411882	0.208725	-1.97333	0.0484583	0.605273	Cyp4f13
ENSMUSG00000024601	651.84	-0.367618	0.186287	-1.9734	0.0484503	0.605273	Isoc1
ENSMUSG00000024276	513.689	0.337172	0.170617	1.9762	0.0481325	0.605273	Zfp397
ENSMUSG00000024370	439.028	0.374509	0.188959	1.98196	0.0474834	0.605273	Cdc23
ENSMUSG00000024533	2364.75	0.286359	0.144285	1.98468	0.04718	0.605273	Spire1
ENSMUSG00000026034	2290.25	0.537066	0.272856	1.96831	0.0490325	0.605278	Clk1
ENSMUSG00000026335	1400.26	-0.403779	0.204796	-1.97162	0.0486533	0.605278	Pam
ENSMUSG00000027221	1089.24	-0.329233	0.167411	-1.96661	0.0492279	0.605278	Chst1
ENSMUSG00000079056	1597.35	0.31891	0.161961	1.96905	0.0489473	0.605278	Kcnip3
ENSMUSG00000005506	1814.01	0.501847	0.255166	1.96675	0.0492123	0.605278	Celf1
ENSMUSG00000039988	1293.03	0.245709	0.124735	1.96984	0.0488567	0.605278	Ankrd13c
ENSMUSG00000061143	152.774	0.481563	0.244313	1.9711	0.048713	0.605278	Maml3
ENSMUSG00000042613	1321.1	-0.464608	0.235667	-1.97146	0.0486714	0.605278	Pbxip1
ENSMUSG00000039968	515.306	0.370516	0.188439	1.96624	0.0492711	0.605278	Rsbn1l
ENSMUSG00000060961	4727.49	0.321524	0.163046	1.97198	0.0486117	0.605278	Slc4a4
ENSMUSG00000086040	419.017	0.375344	0.190793	1.96729	0.0491503	0.605278	Wipf3
ENSMUSG00000030731	1003.11	-0.360999	0.183521	-1.96707	0.0491756	0.605278	Syt3
ENSMUSG00000030557	1945.31	0.439022	0.223269	1.96634	0.0492597	0.605278	Mef2a
ENSMUSG00000030681	370.93	-0.367031	0.186227	-1.97088	0.0487381	0.605278	Mvp
ENSMUSG00000032517	57400.9	-0.462496	0.235131	-1.96697	0.0491867	0.605278	Mobp
ENSMUSG00000094483	6682.98	0.347501	0.176602	1.9677	0.0491023	0.605278	Purb
ENSMUSG00000021732	107.318	-0.757535	0.384695	-1.96918	0.048932	0.605278	Fgf10
ENSMUSG00000047109	59.425	-0.860959	0.437542	-1.96772	0.0491008	0.605278	Cldn14
ENSMUSG00000074892	1117.3	-0.486684	0.247107	-1.96952	0.0488929	0.605278	B3galt5
ENSMUSG00000054237	357.744	-0.334208	0.169857	-1.96758	0.0491163	0.605278	Fra10ac1
ENSMUSG00000024063	1196.16	-0.410548	0.208858	-1.96568	0.0493356	0.605615	Lbh
ENSMUSG00000089832	195.984	-0.536685	0.273127	-1.96496	0.0494186	0.605722	Shkbp1
ENSMUSG00000060147	856.819	-0.366273	0.186378	-1.96521	0.0493898	0.605722	Serpinb6a
ENSMUSG00000033684	363.368	-0.431874	0.219972	-1.96332	0.0496095	0.606052	Qsox1
ENSMUSG00000048482	271.133	0.407825	0.207808	1.96251	0.0497032	0.606052	Bdnf
ENSMUSG00000032826	8497.43	0.27149	0.138323	1.96273	0.0496777	0.606052	Ank2
ENSMUSG00000028488	6544.43	0.327973	0.167164	1.96199	0.0497637	0.606052	Sh3gl2
ENSMUSG00000043833	27.0755	-0.904401	0.460847	-1.96248	0.0497069	0.606052	2900005J15Rik
ENSMUSG00000015189	849.26	0.336579	0.171581	1.96163	0.0498055	0.606052	Casd1
ENSMUSG00000030474	12.5054	-1.22212	0.623144	-1.96121	0.0498542	0.606052	Siglece
ENSMUSG00000038695	1130.95	-0.410174	0.209123	-1.96141	0.0498316	0.606052	Josd2
ENSMUSG00000035835	776.561	-0.45765	0.233116	-1.96319	0.0496243	0.606052	Plppr3
ENSMUSG00000038872	317.471	-0.575344	0.293111	-1.96289	0.0496594	0.606052	Zfhx3
ENSMUSG00000021822	30.637	-0.86964	0.442729	-1.96427	0.0494987	0.606052	Plau
ENSMUSG00000039046	739.796	0.293608	0.149979	1.95766	0.0502704	0.606742	Usp6nl
ENSMUSG00000045314	372.886	0.753712	0.385228	1.95653	0.0504024	0.606742	Sowahb
ENSMUSG00000072704	3739.39	0.262148	0.133946	1.95712	0.0503333	0.606742	Smim10l1
ENSMUSG00000007944	834.141	0.411384	0.209873	1.96016	0.049977	0.606742	Ttc9b
ENSMUSG00000006333	5154.83	-0.314155	0.160588	-1.95628	0.0504317	0.606742	Rps9
ENSMUSG00000053399	80.9145	1.00865	0.514834	1.95917	0.0500923	0.606742	Adamts18
ENSMUSG00000031540	816.178	0.364418	0.186058	1.95862	0.050157	0.606742	Kat6a
ENSMUSG00000040028	1372.89	0.322373	0.164604	1.95847	0.0501745	0.606742	Elavl1
ENSMUSG00000002910	254.051	-0.37161	0.189658	-1.95937	0.0500692	0.606742	Arrdc2
ENSMUSG00000034997	109.572	-0.781973	0.399557	-1.9571	0.0503357	0.606742	Htr2a
ENSMUSG00000021770	1306.68	0.333541	0.170488	1.95639	0.0504188	0.606742	Samd8
ENSMUSG00000010803	6389.96	0.697656	0.356231	1.95843	0.050179	0.606742	Gabra1
ENSMUSG00000020604	780.215	-0.594668	0.303875	-1.95695	0.0503533	0.606742	Arsg
ENSMUSG00000022263	1707.76	0.516503	0.263567	1.95967	0.0500347	0.606742	Trio
ENSMUSG00000026098	78.6386	0.543875	0.278476	1.95304	0.0508148	0.606824	Pms1
ENSMUSG00000034810	45.2245	-0.958247	0.490038	-1.95546	0.0505293	0.606824	Scn7a
ENSMUSG00000005802	804.486	0.409169	0.209316	1.95479	0.0506075	0.606824	Slc30a4
ENSMUSG00000074578	640.714	-0.445929	0.228319	-1.95309	0.0508089	0.606824	Zfas1
ENSMUSG00000079481	612.739	0.534441	0.27377	1.95215	0.0509199	0.606824	Nhsl2
ENSMUSG00000008575	2758.38	0.43645	0.223546	1.95239	0.0508919	0.606824	Nfib
ENSMUSG00000030255	381.544	-0.481153	0.246179	-1.95449	0.0506438	0.606824	Sspn
ENSMUSG00000029917	12.6676	-1.32542	0.677719	-1.95571	0.0504994	0.606824	Qrfprl
ENSMUSG00000030047	38.2549	-0.750831	0.384043	-1.95507	0.0505746	0.606824	Arhgap25
ENSMUSG00000039062	56.312	0.714676	0.365781	1.95383	0.050721	0.606824	Anpep
ENSMUSG00000044285	12.0915	1.33813	0.684781	1.9541	0.050689	0.606824	Ubb-ps
ENSMUSG00000042650	1079.23	0.308408	0.157985	1.95214	0.050922	0.606824	Alkbh5
ENSMUSG00000087306	10.9307	1.38975	0.711787	1.95248	0.050881	0.606824	A230004M16Rik
ENSMUSG00000026494	604.367	0.634724	0.325318	1.95109	0.0510464	0.607637	Kif26b
ENSMUSG00000051537	478.655	-0.403393	0.20698	-1.94895	0.0513014	0.607637	Gm5124
ENSMUSG00000070471	53.1571	0.636344	0.326673	1.94795	0.0514207	0.607637	Erich6
ENSMUSG00000027692	1452.01	0.349543	0.17933	1.94916	0.0512762	0.607637	Tnik
ENSMUSG00000033948	219.642	0.351865	0.180689	1.94735	0.0514931	0.607637	Zswim5
ENSMUSG00000081683	55.6493	-1.06283	0.545036	-1.95001	0.0511748	0.607637	Fzd10
ENSMUSG00000107838	82.4939	0.540742	0.277369	1.94954	0.0512315	0.607637	NA
ENSMUSG00000017978	2105.72	0.709069	0.36374	1.94938	0.0512496	0.607637	Cadps2
ENSMUSG00000041949	76.272	0.513161	0.263378	1.94838	0.0513692	0.607637	Tango6
ENSMUSG00000017386	175.653	0.44108	0.226249	1.94954	0.051231	0.607637	Traf4
ENSMUSG00000050963	165.118	0.434775	0.223316	1.9469	0.0515466	0.607637	Kcns2
ENSMUSG00000022280	463.903	0.337918	0.173536	1.94725	0.0515045	0.607637	Rnf19a
ENSMUSG00000039179	214.384	-0.578223	0.297	-1.94688	0.0515489	0.607637	Tekt5
ENSMUSG00000071604	347.442	-0.388435	0.199379	-1.94822	0.0513883	0.607637	Fam189a2
ENSMUSG00000024944	1297.93	-0.340185	0.174575	-1.94864	0.0513381	0.607637	Arl2
ENSMUSG00000044338	38.7312	-1.3936	0.716472	-1.94508	0.0517652	0.608673	Aplnr
ENSMUSG00000030541	655.153	-0.327475	0.168402	-1.9446	0.0518234	0.608673	Idh2
ENSMUSG00000021998	309.038	-0.47676	0.245119	-1.94501	0.0517735	0.608673	Lcp1
ENSMUSG00000033350	1677.25	0.236283	0.121503	1.94467	0.0518141	0.608673	Chst2
ENSMUSG00000035413	404.326	-0.436049	0.224132	-1.9455	0.0517145	0.608673	Tmem98
ENSMUSG00000028234	3279.97	-0.349532	0.17978	-1.94422	0.0518689	0.608769	Rps20
ENSMUSG00000047361	94.6436	-0.842011	0.433934	-1.94041	0.0523296	0.609178	Gm973
ENSMUSG00000027301	29.9461	-1.5621	0.804544	-1.9416	0.0521854	0.609178	Oxt
ENSMUSG00000025757	3636.05	0.25486	0.131364	1.9401	0.052367	0.609178	Hspa4l
ENSMUSG00000045092	2489.83	0.281947	0.145255	1.94104	0.0522528	0.609178	S1pr1
ENSMUSG00000070803	112.975	0.974789	0.502489	1.93992	0.0523892	0.609178	Cited4
ENSMUSG00000073805	97.2377	-0.6666	0.34339	-1.94123	0.0522301	0.609178	Insyn2a
ENSMUSG00000021866	303.278	-0.483224	0.248739	-1.9427	0.0520524	0.609178	Anxa11
ENSMUSG00000021111	1666.8	0.316439	0.163032	1.94096	0.0522632	0.609178	Papola
ENSMUSG00000021131	150.853	-0.415931	0.214054	-1.94312	0.0520021	0.609178	Erh
ENSMUSG00000022306	440.771	0.660728	0.340563	1.94011	0.0523669	0.609178	Zfpm2
ENSMUSG00000090223	3329.02	0.614422	0.31649	1.94137	0.052214	0.609178	Pcp4
ENSMUSG00000041923	470.213	0.396797	0.20422	1.94298	0.0520182	0.609178	Nol4
ENSMUSG00000035372	264.708	0.433463	0.22315	1.94248	0.0520794	0.609178	1810055G02Rik
ENSMUSG00000026511	1280.84	-0.301877	0.155822	-1.93731	0.0527073	0.609403	Srp9
ENSMUSG00000045174	482.58	0.609819	0.314773	1.93733	0.0527052	0.609403	Amer3
ENSMUSG00000093424	11.2546	-1.65667	0.855002	-1.93762	0.0526697	0.609403	NA
ENSMUSG00000044716	315.865	-0.429426	0.221473	-1.93896	0.0525067	0.609403	Dok7
ENSMUSG00000063065	2740.31	-0.297789	0.153593	-1.93882	0.0525236	0.609403	Mapk3
ENSMUSG00000018501	1857.46	0.396362	0.204499	1.93821	0.0525975	0.609403	Ncor1
ENSMUSG00000057531	1363.94	-0.377762	0.194878	-1.93846	0.0525677	0.609403	Dtnbp1
ENSMUSG00000041362	1215.2	-0.424277	0.21887	-1.93849	0.0525634	0.609403	Shtn1
ENSMUSG00000039621	1670.05	0.262672	0.135693	1.93577	0.0528953	0.610088	Prex1
ENSMUSG00000027652	1534.01	0.303278	0.156665	1.93583	0.052888	0.610088	Ralgapb
ENSMUSG00000037730	279.433	0.363924	0.187963	1.93615	0.0528491	0.610088	Mynn
ENSMUSG00000028672	566.982	0.336316	0.173823	1.93482	0.0530122	0.610088	Hmgcl
ENSMUSG00000020541	398.827	0.343314	0.177404	1.93521	0.0529644	0.610088	Tom1l1
ENSMUSG00000057322	2555.2	-0.326632	0.168753	-1.93556	0.0529216	0.610088	Rpl38
ENSMUSG00000001506	198.795	0.548039	0.283271	1.93468	0.0530294	0.610088	Col1a1
ENSMUSG00000067942	335.541	0.535127	0.276639	1.93439	0.0530658	0.610088	Zfp160
ENSMUSG00000038235	179.402	-0.526299	0.272119	-1.93407	0.0531042	0.6101	F11r
ENSMUSG00000074743	348.672	0.536313	0.277502	1.93265	0.0532799	0.610124	Thbd
ENSMUSG00000052848	19.076	-1.06961	0.553555	-1.93225	0.0533291	0.610124	C130026L21Rik
ENSMUSG00000107927	37.2932	-0.705871	0.365327	-1.93216	0.0533393	0.610124	NA
ENSMUSG00000048534	50.5517	1.12872	0.58394	1.93293	0.0532448	0.610124	Jaml
ENSMUSG00000018899	89.2553	-0.482245	0.24962	-1.93191	0.05337	0.610124	Irf1
ENSMUSG00000024013	58.2532	-0.708905	0.366775	-1.9328	0.0532604	0.610124	Fgd2
ENSMUSG00000024308	668.574	-0.299388	0.154853	-1.93337	0.0531902	0.610124	Tapbp
ENSMUSG00000024548	258.158	0.773314	0.400343	1.93163	0.0534055	0.610124	Setbp1
ENSMUSG00000009905	745.35	0.266397	0.138289	1.92637	0.0540582	0.610467	Kdsr
ENSMUSG00000047215	6329.23	-0.296243	0.153689	-1.92754	0.0539119	0.610467	Rpl9
ENSMUSG00000052776	23.761	-0.961791	0.499266	-1.92641	0.0540531	0.610467	Oas1a
ENSMUSG00000029151	276.319	-0.669766	0.347726	-1.92613	0.0540883	0.610467	Slc30a3
ENSMUSG00000029674	1797.56	-0.534541	0.277327	-1.92748	0.0539203	0.610467	Limk1
ENSMUSG00000029206	69.1303	-0.681023	0.353607	-1.92593	0.0541131	0.610467	Nsun7
ENSMUSG00000079523	3072.78	-0.372564	0.19336	-1.92679	0.0540059	0.610467	Tmsb10
ENSMUSG00000048787	265.385	0.346614	0.179759	1.92821	0.053829	0.610467	Dcun1d3
ENSMUSG00000058173	53.4488	-0.610826	0.317025	-1.92674	0.0540114	0.610467	Smco4
ENSMUSG00000032503	1035.5	0.388353	0.201474	1.92756	0.0539099	0.610467	Arpp21
ENSMUSG00000020882	547.3	-0.345307	0.17894	-1.92973	0.0536403	0.610467	Cacnb1
ENSMUSG00000025579	4177.93	-0.35332	0.183129	-1.92935	0.0536874	0.610467	Gaa
ENSMUSG00000048834	911.472	-0.534713	0.27724	-1.9287	0.0537677	0.610467	Vstm2a
ENSMUSG00000056749	271.817	0.486063	0.252158	1.92761	0.0539033	0.610467	Nfil3
ENSMUSG00000090641	108.167	0.517885	0.268528	1.92861	0.0537797	0.610467	Zfp712
ENSMUSG00000113621	42.4443	-0.694941	0.360426	-1.92811	0.0538416	0.610467	NA
ENSMUSG00000022594	6478.21	0.240922	0.125126	1.92543	0.0541757	0.610467	Lynx1
ENSMUSG00000023169	4720.51	0.292519	0.151918	1.9255	0.0541662	0.610467	Slc38a1
ENSMUSG00000022899	262.093	-0.511955	0.265627	-1.92734	0.0539368	0.610467	Slc15a2
ENSMUSG00000025089	295.169	-0.561553	0.291661	-1.92536	0.0541839	0.610467	Gfra1
ENSMUSG00000026014	465.531	0.328817	0.171703	1.91503	0.0554882	0.610582	Raph1
ENSMUSG00000026321	52.4332	-0.630405	0.328649	-1.91817	0.0550895	0.610582	Tnfrsf11a
ENSMUSG00000079283	140.2	-0.502546	0.261262	-1.92353	0.0544135	0.610582	2310009B15Rik
ENSMUSG00000027272	865.906	0.327359	0.170766	1.91701	0.0552372	0.610582	Ubr1
ENSMUSG00000053166	1042.68	0.395258	0.206167	1.91718	0.0552154	0.610582	Cdh22
ENSMUSG00000038900	3903.6	-0.287289	0.149474	-1.92201	0.0546051	0.610582	Rpl12
ENSMUSG00000087461	11.5762	-1.24795	0.649389	-1.92174	0.0546389	0.610582	C230014O12Rik
ENSMUSG00000027425	419.202	0.35514	0.185654	1.91291	0.0557594	0.610582	Kat14
ENSMUSG00000074923	183.04	-0.493627	0.257316	-1.91837	0.0550642	0.610582	Pak6
ENSMUSG00000052155	391.177	0.467018	0.243698	1.91638	0.0553171	0.610582	Acvr2a
ENSMUSG00000036198	295.669	-0.705443	0.367411	-1.92004	0.0548528	0.610582	Arhgap36
ENSMUSG00000041688	659.435	0.290925	0.152108	1.91262	0.0557967	0.610582	Amot
ENSMUSG00000027712	1990.87	-0.447614	0.23412	-1.9119	0.055889	0.610582	Anxa5
ENSMUSG00000028194	1571.44	0.27829	0.144751	1.92254	0.0545373	0.610582	Ddah1
ENSMUSG00000037610	33.8855	-0.838519	0.439321	-1.90867	0.0563048	0.610582	Kcnmb2
ENSMUSG00000027981	174.89	0.478051	0.250166	1.91094	0.0560127	0.610582	Rnpc3
ENSMUSG00000106032	22.3201	-0.992423	0.519004	-1.91217	0.0558544	0.610582	NA
ENSMUSG00000028373	1339.62	0.622205	0.325753	1.91005	0.0561269	0.610582	Astn2
ENSMUSG00000028494	255.767	-0.410566	0.215179	-1.90801	0.0563894	0.610582	Plin2
ENSMUSG00000028718	32.5546	1.03981	0.543093	1.9146	0.0555433	0.610582	Stil
ENSMUSG00000029622	286.883	-0.40461	0.21081	-1.91932	0.0549445	0.610582	Arpc1b
ENSMUSG00000029449	355.433	-0.305184	0.15917	-1.91734	0.0551942	0.610582	Rhof
ENSMUSG00000054520	58.3546	-0.596548	0.312185	-1.91088	0.0560201	0.610582	Sh3bp2
ENSMUSG00000042476	40.2327	-0.669865	0.348756	-1.92072	0.0547665	0.610582	Abcb4
ENSMUSG00000058153	1844.59	0.428158	0.22324	1.91792	0.0551206	0.610582	Sez6l
ENSMUSG00000028973	547.203	-0.2814	0.147453	-1.9084	0.0563401	0.610582	Abcb8
ENSMUSG00000038056	949.073	0.379289	0.198607	1.90975	0.0561658	0.610582	Kmt2c
ENSMUSG00000035456	286.815	0.775324	0.405861	1.91032	0.0560921	0.610582	Prdm8
ENSMUSG00000029729	838.744	0.301409	0.156709	1.92336	0.0544344	0.610582	Zkscan1
ENSMUSG00000064080	59.4322	-0.58393	0.303593	-1.9234	0.0544302	0.610582	Fbln2
ENSMUSG00000052353	193.662	0.761641	0.397917	1.91407	0.0556116	0.610582	Cemip
ENSMUSG00000038670	10.5124	-1.41519	0.738723	-1.91572	0.0554001	0.610582	Mybpc2
ENSMUSG00000030844	726.478	-0.422714	0.220185	-1.91982	0.0548811	0.610582	Rgs10
ENSMUSG00000030930	384.629	0.376419	0.195622	1.92422	0.0543275	0.610582	Chst15
ENSMUSG00000044499	121.663	-0.586777	0.305598	-1.92009	0.0548462	0.610582	Hs3st5
ENSMUSG00000020015	1317.14	0.344768	0.180403	1.9111	0.0559915	0.610582	Cdk17
ENSMUSG00000033658	421.346	0.3386	0.17708	1.91213	0.0558592	0.610582	Ddx19b
ENSMUSG00000048371	235.198	0.376341	0.19621	1.91805	0.0551048	0.610582	Pdp2
ENSMUSG00000031523	989.844	0.360304	0.188502	1.91141	0.0559522	0.610582	Dlc1
ENSMUSG00000022176	93.5628	0.6787	0.354568	1.91416	0.0555994	0.610582	Rem2
ENSMUSG00000049493	528.416	-0.498678	0.260512	-1.91422	0.0555917	0.610582	Pls1
ENSMUSG00000062794	62.9876	0.655382	0.343234	1.90943	0.0562063	0.610582	Zfp599
ENSMUSG00000032180	168.773	-0.396432	0.207077	-1.91441	0.0555673	0.610582	Tmed1
ENSMUSG00000032508	108.096	-0.425779	0.222295	-1.91538	0.0554442	0.610582	Myd88
ENSMUSG00000020143	50.1894	-0.841073	0.440409	-1.90975	0.0561649	0.610582	Dock2
ENSMUSG00000042436	27.5132	-0.808458	0.420494	-1.92264	0.0545251	0.610582	Mfap4
ENSMUSG00000025145	821.716	-0.604078	0.315222	-1.91636	0.0553193	0.610582	Lrrc45
ENSMUSG00000041329	19011.2	0.284253	0.148684	1.91179	0.0559032	0.610582	Atp1b2
ENSMUSG00000021287	170.036	-0.607672	0.318368	-1.90871	0.0562996	0.610582	Xrcc3
ENSMUSG00000029878	212.49	-0.565938	0.29463	-1.92084	0.0547516	0.610582	Dbpht2
ENSMUSG00000037458	2134.81	0.304612	0.159029	1.91544	0.055436	0.610582	Azin1
ENSMUSG00000121069	20.3347	-0.929976	0.485019	-1.9174	0.0551867	0.610582	NA
ENSMUSG00000006134	1018.81	0.329535	0.171822	1.91789	0.055125	0.610582	Crkl
ENSMUSG00000041119	658.878	0.583395	0.303459	1.92249	0.0545444	0.610582	Pde9a
ENSMUSG00000024383	394.665	0.376239	0.196637	1.91337	0.0557011	0.610582	Map3k2
ENSMUSG00000037416	941.982	0.397423	0.208255	1.90834	0.0563469	0.610582	Dmxl1
ENSMUSG00000024981	367.931	-0.459584	0.240883	-1.90791	0.0564023	0.610582	Acsl5
ENSMUSG00000056629	1787.29	-0.31368	0.164133	-1.91114	0.0559869	0.610582	Fkbp2
ENSMUSG00000118038	29.0725	-0.852578	0.445943	-1.91185	0.0558948	0.610582	Gm9895
ENSMUSG00000026153	533.337	0.526816	0.27688	1.90269	0.0570811	0.610992	Fam135a
ENSMUSG00000055567	5370.26	0.333173	0.174863	1.90534	0.0567359	0.610992	Unc80
ENSMUSG00000027184	3434	0.234277	0.123146	1.90243	0.0571143	0.610992	Caprin1
ENSMUSG00000042763	920.761	0.299012	0.157054	1.90388	0.0569257	0.610992	Maneal
ENSMUSG00000030337	10339	-0.479164	0.2514	-1.90598	0.0566525	0.610992	Vamp1
ENSMUSG00000012640	412.924	0.465267	0.244111	1.90597	0.0566542	0.610992	Zfp715
ENSMUSG00000041328	759.154	0.356334	0.187054	1.90497	0.0567833	0.610992	Pcf11
ENSMUSG00000030708	15.3739	-1.47518	0.774665	-1.90429	0.0568728	0.610992	Dnajb13
ENSMUSG00000025139	2703.74	0.299156	0.157159	1.90353	0.0569719	0.610992	Tollip
ENSMUSG00000035121	30.9122	-0.855095	0.448818	-1.90521	0.0567522	0.610992	Neil2
ENSMUSG00000021957	2993.8	-0.351591	0.184806	-1.90248	0.0571084	0.610992	Tkt
ENSMUSG00000032198	323.255	-0.423915	0.222499	-1.90524	0.0567486	0.610992	Dock6
ENSMUSG00000000278	340.663	-0.33996	0.178606	-1.90341	0.0569872	0.610992	Scpep1
ENSMUSG00000020638	339.855	-0.401361	0.21061	-1.90571	0.0566876	0.610992	Cmpk2
ENSMUSG00000016664	886.781	-0.343104	0.17993	-1.90688	0.0565358	0.610992	Pacsin2
ENSMUSG00000024256	519.167	-0.571658	0.300462	-1.9026	0.0570929	0.610992	Adcyap1
ENSMUSG00000003279	3570.87	0.549941	0.289029	1.90272	0.0570774	0.610992	Dlgap1
ENSMUSG00000042532	1579.38	0.318516	0.167206	1.90494	0.0567881	0.610992	Golga7b
ENSMUSG00000090112	605.396	0.493095	0.259238	1.90209	0.057159	0.61107	Shprh
ENSMUSG00000001334	4150.76	0.315928	0.166183	1.90109	0.0572902	0.61167	Fndc5
ENSMUSG00000040565	357.358	0.455468	0.239547	1.90137	0.0572531	0.61167	Btaf1
ENSMUSG00000035152	4052.1	0.280883	0.147798	1.90045	0.0573736	0.611981	Ap2b1
ENSMUSG00000005718	106.276	-0.470916	0.247812	-1.9003	0.0573944	0.611981	Tfap4
ENSMUSG00000001166	33.2537	-1.04478	0.550326	-1.89847	0.0576345	0.612808	Oas1c
ENSMUSG00000003363	2068.3	-0.35373	0.186386	-1.89783	0.0577181	0.612808	Pld3
ENSMUSG00000031594	11.0288	-1.41081	0.743195	-1.8983	0.0576563	0.612808	Fgl1
ENSMUSG00000031963	95.869	-0.610875	0.321902	-1.89771	0.0577348	0.612808	Bmper
ENSMUSG00000021697	16.9971	-1.1581	0.610149	-1.89806	0.0576881	0.612808	Depdc1b
ENSMUSG00000040877	129.868	-0.467101	0.246102	-1.898	0.0576963	0.612808	Wdr25
ENSMUSG00000024261	3926.21	0.293337	0.154493	1.89871	0.0576028	0.612808	Syt4
ENSMUSG00000020572	1157.73	0.276697	0.145915	1.89629	0.0579218	0.614393	Nampt
ENSMUSG00000027230	91.1669	0.571951	0.302411	1.8913	0.0585839	0.614552	Creb3l1
ENSMUSG00000018209	456.007	0.313437	0.16597	1.88851	0.0589571	0.614552	Stk4
ENSMUSG00000006800	896.074	-0.557968	0.294883	-1.89217	0.0584685	0.614552	Sulf2
ENSMUSG00000089762	157.308	-0.535477	0.283412	-1.88939	0.058839	0.614552	Ier5l
ENSMUSG00000041842	209.136	-0.472365	0.249368	-1.89425	0.0581919	0.614552	Fhdc1
ENSMUSG00000043614	272.291	-0.347394	0.183693	-1.89117	0.0586017	0.614552	Vps37d
ENSMUSG00000030225	48.1452	-0.633476	0.33484	-1.89187	0.0585077	0.614552	Dera
ENSMUSG00000031027	19.0687	-0.969814	0.511765	-1.89504	0.0580871	0.614552	Stk33
ENSMUSG00000045467	14.2823	-1.32411	0.700086	-1.89136	0.0585769	0.614552	Ttll13
ENSMUSG00000046185	150.399	0.516051	0.272669	1.89259	0.0584121	0.614552	Zfp84
ENSMUSG00000012819	52.4366	-0.788749	0.41716	-1.89076	0.0586565	0.614552	Cdh23
ENSMUSG00000045193	1267.7	-0.446299	0.236355	-1.88826	0.0589916	0.614552	Cirbp
ENSMUSG00000003316	1432.22	0.38168	0.201645	1.89283	0.0583808	0.614552	Glg1
ENSMUSG00000031659	163.721	-0.527558	0.278911	-1.89149	0.0585588	0.614552	Adcy7
ENSMUSG00000055148	243.452	0.523058	0.276948	1.88865	0.0589389	0.614552	Klf2
ENSMUSG00000033083	581.001	0.366511	0.194045	1.8888	0.0589188	0.614552	Tbc1d4
ENSMUSG00000007892	8541.81	-0.313281	0.165793	-1.88959	0.0588126	0.614552	Rplp1
ENSMUSG00000097820	100.897	-0.472738	0.250228	-1.88923	0.0588608	0.614552	NA
ENSMUSG00000017548	705.792	0.353086	0.186972	1.88845	0.0589662	0.614552	Suz12
ENSMUSG00000020120	284.09	-0.428409	0.226125	-1.89457	0.0581498	0.614552	Plek
ENSMUSG00000021221	125.618	0.817736	0.432048	1.8927	0.0583981	0.614552	Dpf3
ENSMUSG00000009585	48.0244	-0.642366	0.338885	-1.89553	0.0580226	0.614552	Apobec3
ENSMUSG00000023004	2841.16	-0.356241	0.188503	-1.88984	0.0587794	0.614552	Tuba1b
ENSMUSG00000057863	2490.48	-0.358887	0.189704	-1.89182	0.0585143	0.614552	Rpl36
ENSMUSG00000033278	809.894	0.372536	0.196721	1.89373	0.0582611	0.614552	Ptprm
ENSMUSG00000023827	1317.25	-0.385322	0.203543	-1.89307	0.0583485	0.614552	Agpat4
ENSMUSG00000024617	2459.38	0.33009	0.17419	1.895	0.0580921	0.614552	Camk2a
ENSMUSG00000038128	645.66	1.22438	0.647693	1.89038	0.0587076	0.614552	Camk4
ENSMUSG00000026775	1386.76	0.256227	0.13577	1.88721	0.0591318	0.615619	Yme1l1
ENSMUSG00000019923	10866.3	-0.36814	0.195156	-1.88639	0.0592426	0.616362	Zwint
ENSMUSG00000055471	41.9243	-0.767605	0.406976	-1.88612	0.0592787	0.616362	Alk
ENSMUSG00000053714	103.456	-0.499648	0.264991	-1.88553	0.0593585	0.616799	4732471J01Rik
ENSMUSG00000035666	586.836	0.358969	0.190524	1.88411	0.0595497	0.616838	Gtf3c4
ENSMUSG00000042096	1122.71	0.591586	0.313938	1.8844	0.0595104	0.616838	Dao
ENSMUSG00000055862	415.291	-0.434657	0.230604	-1.88486	0.0594482	0.616838	Izumo4
ENSMUSG00000034308	95.374	-0.508183	0.269722	-1.8841	0.0595513	0.616838	Sdr42e1
ENSMUSG00000032845	50.4679	1.2845	0.681514	1.88478	0.0594601	0.616838	Alpk2
ENSMUSG00000029655	396.751	0.32824	0.174337	1.88279	0.0597284	0.61728	N4bp2l2
ENSMUSG00000030616	547.015	-0.501232	0.266288	-1.8823	0.0597957	0.61728	Sytl2
ENSMUSG00000008167	173.254	-0.468926	0.249164	-1.882	0.0598366	0.61728	Fbxw9
ENSMUSG00000087259	277.498	-0.386678	0.205479	-1.88183	0.0598588	0.61728	2610035D17Rik
ENSMUSG00000021596	725.755	0.541688	0.287751	1.88249	0.0597696	0.61728	Mctp1
ENSMUSG00000021268	14903.1	-0.537248	0.285347	-1.88279	0.0597293	0.61728	Meg3
ENSMUSG00000024277	4744.63	0.290334	0.154265	1.88205	0.0598291	0.61728	Mapre2
ENSMUSG00000009621	293.515	-0.377404	0.200642	-1.88098	0.059975	0.617307	Vav2
ENSMUSG00000020362	849.092	0.368381	0.19584	1.88103	0.0599679	0.617307	Cnot6
ENSMUSG00000024247	126.9	-0.46717	0.248337	-1.88119	0.0599455	0.617307	Pkdcc
ENSMUSG00000097503	17.637	-1.06791	0.568708	-1.87778	0.0604119	0.617347	3110045C21Rik
ENSMUSG00000045284	689.153	-0.401	0.213338	-1.87965	0.0601559	0.617347	Dcaf12l1
ENSMUSG00000074591	72.0846	-0.585574	0.311644	-1.87898	0.0602468	0.617347	Ankub1
ENSMUSG00000028572	531.164	0.478645	0.254727	1.87905	0.0602378	0.617347	Hook1
ENSMUSG00000041936	1444.52	-0.432294	0.230235	-1.87762	0.0604329	0.617347	Agrn
ENSMUSG00000092035	1088.51	-0.411368	0.218853	-1.87965	0.0601553	0.617347	Peg10
ENSMUSG00000019889	534.665	0.33153	0.176561	1.87771	0.0604214	0.617347	Ptprk
ENSMUSG00000019785	359.538	-0.556034	0.296005	-1.87846	0.0603184	0.617347	Clvs2
ENSMUSG00000037876	1058.29	0.487679	0.259353	1.88036	0.0600584	0.617347	Jmjd1c
ENSMUSG00000025402	476.248	0.590773	0.314552	1.87814	0.0603618	0.617347	Nab2
ENSMUSG00000114926	11.5612	-1.52957	0.81454	-1.87783	0.0604042	0.617347	NA
ENSMUSG00000022483	62.0864	-0.59604	0.317364	-1.8781	0.0603679	0.617347	Col2a1
ENSMUSG00000038305	217.132	-0.499315	0.266447	-1.87398	0.0609338	0.617624	Spats2l
ENSMUSG00000073489	16.7105	-1.07054	0.571198	-1.8742	0.0609026	0.617624	Ifi204
ENSMUSG00000002107	2116.97	0.42147	0.225089	1.87245	0.0611437	0.617624	Celf2
ENSMUSG00000031103	17.2995	-1.0826	0.578589	-1.8711	0.0613308	0.617624	Elf4
ENSMUSG00000008730	2269.16	0.353856	0.188566	1.87656	0.0605782	0.617624	Hipk1
ENSMUSG00000042390	1221.34	0.310484	0.165672	1.87409	0.060918	0.617624	Gatad2b
ENSMUSG00000059743	950.987	-0.467693	0.249883	-1.87165	0.0612547	0.617624	Fdps
ENSMUSG00000029359	941.463	0.421884	0.225255	1.87292	0.0610799	0.617624	Tesc
ENSMUSG00000097392	346.852	0.349052	0.18642	1.8724	0.0611518	0.617624	Thoc2l
ENSMUSG00000055912	151.875	-0.473928	0.253229	-1.87154	0.0612705	0.617624	Tmem150a
ENSMUSG00000030271	92.0105	-0.520093	0.277726	-1.87269	0.0611116	0.617624	Ogg1
ENSMUSG00000047721	733.262	-0.354159	0.189036	-1.8735	0.0609989	0.617624	Bola2
ENSMUSG00000062561	75.835	0.716051	0.38205	1.87423	0.0608985	0.617624	NA
ENSMUSG00000111966	11.7793	1.32055	0.703614	1.87681	0.0605441	0.617624	Gm5781
ENSMUSG00000048281	128.63	-0.687425	0.366775	-1.87424	0.0608969	0.617624	Dleu7
ENSMUSG00000032359	307.692	-0.408499	0.218127	-1.87276	0.0611019	0.617624	Ctsh
ENSMUSG00000017615	826.343	0.279525	0.149379	1.87125	0.0613108	0.617624	Tnfaip1
ENSMUSG00000051166	1050.78	0.567972	0.30318	1.87338	0.0610155	0.617624	Eml5
ENSMUSG00000033170	199.65	-0.550638	0.294133	-1.87207	0.0611968	0.617624	Card10
ENSMUSG00000061080	4585.24	0.215571	0.11494	1.87551	0.0607229	0.617624	Lsamp
ENSMUSG00000022811	1017.88	0.319877	0.170575	1.87528	0.0607539	0.617624	Zfp148
ENSMUSG00000091549	77.6322	-0.511092	0.272889	-1.87289	0.0610833	0.617624	NA
ENSMUSG00000120992	29.2009	-0.95257	0.508903	-1.87181	0.0612331	0.617624	NA
ENSMUSG00000059401	620.941	0.568426	0.303966	1.87003	0.0614791	0.617973	Mamld1
ENSMUSG00000097974	59.5654	-0.732121	0.391476	-1.87015	0.0614624	0.617973	NA
ENSMUSG00000058656	483.719	0.519983	0.278004	1.87042	0.0614258	0.617973	Samd12
ENSMUSG00000071037	145.691	-0.488101	0.261102	-1.86939	0.0615689	0.618495	Camkmt
ENSMUSG00000002957	2972.27	0.342076	0.183061	1.86865	0.0616714	0.619143	Ap2a2
ENSMUSG00000066441	766.651	0.319845	0.1712	1.86826	0.0617259	0.619309	Rdh11
ENSMUSG00000051890	181.019	0.453154	0.242771	1.86659	0.0619593	0.620887	Klhdc1
ENSMUSG00000071862	455.953	0.342823	0.183639	1.86683	0.061925	0.620887	Lrrtm2
ENSMUSG00000028381	1339.11	0.240814	0.12905	1.86605	0.0620337	0.621251	Ugcg
ENSMUSG00000004364	2676.46	0.260187	0.139671	1.86286	0.0624818	0.621342	Cul3
ENSMUSG00000026155	157.594	0.486117	0.261398	1.85968	0.0629302	0.621342	Smap1
ENSMUSG00000033740	736.996	0.548087	0.295142	1.85703	0.0633074	0.621342	St18
ENSMUSG00000057914	417.402	0.287643	0.154844	1.85763	0.0632221	0.621342	Cacnb2
ENSMUSG00000078861	364.582	0.301054	0.161441	1.8648	0.0622101	0.621342	Zfp931
ENSMUSG00000015290	1126.81	0.306409	0.164636	1.86114	0.0627249	0.621342	Ubl4a
ENSMUSG00000058897	210.6	-0.593255	0.319283	-1.85808	0.0631575	0.621342	Col25a1
ENSMUSG00000000409	14.2331	-1.10748	0.596228	-1.85748	0.0632431	0.621342	Lck
ENSMUSG00000059291	4399.51	-0.327064	0.175918	-1.85918	0.0630012	0.621342	Rpl11
ENSMUSG00000008489	1112.4	-0.513035	0.276373	-1.85631	0.063409	0.621342	Elavl2
ENSMUSG00000081225	123.779	-0.571515	0.307704	-1.85735	0.0632613	0.621342	Cyp2j12
ENSMUSG00000028470	485.258	-0.292311	0.157206	-1.85942	0.0629682	0.621342	Hint2
ENSMUSG00000044125	11.6562	-1.24613	0.671179	-1.85663	0.0633631	0.621342	9530080O11Rik
ENSMUSG00000042116	961.555	-0.373074	0.200218	-1.86334	0.0624145	0.621342	Vwa1
ENSMUSG00000107272	25.9899	-1.16821	0.626938	-1.86336	0.0624118	0.621342	NA
ENSMUSG00000061882	52.7143	-0.75921	0.408996	-1.85628	0.0634139	0.621342	Ccdc62
ENSMUSG00000100707	44.5837	0.898455	0.481948	1.86421	0.0622916	0.621342	NA
ENSMUSG00000061702	185.179	-0.634771	0.341137	-1.86075	0.0627794	0.621342	Tmem91
ENSMUSG00000055531	1785.39	0.392022	0.210627	1.86121	0.0627142	0.621342	Cpsf6
ENSMUSG00000111905	13.0241	1.12078	0.601734	1.86258	0.0625216	0.621342	NA
ENSMUSG00000031772	338.568	0.475554	0.254984	1.86504	0.0621762	0.621342	Cntnap4
ENSMUSG00000031824	4253.38	0.359193	0.192555	1.8654	0.0621248	0.621342	6430548M08Rik
ENSMUSG00000074461	157.363	-0.397139	0.213413	-1.86089	0.0627593	0.621342	NA
ENSMUSG00000021959	601.068	0.395098	0.21182	1.86526	0.0621453	0.621342	Lats2
ENSMUSG00000045731	191.039	-0.547589	0.294637	-1.85852	0.0630948	0.621342	Pnoc
ENSMUSG00000039976	886.344	0.3949	0.212513	1.85824	0.0631353	0.621342	Tbc1d16
ENSMUSG00000018012	296.753	-0.430091	0.231075	-1.86126	0.0627075	0.621342	Rac3
ENSMUSG00000034209	24.6343	-0.883577	0.474704	-1.86132	0.0626987	0.621342	Rasl10a
ENSMUSG00000035762	403.365	0.477454	0.256712	1.85988	0.0629019	0.621342	Tmem161b
ENSMUSG00000021763	32.8674	-0.995865	0.536198	-1.85727	0.0632728	0.621342	Cspg4b
ENSMUSG00000011148	678.172	-0.42395	0.228196	-1.85783	0.063193	0.621342	Adssl1
ENSMUSG00000034998	435.816	0.398119	0.214149	1.85907	0.0630167	0.621342	Foxn2
ENSMUSG00000102742	37.928	0.909233	0.489126	1.85889	0.0630424	0.621342	Pcdhga11
ENSMUSG00000069378	18.7491	1.03393	0.555643	1.86078	0.0627749	0.621342	Prdm6
ENSMUSG00000049303	561.302	0.513087	0.276269	1.8572	0.063283	0.621342	Syt12
ENSMUSG00000033717	508.125	-0.501799	0.269215	-1.86393	0.0623313	0.621342	Adra2a
ENSMUSG00000046562	498.199	0.414919	0.223602	1.85561	0.0635093	0.621903	Unc119b
ENSMUSG00000001948	88.8789	-0.601379	0.324208	-1.85492	0.0636082	0.622125	Spa17
ENSMUSG00000087165	221.084	-0.569645	0.307088	-1.85499	0.0635978	0.622125	2010001A14Rik
ENSMUSG00000020176	934.662	-0.392291	0.211525	-1.85459	0.0636554	0.622214	Grb10
ENSMUSG00000027474	89.885	-0.535829	0.289131	-1.85324	0.0638482	0.622253	Ccm2l
ENSMUSG00000060402	437.228	0.346948	0.187119	1.85415	0.0637171	0.622253	Chst8
ENSMUSG00000030835	2181.21	0.352951	0.190472	1.85303	0.0638778	0.622253	Nomo1
ENSMUSG00000031767	168.616	-0.537809	0.290244	-1.85296	0.0638883	0.622253	Nudt7
ENSMUSG00000020444	1607.42	-0.332714	0.17951	-1.85345	0.0638172	0.622253	Guk1
ENSMUSG00000060534	144.616	-0.595062	0.321099	-1.8532	0.0638536	0.622253	Dcc
ENSMUSG00000016995	99.9091	-0.61817	0.333665	-1.85267	0.06393	0.622288	Matn4
ENSMUSG00000030790	48.9592	-0.736505	0.397937	-1.85081	0.0641971	0.622658	Adm
ENSMUSG00000013921	12449.9	0.392649	0.212001	1.85211	0.0640102	0.622658	Clip3
ENSMUSG00000055078	456.205	-0.655521	0.354147	-1.85099	0.0641714	0.622658	Gabra5
ENSMUSG00000060935	649.296	0.273204	0.147571	1.85134	0.06412	0.622658	Tmem263
ENSMUSG00000019775	1797.44	-0.464734	0.251016	-1.85141	0.0641109	0.622658	Rgs17
ENSMUSG00000020732	593.353	-0.348231	0.188103	-1.85128	0.0641299	0.622658	Rab37
ENSMUSG00000026179	3407.53	-0.316311	0.170979	-1.85	0.0643132	0.623414	Pnkd
ENSMUSG00000016179	284.035	-0.378569	0.204981	-1.84686	0.0647681	0.623692	Camk1g
ENSMUSG00000026977	944.427	0.318792	0.17244	1.84871	0.0644994	0.623692	Marchf7
ENSMUSG00000015217	191.706	-0.530874	0.28762	-1.84575	0.0649287	0.623692	Hmgb3
ENSMUSG00000049191	260.19	-0.365578	0.198076	-1.84565	0.0649435	0.623692	Rtl5
ENSMUSG00000040972	775.96	0.546413	0.295799	1.84725	0.0647115	0.623692	Igsf21
ENSMUSG00000066148	306.54	0.366113	0.198091	1.8482	0.0645729	0.623692	Prpf4
ENSMUSG00000029603	1378.95	0.29193	0.158266	1.84455	0.065103	0.623692	Dtx1
ENSMUSG00000018965	11232.7	0.301223	0.163349	1.84405	0.0651765	0.623692	Ywhah
ENSMUSG00000071424	1766.98	1.02169	0.554142	1.84374	0.0652212	0.623692	Grid2
ENSMUSG00000096014	439.3	0.353597	0.191659	1.84493	0.0650482	0.623692	Sox1
ENSMUSG00000031667	3082.12	-0.27188	0.147114	-1.84809	0.0645888	0.623692	Aktip
ENSMUSG00000033313	27.2988	-0.791078	0.428189	-1.8475	0.0646752	0.623692	Fbxl8
ENSMUSG00000022041	11.7531	-1.17021	0.633161	-1.8482	0.0645729	0.623692	Chrna2
ENSMUSG00000032375	519.266	0.328462	0.17813	1.84395	0.0651909	0.623692	Aph1b
ENSMUSG00000042073	109.642	-0.469182	0.25405	-1.84681	0.064775	0.623692	Abhd14b
ENSMUSG00000037593	16.9937	-1.08745	0.589064	-1.84606	0.0648833	0.623692	Rskr
ENSMUSG00000036123	103.838	0.852929	0.462019	1.84609	0.064879	0.623692	Slc9a3
ENSMUSG00000021708	762.439	-0.581689	0.315174	-1.84561	0.064949	0.623692	Rasgrf2
ENSMUSG00000020573	35.7185	-0.802596	0.435108	-1.84459	0.0650969	0.623692	Pik3cg
ENSMUSG00000002804	161.053	-0.368864	0.199883	-1.8454	0.0649797	0.623692	Nudt14
ENSMUSG00000022419	401.743	-0.417098	0.226004	-1.84554	0.0649595	0.623692	Deptor
ENSMUSG00000022505	489.239	0.274242	0.148389	1.84813	0.0645831	0.623692	Emp2
ENSMUSG00000023828	19.9181	-1.25343	0.679683	-1.84413	0.0651636	0.623692	Slc22a3
ENSMUSG00000020334	522.093	0.443239	0.240464	1.84326	0.065291	0.623993	Slc22a4
ENSMUSG00000046573	388.267	-0.320779	0.17406	-1.84293	0.0653394	0.624091	Lyrm4
ENSMUSG00000102752	131.17	0.415468	0.225893	1.83922	0.0658828	0.624165	Gm7694
ENSMUSG00000046330	2643.1	-0.317512	0.172595	-1.83963	0.065822	0.624165	Rpl37a
ENSMUSG00000017723	27.1979	-1.60798	0.873865	-1.84008	0.0657571	0.624165	Wfdc2
ENSMUSG00000027854	627.296	0.303473	0.164806	1.84139	0.0655641	0.624165	Sike1
ENSMUSG00000035851	1267.91	0.294112	0.159683	1.84185	0.0654973	0.624165	Ythdc1
ENSMUSG00000038119	218.367	0.689805	0.374787	1.84052	0.0656912	0.624165	Cdon
ENSMUSG00000070315	145.769	-0.618683	0.335968	-1.84149	0.0655492	0.624165	4930581F22Rik
ENSMUSG00000038112	336.214	-0.713202	0.387728	-1.83944	0.0658508	0.624165	AW551984
ENSMUSG00000017776	1825.21	0.279129	0.151649	1.84062	0.0656771	0.624165	Crk
ENSMUSG00000049323	489.073	0.338436	0.183869	1.84064	0.0656748	0.624165	Smcr8
ENSMUSG00000057835	84.8905	0.503835	0.273833	1.83993	0.0657779	0.624165	Zfp119a
ENSMUSG00000002308	245.718	-0.368889	0.200517	-1.83969	0.0658137	0.624165	Cd320
ENSMUSG00000114210	53.9102	0.736505	0.400291	1.83992	0.0657796	0.624165	NA
ENSMUSG00000024743	3458.37	0.503712	0.273825	1.83954	0.0658362	0.624165	Syt7
ENSMUSG00000041565	14.4578	-1.26807	0.689689	-1.83861	0.0659719	0.624646	L3mbtl4
ENSMUSG00000110205	52.7693	-0.818607	0.445454	-1.83769	0.0661082	0.625211	NA
ENSMUSG00000045636	2240.23	0.373583	0.203283	1.83775	0.0660989	0.625211	Mtus1
ENSMUSG00000031748	8977.71	0.291241	0.158557	1.83682	0.066237	0.625676	Gnao1
ENSMUSG00000058192	399.838	0.331574	0.180523	1.83674	0.066248	0.625676	Zfp846
ENSMUSG00000038351	685.489	-0.338388	0.184249	-1.83658	0.0662724	0.625676	Sgsm2
ENSMUSG00000026527	874.227	0.232448	0.126706	1.83454	0.0665739	0.62582	Rgs7
ENSMUSG00000017670	1752.86	0.406278	0.221572	1.83361	0.0667114	0.62582	Elmo2
ENSMUSG00000079043	123.013	0.461907	0.251957	1.83328	0.0667617	0.62582	Fastkd5
ENSMUSG00000031137	771.319	-0.458478	0.249693	-1.83617	0.0663329	0.62582	Fgf13
ENSMUSG00000028161	14269.4	0.328068	0.178735	1.83549	0.0664324	0.62582	Ppp3ca
ENSMUSG00000049796	186.444	-1.75123	0.955082	-1.83359	0.0667153	0.62582	Crh
ENSMUSG00000048706	176.867	-0.492911	0.268762	-1.83401	0.0666529	0.62582	Lurap1l
ENSMUSG00000051435	80.6479	-0.746932	0.407644	-1.83231	0.0669048	0.62582	Fhad1
ENSMUSG00000003452	671.656	0.317369	0.173156	1.83285	0.0668254	0.62582	Bicd1
ENSMUSG00000038145	1680.2	0.607104	0.331375	1.83208	0.0669398	0.62582	Snrk
ENSMUSG00000020823	1730.43	0.480389	0.262136	1.8326	0.0668623	0.62582	Sec14l1
ENSMUSG00000057054	43.1262	-0.651347	0.355488	-1.83226	0.0669125	0.62582	Inca1
ENSMUSG00000054855	431.071	-0.285102	0.15542	-1.83439	0.0665958	0.62582	Rnd1
ENSMUSG00000068284	505.438	0.370383	0.201848	1.83496	0.0665112	0.62582	Usf3
ENSMUSG00000024521	43.7885	-0.719459	0.392031	-1.83521	0.0664744	0.62582	Pmaip1
ENSMUSG00000024423	5885.55	-0.346731	0.189235	-1.83228	0.0669099	0.62582	Impact
ENSMUSG00000073532	126.141	0.656573	0.35767	1.8357	0.0664025	0.62582	NA
ENSMUSG00000121134	119.89	0.450387	0.246097	1.83012	0.0672323	0.62589	NA
ENSMUSG00000039001	4672.38	-0.331219	0.181172	-1.82821	0.0675185	0.62589	Rps21
ENSMUSG00000106446	48.8304	-0.68253	0.373617	-1.82682	0.0677269	0.62589	NA
ENSMUSG00000015745	795.782	0.467687	0.256209	1.82541	0.0679387	0.62589	Plekho1
ENSMUSG00000027947	64.1345	-0.600076	0.328169	-1.82856	0.0674655	0.62589	Il6ra
ENSMUSG00000001089	1756.58	0.248215	0.135812	1.82764	0.0676035	0.62589	Luzp1
ENSMUSG00000086290	399.902	-0.386092	0.211507	-1.82543	0.0679361	0.62589	Snhg12
ENSMUSG00000029263	188.231	0.445305	0.244034	1.82477	0.0680362	0.62589	Pigg
ENSMUSG00000039899	76.1014	-0.784136	0.429313	-1.82649	0.0677765	0.62589	Fgl2
ENSMUSG00000034855	18.5102	-1.13175	0.61929	-1.82749	0.0676265	0.62589	Cxcl10
ENSMUSG00000029381	127.338	-0.633718	0.347365	-1.82436	0.0680983	0.62589	Shroom3
ENSMUSG00000060512	145.665	0.549684	0.301161	1.82521	0.0679688	0.62589	0610040J01Rik
ENSMUSG00000014932	309.366	0.36185	0.197911	1.82835	0.0674973	0.62589	Yes1
ENSMUSG00000030243	158.892	0.421459	0.230475	1.82865	0.067452	0.62589	Recql
ENSMUSG00000034832	476.453	0.434036	0.237449	1.82791	0.0675625	0.62589	Tet3
ENSMUSG00000056445	33.5404	-1.35	0.739011	-1.82677	0.0677347	0.62589	Hoxaas2
ENSMUSG00000038248	734.554	0.332893	0.182284	1.82623	0.0678154	0.62589	Sobp
ENSMUSG00000005698	1246.78	0.339203	0.185659	1.82702	0.0676962	0.62589	Ctcf
ENSMUSG00000033763	6034.13	0.381491	0.208641	1.82846	0.067481	0.62589	Mtss2
ENSMUSG00000021973	679.791	-0.320696	0.175549	-1.82682	0.0677272	0.62589	Micu2
ENSMUSG00000086728	14.3401	-1.00421	0.548619	-1.83044	0.0671846	0.62589	Man2c1os
ENSMUSG00000046876	707.242	0.338891	0.185119	1.83067	0.0671504	0.62589	Atxn1
ENSMUSG00000020644	2452.58	0.39199	0.214217	1.82987	0.0672688	0.62589	Id2
ENSMUSG00000072082	43.9874	0.623287	0.340971	1.82798	0.067553	0.62589	Ccnf
ENSMUSG00000038141	307.958	0.403312	0.220566	1.82853	0.0674697	0.62589	Tmem181a
ENSMUSG00000040140	30.1229	-0.777397	0.425815	-1.82567	0.0679001	0.62589	Tdrd6
ENSMUSG00000024516	2456.27	-0.358678	0.195841	-1.83148	0.0670293	0.62589	Sec11c
ENSMUSG00000037578	82.886	-0.530098	0.290556	-1.82443	0.0680871	0.62589	Pkd2l1
ENSMUSG00000024754	217.505	0.455949	0.249871	1.82474	0.0680407	0.62589	Cemip2
ENSMUSG00000025027	481.755	0.26611	0.145345	1.83089	0.0671167	0.62589	Xpnpep1
ENSMUSG00000045658	622.038	-0.440053	0.24155	-1.82179	0.068487	0.6259	Pid1
ENSMUSG00000120226	12.2724	1.45123	0.79671	1.82153	0.0685258	0.6259	NA
ENSMUSG00000010825	122.352	0.683533	0.375297	1.82131	0.0685597	0.6259	Grid2ip
ENSMUSG00000048163	328.799	-0.443594	0.243414	-1.82239	0.0683962	0.6259	Selplg
ENSMUSG00000063415	275.976	0.378439	0.207659	1.8224	0.068394	0.6259	Cyp26b1
ENSMUSG00000049532	1714.87	0.245258	0.134606	1.82204	0.0684483	0.6259	Sall2
ENSMUSG00000057367	639.835	0.344082	0.188804	1.82243	0.0683902	0.6259	Birc2
ENSMUSG00000018906	141.374	-0.506843	0.27791	-1.82377	0.0681874	0.6259	P4ha2
ENSMUSG00000050830	171.277	-0.540044	0.296235	-1.82303	0.0682992	0.6259	Vwc2
ENSMUSG00000057058	22.7712	-1.09877	0.602794	-1.8228	0.0683334	0.6259	Skap1
ENSMUSG00000033220	45.3997	-0.641762	0.352191	-1.8222	0.0684249	0.6259	Rac2
ENSMUSG00000053436	1089.99	0.354399	0.194579	1.82137	0.0685513	0.6259	Mapk14
ENSMUSG00000042616	428.783	-0.371746	0.204309	-1.81953	0.0688313	0.626276	Oscp1
ENSMUSG00000046798	796.249	0.330771	0.181786	1.81957	0.0688252	0.626276	Cldn12
ENSMUSG00000087535	18.2659	-0.923215	0.507378	-1.81958	0.0688227	0.626276	NA
ENSMUSG00000036800	777.17	0.393121	0.21596	1.82034	0.0687074	0.626276	Fam135b
ENSMUSG00000024050	863.654	0.447894	0.246067	1.82021	0.0687265	0.626276	Wiz
ENSMUSG00000025017	63.5084	-0.609306	0.334682	-1.82055	0.0686748	0.626276	Pik3ap1
ENSMUSG00000026249	3869.12	-0.320262	0.176097	-1.81867	0.0689617	0.626764	Serpine2
ENSMUSG00000071415	5378.34	-0.348973	0.191877	-1.81873	0.0689527	0.626764	Rpl23
ENSMUSG00000002111	63.8161	-0.633661	0.348475	-1.81838	0.0690058	0.626815	Spi1
ENSMUSG00000022332	842.906	-0.409008	0.224981	-1.81796	0.0690696	0.627046	Khdrbs3
ENSMUSG00000026496	849.18	0.336284	0.185032	1.81744	0.0691503	0.62708	Parp1
ENSMUSG00000059325	2063.91	0.286234	0.157493	1.81744	0.06915	0.62708	Hopx
ENSMUSG00000018849	728.77	-0.283793	0.156188	-1.817	0.0692172	0.627339	Wwc1
ENSMUSG00000103984	9.34978	-1.65838	0.913724	-1.81497	0.0695292	0.629199	NA
ENSMUSG00000041736	142.659	-0.414202	0.228218	-1.81494	0.069533	0.629199	Tspo
ENSMUSG00000024059	642.505	-0.434547	0.239432	-1.81491	0.0695382	0.629199	Clip4
ENSMUSG00000002227	70.556	-0.581836	0.320884	-1.81323	0.0697969	0.629445	Mov10
ENSMUSG00000108199	11.3348	1.34468	0.741427	1.81364	0.0697332	0.629445	NA
ENSMUSG00000031785	1317.21	-0.299245	0.16502	-1.81339	0.0697724	0.629445	Adgrg1
ENSMUSG00000039781	474.443	-0.288491	0.159011	-1.81429	0.0696337	0.629445	Cep131
ENSMUSG00000090236	44.2686	1.09414	0.603106	1.81418	0.0696495	0.629445	Car15
ENSMUSG00000003559	278.52	-0.412569	0.2275	-1.81349	0.0697562	0.629445	As3mt
ENSMUSG00000008035	1954.44	-0.243325	0.134253	-1.81243	0.069919	0.629609	Mid1ip1
ENSMUSG00000028289	262.964	0.331066	0.182646	1.81261	0.0698921	0.629609	Epha7
ENSMUSG00000001525	6808.56	-0.305344	0.168479	-1.81236	0.0699308	0.629609	Tubb5
ENSMUSG00000040713	1068.26	0.42967	0.237878	1.80626	0.0708775	0.629909	Creg1
ENSMUSG00000017817	32.6532	-0.68998	0.381695	-1.80767	0.0706573	0.629909	Jph2
ENSMUSG00000038990	543.866	-0.324096	0.179003	-1.81056	0.0702086	0.629909	Cables2
ENSMUSG00000038526	380.393	-0.604684	0.334561	-1.8074	0.0707003	0.629909	Car14
ENSMUSG00000039662	4428.53	1.07956	0.596219	1.81067	0.070192	0.629909	Icmt
ENSMUSG00000028865	90.1566	-0.64439	0.356787	-1.80609	0.0709042	0.629909	Cd164l2
ENSMUSG00000029059	2013.93	-0.267321	0.148024	-1.80593	0.0709295	0.629909	Prxl2b
ENSMUSG00000028648	703.715	-0.290769	0.160624	-1.81024	0.0702585	0.629909	Ndufs5
ENSMUSG00000046312	648.441	0.274524	0.151683	1.80985	0.0703191	0.629909	Myorg
ENSMUSG00000029647	1017.64	0.51507	0.285049	1.80695	0.0707699	0.629909	Pan3
ENSMUSG00000029430	2889.23	-0.221041	0.122381	-1.80616	0.0708927	0.629909	Ran
ENSMUSG00000018143	152.639	-0.429143	0.237409	-1.80761	0.0706678	0.629909	Mafk
ENSMUSG00000029545	169.943	-0.38387	0.212143	-1.80948	0.070376	0.629909	Acads
ENSMUSG00000052861	71.4258	0.699332	0.386125	1.81115	0.070117	0.629909	Dnah6
ENSMUSG00000040219	93.8266	-0.487183	0.269678	-1.80654	0.0708343	0.629909	Ttc12
ENSMUSG00000017291	2034.02	0.277536	0.153331	1.81005	0.0702882	0.629909	Taok1
ENSMUSG00000020374	93.043	-0.484996	0.267784	-1.81114	0.0701185	0.629909	Rasgef1c
ENSMUSG00000056752	29.1422	-1.01203	0.559936	-1.8074	0.0707	0.629909	Dnah9
ENSMUSG00000039450	188.575	-0.392535	0.21714	-1.80775	0.0706455	0.629909	Dcxr
ENSMUSG00000020935	544.344	0.374514	0.206984	1.80938	0.0703919	0.629909	Dcakd
ENSMUSG00000020923	2101.01	0.318171	0.17603	1.80748	0.0706873	0.629909	Ubtf
ENSMUSG00000048376	154.99	-0.44585	0.246291	-1.81025	0.0702563	0.629909	F2r
ENSMUSG00000005716	12549.1	0.501494	0.277287	1.80857	0.0705176	0.629909	Pvalb
ENSMUSG00000022974	681.88	0.565286	0.31257	1.80851	0.0705265	0.629909	Paxbp1
ENSMUSG00000043168	31.1833	-0.932609	0.515817	-1.80802	0.070603	0.629909	4930426D05Rik
ENSMUSG00000000244	7.55055	-1.52821	0.846639	-1.80504	0.071069	0.630805	Tspan32
ENSMUSG00000028351	1585.25	0.383453	0.21254	1.80415	0.0712082	0.631192	Brinp1
ENSMUSG00000030157	129.843	-0.431438	0.239154	-1.80402	0.0712286	0.631192	Clec2d
ENSMUSG00000032872	646.692	0.296891	0.164529	1.80449	0.0711546	0.631192	Cyb5r4
ENSMUSG00000043008	39.5809	-0.803349	0.445406	-1.80364	0.0712884	0.631379	Klhl6
ENSMUSG00000057738	10873.3	0.375933	0.208518	1.80288	0.0714067	0.631397	Sptan1
ENSMUSG00000085030	89.3882	0.798735	0.443	1.80301	0.0713865	0.631397	NA
ENSMUSG00000045038	3765.43	0.325716	0.180658	1.80295	0.0713967	0.631397	Prkce
ENSMUSG00000042978	5411.71	1.12502	0.624249	1.8022	0.0715133	0.631656	Sbk1
ENSMUSG00000036298	1098.13	0.383735	0.212903	1.8024	0.0714826	0.631656	Slc2a13
ENSMUSG00000104388	23.0215	-1.08676	0.603645	-1.80032	0.0718095	0.631959	NA
ENSMUSG00000031385	572.838	-0.646028	0.358906	-1.79999	0.0718615	0.631959	Plxnb3
ENSMUSG00000030987	1149.57	0.23502	0.130494	1.801	0.0717036	0.631959	Stim1
ENSMUSG00000070814	395.313	-0.334566	0.185741	-1.80125	0.0716629	0.631959	Zswim9
ENSMUSG00000000296	263.63	-0.453133	0.251807	-1.79953	0.071935	0.631959	Tpd52l1
ENSMUSG00000039478	2317.59	0.252113	0.140026	1.80048	0.0717854	0.631959	Micu3
ENSMUSG00000021820	2899.51	-0.34395	0.191047	-1.80035	0.0718061	0.631959	Camk2g
ENSMUSG00000037280	602.024	-0.477836	0.265446	-1.80012	0.0718412	0.631959	Galnt6
ENSMUSG00000024112	181.834	-0.576497	0.319991	-1.80161	0.0716076	0.631959	Cacna1h
ENSMUSG00000053600	122.521	0.457587	0.254251	1.79975	0.0719002	0.631959	Zfp472
ENSMUSG00000026749	416.174	-0.429163	0.238587	-1.79877	0.0720548	0.63233	Nek6
ENSMUSG00000015202	531.445	0.733325	0.407628	1.799	0.0720182	0.63233	Cnksr3
ENSMUSG00000074182	222.612	-0.429832	0.238994	-1.79851	0.0720964	0.632355	Znhit6
ENSMUSG00000059540	539.211	-0.450013	0.250453	-1.7968	0.0723678	0.632404	Tcea2
ENSMUSG00000025789	76.4437	-0.722483	0.402008	-1.79719	0.072306	0.632404	St8sia2
ENSMUSG00000022090	882.508	-0.535529	0.297826	-1.79813	0.0721572	0.632404	Pdlim2
ENSMUSG00000050132	326.615	0.379627	0.211165	1.79778	0.0722126	0.632404	Sarm1
ENSMUSG00000069729	864.766	0.336244	0.187123	1.79692	0.0723486	0.632404	Arid1b
ENSMUSG00000036501	329.086	0.415794	0.231413	1.79676	0.0723734	0.632404	Fam13b
ENSMUSG00000118018	301.055	0.416325	0.231637	1.79731	0.0722862	0.632404	NA
ENSMUSG00000027296	802.214	1.22716	0.683341	1.79582	0.0725235	0.633052	Itpka
ENSMUSG00000028223	523.443	-0.287494	0.160092	-1.79581	0.072525	0.633052	Decr1
ENSMUSG00000040423	820.313	0.279332	0.155634	1.79481	0.0726844	0.633088	Rc3h1
ENSMUSG00000026558	378.622	0.353474	0.196922	1.795	0.0726542	0.633088	Uck2
ENSMUSG00000031379	81.1732	-0.59817	0.333167	-1.79541	0.0725887	0.633088	Pir
ENSMUSG00000054604	1217.21	0.261277	0.14555	1.7951	0.0726379	0.633088	Cggbp1
ENSMUSG00000026644	11.7974	-1.2584	0.702463	-1.7914	0.0732284	0.633094	Acbd7
ENSMUSG00000080727	60.9641	-0.5187	0.289372	-1.79251	0.073052	0.633094	C920021L13Rik
ENSMUSG00000028796	1623.65	0.328637	0.18331	1.79279	0.0730064	0.633094	Phc2
ENSMUSG00000100826	1304.87	0.303035	0.169024	1.79286	0.0729959	0.633094	Ipw
ENSMUSG00000002771	378.119	-0.437007	0.243688	-1.7933	0.0729244	0.633094	Grin2d
ENSMUSG00000021273	1185.92	-0.466069	0.260055	-1.79219	0.0731019	0.633094	Fdft1
ENSMUSG00000043881	582.861	0.29787	0.166194	1.7923	0.0730845	0.633094	Kbtbd7
ENSMUSG00000059974	4427.33	0.324596	0.181038	1.79297	0.0729775	0.633094	Ntm
ENSMUSG00000025794	4056.53	-0.288885	0.16123	-1.79176	0.0731711	0.633094	Rpl14
ENSMUSG00000045608	299.6	-0.43094	0.240357	-1.79292	0.0729857	0.633094	Dbx2
ENSMUSG00000003166	1915.53	0.360633	0.200995	1.79424	0.0727754	0.633094	Dgcr2
ENSMUSG00000059714	1378.87	-0.253065	0.141212	-1.79209	0.0731189	0.633094	Flot1
ENSMUSG00000024534	103.424	0.481681	0.26843	1.79444	0.0727426	0.633094	Sncaip
ENSMUSG00000024887	576.272	-0.575767	0.321383	-1.79153	0.0732086	0.633094	Asah2
ENSMUSG00000057715	273.365	-0.436466	0.243805	-1.79023	0.0734174	0.633192	A830018L16Rik
ENSMUSG00000026094	923.641	1.3513	0.755565	1.78846	0.073702	0.633192	Stk17b
ENSMUSG00000044854	9.98717	-1.32316	0.74067	-1.78644	0.0740283	0.633192	1700056E22Rik
ENSMUSG00000026443	1224.7	0.38521	0.215166	1.79029	0.0734075	0.633192	Lrrn2
ENSMUSG00000105698	10.2716	1.3473	0.754088	1.78666	0.073992	0.633192	NA
ENSMUSG00000036353	381.553	-0.446373	0.249816	-1.78681	0.0739687	0.633192	P2ry12
ENSMUSG00000028882	697.305	0.286081	0.159986	1.78816	0.0737499	0.633192	Ppp1r8
ENSMUSG00000029671	10.1936	1.23876	0.691746	1.79077	0.0733305	0.633192	Wnt16
ENSMUSG00000072770	126.566	-0.436209	0.243647	-1.79033	0.0734005	0.633192	Acrbp
ENSMUSG00000037166	1127.67	-0.50759	0.283704	-1.78916	0.0735897	0.633192	Ppp1r14a
ENSMUSG00000011427	156.671	0.511409	0.286336	1.78604	0.0740921	0.633192	Zfp790
ENSMUSG00000000214	321.987	-1.23158	0.689098	-1.78723	0.0738995	0.633192	Th
ENSMUSG00000031074	24.2912	-1.19077	0.665229	-1.79002	0.0734511	0.633192	Fgf3
ENSMUSG00000039661	2141.96	-0.335885	0.187754	-1.78896	0.0736218	0.633192	Dusp26
ENSMUSG00000054823	976.217	0.300304	0.167976	1.78778	0.0738116	0.633192	Nsd3
ENSMUSG00000097336	20.1746	-0.957766	0.536096	-1.78656	0.0740092	0.633192	Fendrr
ENSMUSG00000044749	23.7018	-0.974935	0.545594	-1.78692	0.0739499	0.633192	Abca6
ENSMUSG00000086567	680.444	-0.333059	0.186342	-1.78736	0.0738799	0.633192	NA
ENSMUSG00000042284	209.351	0.376111	0.210456	1.78712	0.0739177	0.633192	Itga1
ENSMUSG00000022454	2164.05	0.373017	0.208852	1.78603	0.0740936	0.633192	Nell2
ENSMUSG00000001576	1650.04	0.332107	0.185846	1.787	0.0739379	0.633192	Ergic1
ENSMUSG00000025026	1881.29	0.257287	0.143844	1.78865	0.073671	0.633192	Add3
ENSMUSG00000021254	276.745	0.361821	0.202621	1.7857	0.0741481	0.633325	Gpatch2l
ENSMUSG00000120298	16.7647	0.977679	0.547865	1.78452	0.0743385	0.634093	NA
ENSMUSG00000056679	235.3	0.410029	0.229772	1.7845	0.0743417	0.634093	Gpr173
ENSMUSG00000038170	2034.26	0.273528	0.153331	1.78391	0.0744376	0.634093	Pde4dip
ENSMUSG00000029330	2138.19	0.215475	0.1208	1.78373	0.0744672	0.634093	Cds1
ENSMUSG00000049265	1426.26	0.618489	0.346781	1.78352	0.0745024	0.634093	Kcnk3
ENSMUSG00000022124	1498.81	0.308852	0.173198	1.78323	0.0745489	0.634093	Fbxl3
ENSMUSG00000042535	663.887	0.427451	0.239613	1.78392	0.0744367	0.634093	Gtpbp1
ENSMUSG00000061046	1216.25	-0.304045	0.170494	-1.78332	0.0745346	0.634093	Haghl
ENSMUSG00000050144	970.144	0.303503	0.170399	1.78113	0.0748906	0.634487	Slc25a44
ENSMUSG00000028753	95.5277	-0.650668	0.365444	-1.78049	0.0749962	0.634487	Vwa5b1
ENSMUSG00000028282	172.008	0.415553	0.233445	1.78009	0.0750619	0.634487	Casp8ap2
ENSMUSG00000041930	508.764	0.420241	0.235882	1.78157	0.0748194	0.634487	Fam222a
ENSMUSG00000106767	8.88261	1.36998	0.768642	1.78234	0.0746939	0.634487	NA
ENSMUSG00000064293	397.876	0.34383	0.193011	1.7814	0.0748472	0.634487	Cntn4
ENSMUSG00000090862	2199.99	-0.286962	0.161033	-1.78201	0.0747478	0.634487	Rps13
ENSMUSG00000096606	87.8065	-0.751636	0.422151	-1.78049	0.0749959	0.634487	Tpbgl
ENSMUSG00000019823	95.0447	-0.487127	0.273393	-1.78178	0.0747845	0.634487	Mical1
ENSMUSG00000022119	747.207	0.376136	0.211202	1.78093	0.0749243	0.634487	Rbm26
ENSMUSG00000022055	12665.3	-0.566504	0.318208	-1.78029	0.0750278	0.634487	Nefl
ENSMUSG00000013846	247.181	-0.445572	0.25016	-1.78115	0.0748881	0.634487	St3gal1
ENSMUSG00000029641	62.9336	0.766471	0.430694	1.77962	0.0751386	0.634529	Rasl11a
ENSMUSG00000021662	286.693	-0.456788	0.256683	-1.77958	0.0751446	0.634529	Arhgef28
ENSMUSG00000054850	308.765	-0.352822	0.198386	-1.77847	0.0753274	0.635415	Smim10l2a
ENSMUSG00000003934	2551.76	-0.504598	0.283696	-1.77866	0.0752963	0.635415	Efnb3
ENSMUSG00000012076	1176.75	0.230775	0.1298	1.77793	0.0754159	0.635832	Brms1l
ENSMUSG00000007411	1138.36	0.271195	0.152558	1.77765	0.0754611	0.635885	Mark3
ENSMUSG00000024487	878.582	0.25124	0.141355	1.77737	0.0755074	0.635946	Yipf5
ENSMUSG00000015112	138.376	-0.580695	0.326844	-1.77668	0.0756217	0.636003	Slc25a13
ENSMUSG00000058486	287.393	-0.326251	0.18362	-1.77677	0.0756058	0.636003	Wdr91
ENSMUSG00000005950	91.7682	-0.708765	0.39894	-1.77662	0.0756311	0.636003	P2rx5
ENSMUSG00000060487	213.774	-0.359606	0.202533	-1.77555	0.0758079	0.637161	Samd5
ENSMUSG00000044627	2478.25	-0.237929	0.134358	-1.77086	0.0765843	0.637512	Swi5
ENSMUSG00000039131	67.9486	0.508383	0.286633	1.77364	0.0761235	0.637512	Gipc2
ENSMUSG00000027698	1775.62	0.238171	0.134184	1.77495	0.0759059	0.637512	Nceh1
ENSMUSG00000087385	68.4657	-0.496715	0.280211	-1.77265	0.0762875	0.637512	Frg2f1
ENSMUSG00000053004	171.279	-0.363352	0.204827	-1.77395	0.0760716	0.637512	Hrh1
ENSMUSG00000029752	1384.24	0.215275	0.12153	1.77137	0.0764994	0.637512	Asns
ENSMUSG00000022217	704.092	-0.32346	0.182559	-1.77182	0.0764249	0.637512	Emc9
ENSMUSG00000062257	1604.89	0.276067	0.155706	1.77301	0.0762279	0.637512	Opcml
ENSMUSG00000042557	443.128	0.281802	0.15905	1.77178	0.0764317	0.637512	Sin3a
ENSMUSG00000013076	631.184	-0.322971	0.182404	-1.77063	0.0766219	0.637512	Amotl1
ENSMUSG00000074259	28.3855	-0.935079	0.528045	-1.77083	0.0765887	0.637512	Gramd2
ENSMUSG00000041729	3639.06	0.501752	0.282796	1.77425	0.0760216	0.637512	Coro2b
ENSMUSG00000020766	215.082	-0.335204	0.189262	-1.77111	0.0765417	0.637512	Galk1
ENSMUSG00000017686	1118.29	0.279283	0.157736	1.77058	0.0766312	0.637512	Rhot1
ENSMUSG00000020553	77.4086	-0.542889	0.306076	-1.77371	0.0761119	0.637512	Pctp
ENSMUSG00000038534	450.548	-0.34557	0.195096	-1.77128	0.076514	0.637512	Osbpl7
ENSMUSG00000053414	463.383	0.379079	0.214002	1.77138	0.0764981	0.637512	Hunk
ENSMUSG00000051297	57.83	0.968244	0.546209	1.77266	0.0762847	0.637512	2410124H12Rik
ENSMUSG00000023966	136.433	-0.432761	0.244357	-1.77102	0.0765569	0.637512	Rsph9
ENSMUSG00000024491	539.977	0.3531	0.199089	1.77358	0.0761333	0.637512	Rbm27
ENSMUSG00000028354	973.39	0.231348	0.130697	1.77011	0.0767091	0.637535	Fmn2
ENSMUSG00000005625	2457.25	-0.260275	0.147066	-1.76978	0.0767633	0.637535	Psmd4
ENSMUSG00000052812	357.029	0.374176	0.211424	1.76978	0.076763	0.637535	Atad2b
ENSMUSG00000025188	116.926	-0.499621	0.282332	-1.76962	0.0767902	0.637535	Hps1
ENSMUSG00000052837	231.521	-0.371185	0.20981	-1.76915	0.0768692	0.637866	Junb
ENSMUSG00000090486	107.943	-0.654715	0.371388	-1.76289	0.0779197	0.638612	NA
ENSMUSG00000025927	470.976	0.671826	0.38026	1.76676	0.0772692	0.638612	Tfap2b
ENSMUSG00000038370	3508.2	-0.546007	0.309351	-1.76501	0.0775624	0.638612	Pcp4l1
ENSMUSG00000003283	36.8389	-0.717954	0.40702	-1.76393	0.0777441	0.638612	Hck
ENSMUSG00000027193	1800.72	0.277783	0.157242	1.76659	0.0772961	0.638612	Api5
ENSMUSG00000039913	544.238	0.358892	0.203592	1.7628	0.077934	0.638612	Pak5
ENSMUSG00000025268	900.634	-0.321877	0.182122	-1.76736	0.0771672	0.638612	Maged2
ENSMUSG00000031168	526.995	0.299849	0.16998	1.76402	0.0777281	0.638612	Ebp
ENSMUSG00000028519	967.826	0.447238	0.253598	1.76357	0.0778036	0.638612	Dab1
ENSMUSG00000015247	154.935	-0.439717	0.249211	-1.76444	0.0776587	0.638612	Nipsnap3b
ENSMUSG00000037235	982.85	0.317939	0.179994	1.76639	0.077331	0.638612	Mxd4
ENSMUSG00000029169	1303.8	0.337555	0.191061	1.76674	0.0772718	0.638612	Dhx15
ENSMUSG00000025533	369.785	-0.328829	0.186276	-1.76528	0.0775169	0.638612	Asl
ENSMUSG00000035189	425.703	-0.441542	0.250224	-1.76459	0.0776329	0.638612	Ano4
ENSMUSG00000000901	40.5728	-0.751462	0.426008	-1.76396	0.0777384	0.638612	Mmp11
ENSMUSG00000014846	2513.62	-0.502745	0.285238	-1.76255	0.0779769	0.638612	Tppp3
ENSMUSG00000041608	277.084	-0.58853	0.333872	-1.76274	0.077944	0.638612	Entpd3
ENSMUSG00000001552	1879.1	0.46336	0.2627	1.76384	0.0777597	0.638612	Jup
ENSMUSG00000048497	267.279	-0.452122	0.256411	-1.76327	0.077855	0.638612	Mmgt2
ENSMUSG00000020900	3208.81	0.289839	0.164302	1.76406	0.0777218	0.638612	Myh10
ENSMUSG00000025161	34.1346	-0.772988	0.437694	-1.76605	0.0773879	0.638612	Slc16a3
ENSMUSG00000034121	95.6405	-0.538101	0.304679	-1.76613	0.0773749	0.638612	Mks1
ENSMUSG00000024414	722.047	-0.27044	0.153271	-1.76446	0.0776549	0.638612	Mrpl27
ENSMUSG00000042043	1220.02	-0.320841	0.181443	-1.76827	0.0770161	0.638612	Tbca
ENSMUSG00000021194	4768.2	-0.315252	0.178414	-1.76696	0.0772345	0.638612	Chga
ENSMUSG00000001289	3251.14	-0.327602	0.18583	-1.76291	0.0779148	0.638612	Pfdn5
ENSMUSG00000006476	2284.74	-0.246986	0.14027	-1.76078	0.078275	0.639769	Nsmf
ENSMUSG00000020034	611.146	0.337952	0.191901	1.76107	0.0782266	0.639769	Tcp11l2
ENSMUSG00000014776	254.391	-0.496588	0.282005	-1.76092	0.0782517	0.639769	Nol3
ENSMUSG00000021692	191.498	0.422766	0.240054	1.76113	0.0782163	0.639769	Dimt1
ENSMUSG00000000787	3897.25	0.211857	0.120341	1.76047	0.0783276	0.639858	Ddx3x
ENSMUSG00000108181	47.2189	0.582645	0.331	1.76026	0.0783643	0.639858	NA
ENSMUSG00000075256	32.702	0.876011	0.497902	1.7594	0.078509	0.640718	Cerkl
[truncated: 14,319 more rows]
