# Supplementary material for: Distinct, common and synergistic effects of insulin and IGF-1 receptors on healthy murine ageing
Source: Heliyon. 2024 Aug 17;10(16):e36457. doi: 10.1016/j.heliyon.2024.e36457 (PMC11379992; doi:10.1016/j.heliyon.2024.e36457)
Supplement: Multimedia component 4 [file mmc4.xlsx]

## Sheet: gProfiler_mmusculus_03-10-2023_
source	Gene Ontology Term	Term ID	FDR p value
GO:BP	Leukocyte mediated immunity	GO:0002443	9.78155e-15
GO:CC	Complement component C1q complex	GO:0062167	1.3904e-07
GO:CC	Cell surface	GO:0009986	1.90913e-06
GO:BP	Regulation of leukocyte activation	GO:0002694	9.17237e-06
GO:BP	Antigen processing and presentation via MHC class II	GO:0002495	8.49942e-05
GO:CC	Extracellular space	GO:0005615	0.000128703
GO:BP	Aminergic neurotransmitter loading into synaptic vesicle	GO:0015842	0.000204303
GO:CC	Cytoplasmic vesicle	GO:0031410	0.00030186
GO:MF	protein binding	GO:0005515	0.00157448
GO:CC	collagen trimer	GO:0005581	0.0024445
GO:CC	Golgi cisterna	GO:0031985	0.00420435
GO:BP	positive regulation of cholesterol efflux	GO:0010875	0.00443051
GO:BP	epithelial tube branching involved in lung morphogenesis	GO:0060441	0.00528758
GO:CC	endoplasmic reticulum exit site	GO:0070971	0.00595007
GO:BP	positive regulation of CAMKK-AMPK signaling cascade	GO:1905291	0.00686431
GO:BP	detection of lipoteichoic acid	GO:0070392	0.00686431
GO:BP	pyruvate oxidation	GO:0009444	0.00686431
GO:BP	regulation of toll-like receptor 6 signaling pathway	GO:0034151	0.00686431
GO:BP	positive regulation of lysosomal membrane permeability	GO:0097214	0.0120607
GO:BP	vertebrate eye-specific patterning	GO:0150064	0.0120607
GO:BP	negative regulation of intracellular transport of viral material	GO:1901253	0.0120607
GO:MF	xenobiotic transmembrane transporter activity	GO:0042910	0.0120638
GO:MF	granulocyte colony-stimulating factor binding	GO:0051916	0.0127881
GO:MF	5-hydroxy-L-tryptophan decarboxylase activity	GO:0036467	0.0127881
GO:BP	positive regulation of non-canonical NF-kappaB signal transduction	GO:1901224	0.0138212
GO:BP	cellular response to prostaglandin D stimulus	GO:0071799	0.0145577
GO:BP	positive regulation of endothelial tube morphogenesis	GO:1905956	0.0145577
GO:BP	basement membrane disassembly	GO:0034769	0.0145577
GO:CC	axon	GO:0030424	0.0146894
GO:CC	protein complex involved in cell adhesion	GO:0098636	0.0146894
GO:CC	synapse	GO:0045202	0.0164037
GO:CC	early endosome lumen	GO:0031905	0.0164037
GO:CC	lytic vacuole	GO:0000323	0.0183174
GO:CC	tenascin complex	GO:0090733	0.0183174
GO:BP	histamine uptake	GO:0051615	0.0183639
GO:BP	CXCL12-activated CXCR4 signaling pathway	GO:0038160	0.0183639
GO:BP	odontogenesis of dentin-containing tooth	GO:0042475	0.0210835
GO:BP	cellular response to molecule of fungal origin	GO:0071226	0.02163
GO:BP	vestibular reflex	GO:0060005	0.02163
GO:BP	negative regulation of sequestering of triglyceride	GO:0010891	0.02163
GO:BP	cellular response to corticotropin-releasing hormone stimulus	GO:0071376	0.02163
GO:BP	negative regulation of macrophage differentiation	GO:0045650	0.02163
GO:BP	tissue morphogenesis	GO:0048729	0.0230708
GO:BP	regulation of macrophage inflammatory protein 1 alpha production	GO:0071640	0.0240093
GO:BP	negative regulation of regulatory T cell differentiation	GO:0045590	0.0240093
GO:BP	serotonin biosynthetic process	GO:0042427	0.0263094
GO:BP	negative regulation of p38MAPK cascade	GO:1903753	0.0263094
GO:BP	positive regulation of proteolysis	GO:0045862	0.0277323
GO:CC	symbiont cell surface	GO:0106139	0.0278497
GO:CC	neuronal dense core vesicle membrane	GO:0099012	0.0278497
GO:BP	peripheral nervous system axon regeneration	GO:0014012	0.0288153
GO:BP	regulation of resting membrane potential	GO:0060075	0.0288153
GO:BP	amyloid-beta clearance by cellular catabolic process	GO:0150094	0.0288153
GO:BP	negative regulation of plasminogen activation	GO:0010757	0.0288153
GO:BP	negative regulation of granulocyte differentiation	GO:0030853	0.0312086
GO:MF	serotonin:sodium:chloride symporter activity	GO:0005335	0.0312248
GO:MF	peptidase regulator activity	GO:0061134	0.0318296
GO:BP	positive regulation of receptor catabolic process	GO:2000646	0.0338486
GO:CC	rough endoplasmic reticulum lumen	GO:0048237	0.0344794
GO:MF	monoamine:proton antiporter activity	GO:0015311	0.0351082
GO:MF	(1->3)-beta-D-glucan binding	GO:0001872	0.0351082
GO:MF	lipoteichoic acid binding	GO:0070891	0.0359882
GO:MF	apolipoprotein A-I binding	GO:0034186	0.0359882
GO:MF	IgE receptor activity	GO:0019767	0.0359882
GO:MF	sulfatide binding	GO:0120146	0.0359882
GO:MF	cysteine-type endopeptidase activity	GO:0004197	0.0359882
GO:BP	negative regulation of amyloid fibril formation	GO:1905907	0.0361743
GO:BP	Golgi to lysosome transport	GO:0090160	0.0361743
GO:BP	sphingomyelin biosynthetic process	GO:0006686	0.0383702
GO:CC	perisynaptic extracellular matrix	GO:0098966	0.0386386
GO:CC	neuronal cell body	GO:0043025	0.0386386
GO:BP	negative regulation of neuron projection development	GO:0010977	0.0392727
GO:BP	positive regulation of feeding behavior	GO:2000253	0.0406481
GO:BP	negative regulation of cholesterol storage	GO:0010887	0.0426877
GO:BP	negative regulation of smooth muscle cell apoptotic process	GO:0034392	0.0443465
GO:BP	negative regulation of NLRP3 inflammasome complex assembly	GO:1900226	0.0443465
GO:BP	neuron remodeling	GO:0016322	0.0463305
GO:BP	dopamine biosynthetic process	GO:0042416	0.0463305
GO:BP	positive regulation of small molecule metabolic process	GO:0062013	0.0476827
GO:BP	positive regulation of calcium ion import	GO:0090280	0.0483796
GO:MF	protein tyrosine kinase binding	GO:1990782	0.0493637
