# Supplementary material for: Distinct, common and synergistic effects of insulin and IGF-1 receptors on healthy murine ageing
Source: Heliyon. 2024 Aug 17;10(16):e36457. doi: 10.1016/j.heliyon.2024.e36457 (PMC11379992; doi:10.1016/j.heliyon.2024.e36457)
Supplement: Multimedia component 5 [file mmc5.xlsx]

## Sheet: Sheet1
Adapted from Table S7 of 'Palmer D, Fabris F, Doherty A, Freitas AA, de Magalhes JP. Ageing transcriptome meta-analysis reveals similarities and differences between key mammalian tissues. Aging (Albany NY). 13(3):3313–41.'
Significantly underexpressed genes (n=16) in old versus young mammalian brain
Gene	Entrez	NumSucc	NumTrials	Average	PVal	CumPosition	QValue
CX3CL1	6376	14	28	0.91536	1.23144e-08	1	0.000138105
OPCML	4978	12	25	0.91536	2.45005e-07	2	0.00137387
SOX11	6664	12	27	0.91536	6.96896e-07	3	0.00260522
DLG3	1741	12	28	0.91536	1.12506e-06	4	0.00315437
DCLK1	9201	11	26	0.91536	3.69459e-06	5	0.00828689
PLPPR4	9890	10	22	0.91536	4.68701e-06	6	0.0087607
SOX4	6659	9	18	0.91536	5.32625e-06	7	0.0085333
PTPRO	5800	11	27	0.91536	5.75551e-06	8	0.00806838
MYT1L	23040	11	27	0.91536	5.75551e-06	9	0.0071719
PLPPR5	163404	9	20	0.91536	1.57249e-05	10	0.0176347
STMN2	11075	10	25	0.91536	1.86786e-05	11	0.0190428
TTC9B	148014	9	21	0.91536	2.54427e-05	12	0.0237767
CRMP1	1400	10	26	0.91536	2.80437e-05	13	0.0241913
NWD2	57495	7	13	0.91536	3.37079e-05	14	0.0270001
STX1A	6804	10	27	0.91536	4.11544e-05	15	0.0307664
CDK5R1	8851	10	27	0.91536	4.11544e-05	16	0.0288435
Significantly overexpressed genes (n=147) in old versus young mammalian brain
Gene	Entrez	NumSucc	NumTrials	Average	PVal	CumPosition	QValue
C1QA	712	19	25	0.910716	1.20799e-15	1	2.70649e-11
GFAP	2670	18	26	0.910716	1.00204e-13	2	1.12254e-09
C1QB	713	18	28	0.910716	7.05639e-13	3	5.26994e-09
C1QC	714	17	26	0.910716	2.06064e-12	4	1.15422e-08
B2M	567	17	28	0.910716	1.18807e-11	5	5.32373e-08
IL33	90865	16	26	0.910716	3.60555e-11	6	1.34637e-07
NDRG1	10397	16	27	0.910716	8.10878e-11	7	2.59539e-07
MSN	4478	16	27	0.910716	8.10878e-11	8	2.27097e-07
ANXA3	306	16	27	0.910716	8.10878e-11	9	2.01864e-07
CTSZ	1522	15	24	0.910716	1.08859e-10	10	2.43899e-07
ANXA5	308	16	28	0.910716	1.73364e-10	11	3.53111e-07
CD74	972	15	27	0.910716	1.11461e-09	12	2.08106e-06
CYBA	1535	15	27	0.910716	1.11461e-09	13	1.92098e-06
SREBF1	6720	15	28	0.910716	2.20066e-09	14	3.52183e-06
CAPG	822	15	28	0.910716	2.20066e-09	15	3.28705e-06
FAH	2184	14	27	0.910716	1.32786e-08	16	1.85942e-05
APOD	347	13	24	0.910716	2.21251e-08	17	2.91595e-05
HAPLN2	60484	13	24	0.910716	2.21251e-08	18	2.75396e-05
MGST1	4257	14	28	0.910716	2.43566e-08	19	2.87216e-05
PMP22	5376	14	28	0.910716	2.43566e-08	20	2.72855e-05
LAMP2	3920	14	28	0.910716	2.43566e-08	21	2.59862e-05
HLA-DRA	3122	10	15	0.910716	6.33491e-08	22	6.45153e-05
GPNMB	10457	13	26	0.910716	7.76146e-08	23	7.56067e-05
LGALS3	3958	13	26	0.910716	7.76146e-08	24	7.24564e-05
PLEK	5341	13	26	0.910716	7.76146e-08	25	6.95581e-05
RIN2	54453	13	26	0.910716	7.76146e-08	26	6.68828e-05
TREM2	54209	12	23	0.910716	1.35068e-07	27	0.000112081
LCP1	3936	13	27	0.910716	1.37355e-07	28	0.000109908
HEXB	3074	13	27	0.910716	1.37355e-07	29	0.000106119
ANXA4	307	13	27	0.910716	1.37355e-07	30	0.000102581
TSPO	706	13	28	0.910716	2.35287e-07	31	0.000170052
PLEKHB1	58473	12	24	0.910716	2.48011e-07	32	0.000173646
EFEMP1	2202	12	24	0.910716	2.48011e-07	33	0.000168384
CTSS	1520	10	17	0.910716	3.46619e-07	34	0.000228411
SKAP2	8935	13	29	0.910716	3.91367e-07	35	0.00025053
TYROBP	7305	12	25	0.910716	4.37904e-07	36	0.000272534
ITGB5	3693	10	18	0.910716	7.1693e-07	37	0.000434128
S100A6	6277	12	26	0.910716	7.46724e-07	38	0.00044027
TMEM176B	28959	12	26	0.910716	7.46724e-07	39	0.000428981
MAOB	4129	12	26	0.910716	7.46724e-07	40	0.000418256
RNASE4	6038	12	26	0.910716	7.46724e-07	41	0.000408055
TMEM176A	55365	12	26	0.910716	7.46724e-07	42	0.00039834
SUN2	25777	12	27	0.910716	1.23422e-06	43	0.00064308
AIF1	199	12	27	0.910716	1.23422e-06	44	0.000628464
F3	2152	12	27	0.910716	1.23422e-06	45	0.000614498
TPP1	1200	12	27	0.910716	1.23422e-06	46	0.00060114
ITIH3	3699	12	27	0.910716	1.23422e-06	47	0.000588349
SLC14A1	6563	12	27	0.910716	1.23422e-06	48	0.000576092
FCER1G	2207	12	27	0.910716	1.23422e-06	49	0.000564335
PON2	5445	12	27	0.910716	1.23422e-06	50	0.000553048
CLEC7A	64581	10	19	0.910716	1.39143e-06	51	0.000611266
CSRP1	1465	12	28	0.910716	1.98342e-06	52	0.000854573
LAPTM5	7805	12	28	0.910716	1.98342e-06	53	0.000838449
SGK1	6446	12	28	0.910716	1.98342e-06	54	0.000822923
VIM	7431	12	28	0.910716	1.98342e-06	55	0.00080796
ABCA1	19	11	24	0.910716	2.37487e-06	56	0.000950142
C3	718	11	24	0.910716	2.37487e-06	57	0.000933473
CHI3L1	1116	10	20	0.910716	2.55855e-06	58	0.00098833
MEGF10	84466	10	20	0.910716	2.55855e-06	59	0.000971579
CRYAB	1410	12	29	0.910716	3.10722e-06	60	0.00116026
FYB	2533	11	25	0.910716	3.89677e-06	61	0.00143122
SRGN	5552	9	17	0.910716	4.4942e-06	62	0.00162402
HSPB8	26353	11	26	0.910716	6.2068e-06	63	0.00220725
PLA2G16	11145	11	26	0.910716	6.2068e-06	64	0.00217276
IFI30	10437	11	26	0.910716	6.2068e-06	65	0.00213933
WNK1	65125	11	26	0.910716	6.2068e-06	66	0.00210692
FXYD1	5348	11	26	0.910716	6.2068e-06	67	0.00207547
GATM	2628	11	26	0.910716	6.2068e-06	68	0.00204495
ERBIN	55914	8	14	0.910716	7.39391e-06	69	0.00240074
GSTP1	2950	8	14	0.910716	7.39391e-06	70	0.00236645
EPHX1	2052	9	18	0.910716	8.27147e-06	71	0.00261001
CASP1	834	11	27	0.910716	9.62545e-06	72	0.00299503
ALOX5AP	241	11	27	0.910716	9.62545e-06	73	0.002954
PTPRC	5788	11	27	0.910716	9.62545e-06	74	0.00291409
LY86	9450	11	27	0.910716	9.62545e-06	75	0.00287523
TXNIP	10628	11	27	0.910716	9.62545e-06	76	0.0028374
SLC15A3	51296	10	23	0.910716	1.23182e-05	77	0.00358393
PIP4K2A	5305	9	19	0.910716	1.44635e-05	78	0.00415409
CD53	963	11	28	0.910716	1.45703e-05	79	0.00413178
TMED10	10972	11	28	0.910716	1.45703e-05	80	0.00408014
GRN	2896	11	28	0.910716	1.45703e-05	81	0.00402977
ADIPOR2	79602	11	28	0.910716	1.45703e-05	82	0.00398062
ASAH1	427	11	28	0.910716	1.45703e-05	83	0.00393266
AGT	183	11	28	0.910716	1.45703e-05	84	0.00388585
SERPING1	710	11	28	0.910716	1.45703e-05	85	0.00384013
CD68	968	10	24	0.910716	1.94206e-05	86	0.00505875
LITAF	9516	11	29	0.910716	2.15755e-05	87	0.00555539
ITGB2	3689	7	12	0.910716	2.38777e-05	88	0.00607821
HVCN1	84329	8	16	0.910716	2.68917e-05	89	0.00676837
KLK6	5653	10	25	0.910716	2.97698e-05	90	0.00740932
ABHD4	63874	10	25	0.910716	2.97698e-05	91	0.0073279
CARHSP1	23589	10	25	0.910716	2.97698e-05	92	0.00724825
GLUL	2752	10	25	0.910716	2.97698e-05	93	0.00717031
ARHGDIB	397	10	26	0.910716	4.44966e-05	94	0.0106022
CD37	951	10	26	0.910716	4.44966e-05	95	0.0104906
SSPN	8082	10	26	0.910716	4.44966e-05	96	0.0103813
CD302	9936	10	26	0.910716	4.44966e-05	97	0.0102743
ARL11	115761	8	17	0.910716	4.68006e-05	98	0.0106958
RHOC	389	8	17	0.910716	4.68006e-05	99	0.0105878
GNS	2799	8	17	0.910716	4.68006e-05	100	0.0104819
GPR137B	7107	10	27	0.910716	6.5009e-05	101	0.0144139
TGFBR2	7048	10	27	0.910716	6.5009e-05	102	0.0142726
FAM213A	84293	10	27	0.910716	6.5009e-05	103	0.014134
CD82	3732	10	27	0.910716	6.5009e-05	104	0.0139981
PKP4	8502	10	27	0.910716	6.5009e-05	105	0.0138648
CD44	960	10	27	0.910716	6.5009e-05	106	0.013734
CAPN2	824	10	27	0.910716	6.5009e-05	107	0.0136056
ALDH6A1	4329	10	27	0.910716	6.5009e-05	108	0.0134796
ANLN	54443	8	18	0.910716	7.76239e-05	109	0.0159461
ZC3HAV1	56829	7	14	0.910716	8.80488e-05	110	0.0179218
PDLIM4	8572	9	23	0.910716	9.18667e-05	111	0.0185299
TLR2	7097	9	23	0.910716	9.18667e-05	112	0.0183645
SLC44A1	23446	9	23	0.910716	9.18667e-05	113	0.018202
CNN3	1266	10	28	0.910716	9.30306e-05	114	0.0182707
IL4R	3566	10	28	0.910716	9.30306e-05	115	0.0181118
CDH19	28513	8	19	0.910716	0.000123559	116	0.0238423
NFE2L2	4780	10	29	0.910716	0.000130638	117	0.0249916
PLS1	5357	9	24	0.910716	0.000135334	118	0.0256696
TMEM119	338773	9	24	0.910716	0.000135334	119	0.0254539
GJB6	10804	9	24	0.910716	0.000135334	120	0.0252418
DHTKD1	55526	7	15	0.910716	0.000152321	121	0.0281716
TLR3	7098	8	20	0.910716	0.000189795	122	0.0348047
BLNK	29760	9	25	0.910716	0.000194714	123	0.0354151
KCNJ16	3773	9	25	0.910716	0.000194714	124	0.0351295
PLD4	122618	9	25	0.910716	0.000194714	125	0.0348485
PLCE1	51196	9	25	0.910716	0.000194714	126	0.0345719
CSF1R	1436	9	25	0.910716	0.000194714	127	0.0342997
VWF	7450	9	26	0.910716	0.000274241	128	0.047902
FUCA1	2517	9	26	0.910716	0.000274241	129	0.0475306
RHOQ	23433	9	26	0.910716	0.000274241	130	0.047165
ANKRD13A	88455	9	26	0.910716	0.000274241	131	0.046805
VAT1	10493	9	26	0.910716	0.000274241	132	0.0464504
SGPL1	8879	9	26	0.910716	0.000274241	133	0.0461011
TMEM63A	9725	9	26	0.910716	0.000274241	134	0.0457571
PYGL	5836	9	26	0.910716	0.000274241	135	0.0454181
NOP53	29997	9	26	0.910716	0.000274241	136	0.0450842
EHD4	30844	9	26	0.910716	0.000274241	137	0.0447551
GLTP	51228	9	26	0.910716	0.000274241	138	0.0444308
C3AR1	719	9	26	0.910716	0.000274241	139	0.0441112
METTL7A	25840	6	12	0.910716	0.000290933	140	0.0464557
CBS	875	4	5	0.910716	0.000295034	141	0.046775
ALDH2	217	4	5	0.910716	0.000295034	142	0.0464456
ADIRF	10974	4	5	0.910716	0.000295034	143	0.0461208
C4A	720	4	5	0.910716	0.000295034	144	0.0458006
LRRFIP1	9208	4	5	0.910716	0.000295034	145	0.0454847
TMEM123	114908	4	5	0.910716	0.000295034	146	0.0451731
MT2A	4502	4	5	0.910716	0.000295034	147	0.0448658
