# Supplementary material for: Distinct, common and synergistic effects of insulin and IGF-1 receptors on healthy murine ageing
Source: Heliyon. 2024 Aug 17;10(16):e36457. doi: 10.1016/j.heliyon.2024.e36457 (PMC11379992; doi:10.1016/j.heliyon.2024.e36457)
Supplement: Multimedia component 6 [file mmc6.xlsx]

## Sheet: Ageing_dds_Unshrunk_AgedIRKO_v_
	baseMean	log2FoldChange	lfcSE	stat	pvalue	padj	Symbol
ENSMUSG00000092274	3375.03	-1.42679	0.185059	-7.70991	1.26e-14	2.03e-10	Neat1
ENSMUSG00000079293	64.6186	-3.08971	0.500191	-6.17707	6.53e-10	4.03e-06	Clec7a
ENSMUSG00000102918	170.332	1.35048	0.219409	6.15505	7.51e-10	4.03e-06	Pcdhgc3
ENSMUSG00000073418	968.235	-2.17129	0.378216	-5.74088	9.42e-09	3.79e-05	C4b
ENSMUSG00000106446	34.6752	-2.66042	0.494582	-5.37912	7.49e-08	0.000241197	NA
ENSMUSG00000046718	154.272	-1.62125	0.307962	-5.26444	1.41e-07	0.00037761	Bst2
ENSMUSG00000069516	404.196	-1.95064	0.378817	-5.14928	2.61e-07	0.00058626	Lyz2
ENSMUSG00000104388	16.9079	-3.51411	0.68513	-5.12912	2.91e-07	0.00058626	NA
ENSMUSG00000000682	63.9653	-1.87704	0.367782	-5.10368	3.33e-07	0.000596357	Cd52
ENSMUSG00000120522	362.557	-1.6554	0.336253	-4.92309	8.52e-07	0.00137255	NA
ENSMUSG00000091712	631.86	-1.01164	0.207672	-4.87134	1.11e-06	0.00162356	Sec14l5
ENSMUSG00000079017	69.9487	-2.30611	0.481496	-4.78948	1.67e-06	0.00222134	Ifi27l2a
ENSMUSG00000034459	119.39	-1.39466	0.292044	-4.77554	1.79e-06	0.00222134	Ifit1
ENSMUSG00000064215	830.947	-1.22554	0.26206	-4.67656	2.92e-06	0.00335743	Ifi27
ENSMUSG00000102697	75.4141	2.56889	0.552749	4.64748	3.36e-06	0.00360919	Pcdhac2
ENSMUSG00000032788	513.242	1.20569	0.260363	4.6308	3.64e-06	0.00366804	Pdxk
ENSMUSG00000115632	83.8075	-2.1807	0.477664	-4.56534	4.99e-06	0.00446378	Gm17922
ENSMUSG00000040952	2445.99	-0.68699	0.150201	-4.5738	4.79e-06	0.00446378	Rps19
ENSMUSG00000029561	160.495	-1.54157	0.340598	-4.52606	6.01e-06	0.00509586	Oasl2
ENSMUSG00000032398	325.814	-0.860682	0.191786	-4.48771	7.2e-06	0.0057008	Snapc5
ENSMUSG00000023992	267.591	-1.10872	0.247428	-4.48097	7.43e-06	0.0057008	Trem2
ENSMUSG00000037686	67.1714	-1.56369	0.354454	-4.41154	1.03e-05	0.005906	Aspg
ENSMUSG00000018927	47.1044	-2.00832	0.453273	-4.43072	9.39e-06	0.005906	Ccl6
ENSMUSG00000053332	2367.35	-0.855039	0.193698	-4.41429	1.01e-05	0.005906	Gas5
ENSMUSG00000030789	15.6274	-3.55234	0.803812	-4.41938	9.9e-06	0.005906	Itgax
ENSMUSG00000073478	117.211	-1.33533	0.302204	-4.41863	9.93e-06	0.005906	NA
ENSMUSG00000109095	39.4827	-2.42432	0.544202	-4.45483	8.4e-06	0.005906	NA
ENSMUSG00000038534	398.42	-0.763082	0.171394	-4.45222	8.5e-06	0.005906	Osbpl7
ENSMUSG00000058600	1466.57	-0.595602	0.135471	-4.39652	1.1e-05	0.00611146	Rpl30
ENSMUSG00000071415	4751.96	-0.769911	0.176045	-4.37339	1.22e-05	0.00657009	Rpl23
ENSMUSG00000036887	1117.47	-1.00803	0.234944	-4.29052	1.78e-05	0.00926448	C1qa
ENSMUSG00000038642	1491.79	-1.09922	0.256652	-4.28292	1.84e-05	0.0092873	Ctss
ENSMUSG00000058715	210.782	-0.935008	0.219436	-4.26097	2.04e-05	0.00981661	Fcer1g
ENSMUSG00000102386	37.3509	-3.05343	0.717266	-4.25704	2.07e-05	0.00981661	NA
ENSMUSG00000076609	31.9691	-2.81097	0.663217	-4.23839	2.25e-05	0.0103635	Igkc
ENSMUSG00000074264	316.523	-1.28476	0.303839	-4.22842	2.35e-05	0.0105329	Amy1
ENSMUSG00000030406	59.0819	-1.7064	0.404415	-4.21942	2.45e-05	0.0106658	Gipr
ENSMUSG00000004707	16.734	-2.6963	0.641687	-4.20189	2.65e-05	0.0110923	Ly9
ENSMUSG00000001750	277.076	-1.05679	0.251696	-4.19866	2.68e-05	0.0110923	Tcirg1
ENSMUSG00000097415	124.852	-1.17259	0.280051	-4.18704	2.83e-05	0.0113837	NA
ENSMUSG00000023089	2330.1	-0.871219	0.208542	-4.17767	2.95e-05	0.0115734	Ndufa5
ENSMUSG00000007653	302.512	2.30075	0.551946	4.16843	3.07e-05	0.0117657	Gabrb2
ENSMUSG00000042312	434.878	-1.09419	0.26352	-4.15221	3.29e-05	0.0123383	S100a13
ENSMUSG00000108372	16.5468	-2.88156	0.697027	-4.13407	3.56e-05	0.0130503	NA
ENSMUSG00000087590	149.33	-0.939476	0.227797	-4.12418	3.72e-05	0.0133213	Epb41l4aos
ENSMUSG00000024338	79.8488	-1.16897	0.286157	-4.08508	4.41e-05	0.0154333	Psmb8
ENSMUSG00000044258	71.183	-1.60959	0.396066	-4.06395	4.82e-05	0.0165404	Ctla2a
ENSMUSG00000078137	160.507	3.45174	0.857586	4.02495	5.7e-05	0.0183638	Ankrd63
ENSMUSG00000019837	486.572	-0.639247	0.158803	-4.02541	5.69e-05	0.0183638	Gtf3c6
ENSMUSG00000030124	121.297	-1.17641	0.291905	-4.03013	5.57e-05	0.0183638	Lag3
ENSMUSG00000044098	165.474	1.10646	0.275444	4.01702	5.89e-05	0.0186199	Rsbn1
ENSMUSG00000038582	552.724	0.846	0.211198	4.00572	6.18e-05	0.0188772	Pptc7
ENSMUSG00000090733	3758.44	-0.546852	0.136583	-4.00382	6.23e-05	0.0188772	Rps27
ENSMUSG00000037994	59.764	-1.68583	0.421885	-3.99594	6.44e-05	0.0188772	Slc9b2
ENSMUSG00000057596	46.2011	-1.63327	0.408643	-3.99681	6.42e-05	0.0188772	Trim30d
ENSMUSG00000110027	202.505	-0.948577	0.238149	-3.98312	6.8e-05	0.019569	C030029H02Rik
ENSMUSG00000079480	165.512	-1.32787	0.335489	-3.95801	7.56e-05	0.0213633	Pin4
ENSMUSG00000103088	61.6625	1.72669	0.437397	3.94765	7.89e-05	0.0219236	Pcdhgb6
ENSMUSG00000016256	980.784	-0.665259	0.169248	-3.93067	8.47e-05	0.0223745	Ctsz
ENSMUSG00000057322	2265.7	-0.729808	0.185522	-3.9338	8.36e-05	0.0223745	Rpl38
ENSMUSG00000039001	4287.64	-0.606586	0.154256	-3.93234	8.41e-05	0.0223745	Rps21
ENSMUSG00000024164	128.199	-2.54004	0.648147	-3.91892	8.89e-05	0.0231144	C3
ENSMUSG00000040097	1902.58	0.584061	0.149426	3.9087	9.28e-05	0.0237317	Flywch1
ENSMUSG00000046764	11.9872	-2.94399	0.754342	-3.90273	9.51e-05	0.0239452	A530053G22Rik
ENSMUSG00000061315	3205.04	-0.759026	0.195073	-3.89099	9.98e-05	0.0247471	Naca
ENSMUSG00000083421	26.9488	-2.04823	0.52802	-3.87907	0.000104856	0.0255976	NA
ENSMUSG00000061983	4427.43	-0.681208	0.176002	-3.87045	0.000108632	0.0261237	Rps12
ENSMUSG00000067288	1102.57	-0.697499	0.180728	-3.85939	0.000113671	0.0269333	Rps28
ENSMUSG00000031320	4552.58	-0.496424	0.12882	-3.85364	0.000116376	0.0271747	Rps4x
ENSMUSG00000008668	2698.81	-0.511602	0.133083	-3.84424	0.000120925	0.0278334	Rps18
ENSMUSG00000022494	657.34	0.974151	0.253708	3.83966	0.000123205	0.0279589	Shisa9
ENSMUSG00000086290	372.464	-0.613455	0.160389	-3.8248	0.000130879	0.0292879	Snhg12
ENSMUSG00000061028	1020.63	-0.987968	0.259493	-3.80731	0.000140489	0.0302467	Clasrp
ENSMUSG00000035692	53.4838	-1.39402	0.366327	-3.80539	0.000141584	0.0302467	Isg15
ENSMUSG00000028517	2820.88	0.622089	0.163558	3.80349	0.000142673	0.0302467	Plpp3
ENSMUSG00000063316	956.3	-0.713043	0.187252	-3.80794	0.000140128	0.0302467	Rpl27
ENSMUSG00000034892	5539.1	-0.584562	0.154642	-3.78011	0.00015676	0.0328016	Rps29
ENSMUSG00000074896	225.027	-1.44136	0.38202	-3.77301	0.000161289	0.0333165	Ifit3
ENSMUSG00000025240	257.935	1.03354	0.274412	3.76639	0.000165624	0.0337789	Sacm1l
ENSMUSG00000055912	132.764	-0.961254	0.25553	-3.76181	0.000168691	0.0339744	Tmem150a
ENSMUSG00000034855	14.3516	-2.89844	0.771467	-3.75705	0.000171931	0.0341995	Cxcl10
ENSMUSG00000037605	597.541	0.569912	0.151857	3.75295	0.000174767	0.0343396	Adgrl3
ENSMUSG00000041453	5861.28	-0.585398	0.156391	-3.74317	0.000181713	0.0352741	Rpl21
ENSMUSG00000021699	161.144	1.29838	0.347405	3.73737	0.000185955	0.035668	Pde4d
ENSMUSG00000022477	4798.32	0.494713	0.13252	3.73313	0.000189115	0.0358473	Aco2
ENSMUSG00000022546	355.941	-0.689411	0.185104	-3.72446	0.000195732	0.0362486	Gpt
ENSMUSG00000049517	3431.16	-0.544832	0.146208	-3.72641	0.000194224	0.0362486	Rps23
ENSMUSG00000019803	51.5809	3.89488	1.04918	3.7123	0.000205387	0.0376044	Nr2e1
ENSMUSG00000056737	96.2041	-1.44122	0.388729	-3.70753	0.000209292	0.0378888	Capg
ENSMUSG00000100837	130.426	-1.48269	0.403978	-3.67022	0.000242339	0.0405214	1700063D05Rik
ENSMUSG00000024397	111.012	-1.19062	0.325672	-3.65589	0.000256293	0.0405214	Aif1
ENSMUSG00000060802	3034.95	-0.682794	0.185421	-3.68239	0.000231053	0.0405214	B2m
ENSMUSG00000040690	411.435	-1.2928	0.35255	-3.66699	0.000245426	0.0405214	Col16a1
ENSMUSG00000055639	216.381	0.874955	0.239169	3.65832	0.000253878	0.0405214	Dach1
ENSMUSG00000036501	389	0.828426	0.226013	3.66538	0.000246967	0.0405214	Fam13b
ENSMUSG00000003316	1753.27	0.876903	0.239599	3.65988	0.000252337	0.0405214	Glg1
ENSMUSG00000100215	130.554	-0.998519	0.273766	-3.64735	0.000264957	0.0405214	Gm8292
ENSMUSG00000045216	642.139	0.490281	0.134479	3.64577	0.000266588	0.0405214	Hs6st1
ENSMUSG00000031838	71.3278	-1.1884	0.325207	-3.6543	0.000257889	0.0405214	Ifi30
ENSMUSG00000090778	32.878	-2.49932	0.678778	-3.68208	0.00023134	0.0405214	NA
ENSMUSG00000064349	83.3985	-1.29338	0.353843	-3.65524	0.000256941	0.0405214	NA
ENSMUSG00000024127	1792.87	0.971768	0.265264	3.6634	0.00024889	0.0405214	Prepl
ENSMUSG00000059291	3999.11	-0.636792	0.174326	-3.65288	0.000259318	0.0405214	Rpl11
ENSMUSG00000041841	3264.15	-0.524855	0.143734	-3.65158	0.000260636	0.0405214	Rpl37
ENSMUSG00000007892	8067.72	-0.484606	0.132295	-3.66308	0.000249205	0.0405214	Rplp1
ENSMUSG00000030579	355.001	-1.08921	0.298473	-3.64928	0.000262979	0.0405214	Tyrobp
ENSMUSG00000109362	54.8814	-2.01769	0.55405	-3.64171	0.000270829	0.0407813	NA
ENSMUSG00000037860	58.2223	-1.16168	0.319224	-3.63908	0.000273616	0.0408195	Aim2
ENSMUSG00000070315	130.004	-1.05786	0.291364	-3.63072	0.000282636	0.0413984	4930581F22Rik
ENSMUSG00000022354	2298.52	-0.577754	0.15904	-3.63276	0.000280406	0.0413984	Ndufb9
ENSMUSG00000032625	650.005	0.576695	0.158948	3.6282	0.000285409	0.041428	Thsd7a
ENSMUSG00000006519	155.318	-0.819806	0.226841	-3.61401	0.000301497	0.0423091	Cyba
ENSMUSG00000109122	197.551	-1.35987	0.37632	-3.61359	0.000301983	0.0423091	NA
ENSMUSG00000056553	957.256	1.75083	0.4841	3.61666	0.000298429	0.0423091	Ptprn2
ENSMUSG00000026904	1890.84	0.984687	0.272051	3.6195	0.000295173	0.0423091	Slc4a10
ENSMUSG00000050335	109.569	-1.95703	0.542549	-3.6071	0.000309641	0.0430081	Lgals3
ENSMUSG00000021254	318.058	0.715714	0.198825	3.59971	0.000318568	0.0431988	Gpatch2l
ENSMUSG00000102498	16.5363	-2.53787	0.705431	-3.59761	0.000321149	0.0431988	NA
ENSMUSG00000025437	305.462	1.35454	0.37656	3.59714	0.000321739	0.0431988	Usp33
ENSMUSG00000014243	183.46	-0.768353	0.213405	-3.60045	0.000317672	0.0431988	Zswim7
ENSMUSG00000046185	174.608	0.879424	0.244628	3.59494	0.000324462	0.0432044	Zfp84
ENSMUSG00000025262	221.634	1.32961	0.370145	3.59215	0.000327962	0.0433125	Fam120c
ENSMUSG00000103882	12.0453	-2.8263	0.788647	-3.58372	0.000338729	0.0443707	NA
ENSMUSG00000036905	978.509	-0.890116	0.249517	-3.56736	0.000360596	0.0468542	C1qb
ENSMUSG00000021431	363.914	-0.643014	0.180417	-3.56403	0.000365198	0.0470726	Snrnp48
ENSMUSG00000002477	939.55	-0.572132	0.160796	-3.55812	0.000373526	0.0477639	Snrpd1
ENSMUSG00000095041	1757.75	-1.35135	0.38074	-3.54927	0.000386298	0.0486253	NA
ENSMUSG00000001289	2975.33	-0.612618	0.172556	-3.55025	0.000384868	0.0486253	Pfdn5
ENSMUSG00000118401	37.939	3.14456	0.889305	3.53597	0.000406276	0.0507435	Gpr52
ENSMUSG00000063457	6807.44	-0.473711	0.1342	-3.52988	0.000415752	0.0515276	Rps15
ENSMUSG00000025888	39.8292	-1.22867	0.34907	-3.51983	0.000431823	0.0520095	Casp1
ENSMUSG00000006333	4699.69	-0.611281	0.17369	-3.51938	0.000432551	0.0520095	Rps9
ENSMUSG00000021823	84.3934	1.05645	0.300031	3.52114	0.000429703	0.0520095	Vcl
ENSMUSG00000035164	114.641	1.01874	0.289178	3.5229	0.000426848	0.0520095	Zc3h12c
ENSMUSG00000047215	6006.02	-0.450417	0.128587	-3.50283	0.000460348	0.0549417	Rpl9
ENSMUSG00000051989	271.599	-0.703886	0.201065	-3.50079	0.000463882	0.0549564	Smim11
ENSMUSG00000032690	28.1765	-1.87064	0.53504	-3.49626	0.000471823	0.055087	Oas2
ENSMUSG00000001025	264.962	-1.22553	0.350362	-3.49791	0.000468927	0.055087	S100a6
ENSMUSG00000047721	640.329	-0.823227	0.236802	-3.47644	0.00050812	0.0577689	Bola2
ENSMUSG00000038695	1068.07	-0.588922	0.16943	-3.4759	0.000509135	0.0577689	Josd2
ENSMUSG00000058498	84.6223	-1.37208	0.394122	-3.48135	0.000498896	0.0577689	Rnf207
ENSMUSG00000002007	100.993	-1.23423	0.354902	-3.47766	0.000505807	0.0577689	Srpk3
ENSMUSG00000061787	3040.3	-0.59194	0.170492	-3.47195	0.000516697	0.0582169	Rps17
ENSMUSG00000046922	51.7568	3.26089	0.94282	3.45866	0.000542869	0.0607411	Gpr6
ENSMUSG00000074340	109.679	-1.35714	0.392617	-3.45665	0.000546935	0.0607739	Ovgp1
ENSMUSG00000004610	177.778	-0.729051	0.211395	-3.44876	0.000563175	0.0617959	Etfb
ENSMUSG00000031897	588.103	-0.579291	0.167986	-3.44846	0.000563803	0.0617959	Psmb10
ENSMUSG00000030630	614.198	-0.924131	0.268472	-3.44218	0.00057704	0.0628194	Fah
ENSMUSG00000053964	42.5404	-1.39106	0.404454	-3.43934	0.000583134	0.0630568	Lgals4
ENSMUSG00000024818	74.7714	-1.02541	0.298548	-3.43466	0.000593307	0.0637291	Slc25a45
ENSMUSG00000049672	179.995	0.746332	0.218451	3.41647	0.000634379	0.0676895	Zbtb14
ENSMUSG00000048905	31.9423	1.60855	0.47293	3.40124	0.000670804	0.0711052	Bnip5
ENSMUSG00000057863	2228.84	-0.732216	0.215515	-3.39752	0.000680002	0.0712153	Rpl36
ENSMUSG00000040483	111.117	-0.918698	0.270425	-3.39724	0.000680683	0.0712153	Xaf1
ENSMUSG00000041921	320.958	-0.654234	0.193206	-3.3862	0.000708669	0.073665	Metap1d
ENSMUSG00000046364	2529.23	-0.571951	0.169385	-3.37663	0.000733797	0.0757881	Rpl27a
ENSMUSG00000023274	50.7999	3.84984	1.14084	3.37458	0.000739297	0.0758698	Cd4
ENSMUSG00000121226	28.4868	1.41196	0.419532	3.36555	0.000763907	0.0778992	NA
ENSMUSG00000075289	313.296	-0.940229	0.279795	-3.36042	0.000778251	0.0788628	Carns1
ENSMUSG00000037727	24.6373	-3.17269	0.945973	-3.35389	0.000796828	0.0794477	Avp
ENSMUSG00000041216	104.302	1.25696	0.375154	3.35051	0.000806642	0.0794477	Clvs1
ENSMUSG00000060568	515.574	0.514509	0.153689	3.34773	0.000814756	0.0794477	Fam78b
ENSMUSG00000006542	14.6523	-2.64441	0.790213	-3.34645	0.00081854	0.0794477	Prkag3
ENSMUSG00000004266	75.4227	-1.10205	0.329085	-3.34883	0.000811524	0.0794477	Ptpn6
ENSMUSG00000021549	668.646	0.60407	0.180411	3.3483	0.000813095	0.0794477	Rasa1
ENSMUSG00000025362	2207.46	-0.548705	0.163898	-3.34785	0.000814422	0.0794477	Rps26
ENSMUSG00000024661	93063.7	-0.938579	0.280965	-3.34056	0.000836109	0.0800875	Fth1
ENSMUSG00000115518	34.353	-1.36333	0.40846	-3.33774	0.000844643	0.0800875	Gm10791
ENSMUSG00000038732	119.946	-1.10164	0.330231	-3.33598	0.000849985	0.0800875	Mboat1
ENSMUSG00000071203	20.4628	-1.69189	0.507139	-3.33614	0.000849503	0.0800875	Naip5
ENSMUSG00000073702	3475.17	-0.499143	0.149613	-3.33623	0.000849236	0.0800875	Rpl31
ENSMUSG00000025290	7505.65	-0.570059	0.171015	-3.33339	0.000857957	0.0803686	Rps24
ENSMUSG00000057706	132.014	1.20882	0.362939	3.33064	0.00086647	0.0806969	Mex3b
ENSMUSG00000022548	8709.14	-1.0693	0.322056	-3.32023	0.000899422	0.0819335	Apod
ENSMUSG00000020182	399.477	-1.38296	0.416333	-3.32177	0.000894481	0.0819335	Ddc
ENSMUSG00000034789	417.225	-0.630698	0.189968	-3.32003	0.000900089	0.0819335	Rab24
ENSMUSG00000062328	5498.66	-0.565364	0.170112	-3.32348	0.000889012	0.0819335	Rpl17
ENSMUSG00000054509	189.025	-0.90814	0.273725	-3.31771	0.000907587	0.082152	Parp4
ENSMUSG00000056234	247.455	0.773555	0.233317	3.31547	0.000914877	0.0823492	Ncoa4
ENSMUSG00000049176	833.3	1.04256	0.314772	3.31211	0.000925945	0.0828824	Frmpd4
ENSMUSG00000072872	154.141	1.26315	0.382752	3.30018	0.000966224	0.0855374	Rybp
ENSMUSG00000074578	609.419	-0.601666	0.182268	-3.30101	0.000963392	0.0855374	Zfas1
ENSMUSG00000053158	83.2579	-0.984076	0.298401	-3.29783	0.000974361	0.0857864	Fes
ENSMUSG00000062488	137.891	-1.369	0.415539	-3.29451	0.000985922	0.0860635	Ifit3b
ENSMUSG00000105843	266.26	-0.807538	0.245244	-3.2928	0.000991947	0.0860635	NA
ENSMUSG00000107826	21.0676	-1.80754	0.549011	-3.29235	0.000993533	0.0860635	NA
ENSMUSG00000041180	53.5206	2.45847	0.74715	3.29047	0.0010002	0.0861777	Hectd2
ENSMUSG00000100147	345.656	-0.77952	0.237827	-3.27768	0.00104663	0.0896987	1700047M11Rik
ENSMUSG00000107331	319.485	0.822703	0.251265	3.27424	0.00105948	0.090319	NA
ENSMUSG00000043019	575.616	0.547693	0.167836	3.26327	0.00110136	0.0929059	Edem3
ENSMUSG00000079435	1967.35	-0.710674	0.217693	-3.26457	0.00109632	0.0929059	Rpl36a
ENSMUSG00000006717	1156.9	-0.481111	0.147574	-3.26014	0.00111359	0.0934488	Acot13
ENSMUSG00000021478	159.014	4.38439	1.34639	3.25641	0.00112832	0.0939189	Drd1
ENSMUSG00000033880	436.98	-0.943361	0.290394	-3.24856	0.00115992	0.0939189	Lgals3bp
ENSMUSG00000026623	2951.97	0.623502	0.191833	3.25024	0.0011531	0.0939189	Lpgat1
ENSMUSG00000043716	4820.1	-0.455795	0.140128	-3.2527	0.00114312	0.0939189	Rpl7
ENSMUSG00000025508	2963	-0.528701	0.162634	-3.25085	0.00115059	0.0939189	Rplp2
ENSMUSG00000022223	163.88	0.709983	0.218555	3.24854	0.00116	0.0939189	Sdr39u1
ENSMUSG00000020634	618.889	0.538547	0.165605	3.25201	0.00114594	0.0939189	Ubxn2a
ENSMUSG00000040998	226.499	1.45738	0.449287	3.24376	0.00117964	0.0950322	Npnt
ENSMUSG00000047675	5625.48	-0.547777	0.16914	-3.2386	0.00120116	0.0962842	Rps8
ENSMUSG00000004894	1215.63	-1.00679	0.311267	-3.2345	0.00121855	0.0971942	Hapln2
ENSMUSG00000064293	448.466	0.654423	0.202845	3.22622	0.00125436	0.0985864	Cntn4
ENSMUSG00000009145	13.4932	-1.96556	0.608938	-3.22785	0.00124723	0.0985864	Dqx1
ENSMUSG00000094626	297.379	2.51169	0.778497	3.22634	0.00125385	0.0985864	Tmem121b
ENSMUSG00000018920	57.3292	-1.41839	0.439838	-3.2248	0.00126059	0.0985953	Cxcl16
ENSMUSG00000022901	39.6581	-1.2337	0.383383	-3.21793	0.00129121	0.100019	Cd86
ENSMUSG00000034868	326.535	-0.591462	0.183734	-3.21912	0.00128584	0.100019	Myl12b
ENSMUSG00000104713	21.2595	-1.68991	0.52638	-3.21044	0.00132534	0.101203	Gbp6
ENSMUSG00000029649	2377.57	-0.659107	0.205172	-3.21246	0.00131605	0.101203	Pomp
ENSMUSG00000026155	210.81	1.16065	0.361406	3.2115	0.00132046	0.101203	Smap1
ENSMUSG00000071341	167.835	2.33889	0.729369	3.20674	0.00134249	0.102029	Egr4
ENSMUSG00000053199	863.979	0.842906	0.263198	3.20256	0.00136212	0.103035	Arhgap20
ENSMUSG00000056145	520.633	0.554531	0.17326	3.20056	0.00137159	0.103266	AI504432
ENSMUSG00000023912	670.245	-0.469818	0.146893	-3.19838	0.00138201	0.103568	Slc25a27
ENSMUSG00000077637	14.7382	2.82479	0.884083	3.19516	0.00139755	0.104247	NA
ENSMUSG00000013523	11302	-0.966909	0.303079	-3.19029	0.00142129	0.105045	Bcas1
ENSMUSG00000017734	2891.58	-0.623995	0.195547	-3.19103	0.00141768	0.105045	Dbndd2
ENSMUSG00000025498	107.888	-1.30075	0.408009	-3.18805	0.00143235	0.105379	Irf7
ENSMUSG00000036896	841.739	-0.880884	0.276459	-3.18631	0.00144099	0.105533	C1qc
ENSMUSG00000047485	162.275	2.40477	0.75547	3.18314	0.00145688	0.106214	Klhl34
ENSMUSG00000038174	1046.75	0.782515	0.246098	3.17968	0.00147437	0.107004	Fam126b
ENSMUSG00000040907	31640.3	0.332504	0.104657	3.17709	0.00148762	0.107482	Atp1a3
ENSMUSG00000005580	164.494	1.98305	0.626172	3.16694	0.00154055	0.109489	Adcy9
ENSMUSG00000067028	65.4795	1.04641	0.330275	3.1683	0.00153335	0.109489	Cntnap5b
ENSMUSG00000118038	25.0505	-1.53536	0.485063	-3.16527	0.00154937	0.109489	Gm9895
ENSMUSG00000028703	141.758	0.816875	0.25772	3.16962	0.0015264	0.109489	Lrrc41
ENSMUSG00000107927	32.4153	-1.27794	0.403615	-3.16623	0.0015443	0.109489	NA
ENSMUSG00000100801	42.67	1.1711	0.370614	3.15989	0.00157828	0.111044	Gm15459
ENSMUSG00000106032	18.9372	-1.83067	0.580443	-3.15392	0.00161093	0.112849	NA
ENSMUSG00000014294	1802.35	-0.773229	0.245404	-3.15083	0.00162805	0.113555	Ndufa2
ENSMUSG00000021057	406.022	2.38268	0.758057	3.14314	0.00167147	0.11481	Akap5
ENSMUSG00000056476	201.599	0.727927	0.231617	3.1428	0.00167339	0.11481	Med12l
ENSMUSG00000008658	1961.8	1.244	0.395852	3.1426	0.00167456	0.11481	Rbfox1
ENSMUSG00000046699	540.096	0.744384	0.236676	3.14516	0.00165993	0.11481	Slitrk4
ENSMUSG00000026787	2253.22	0.632134	0.201364	3.13926	0.00169376	0.115635	Gad2
ENSMUSG00000024414	675.102	-0.473688	0.151033	-3.13633	0.00171076	0.115814	Mrpl27
ENSMUSG00000016833	369.204	-0.516281	0.164567	-3.1372	0.00170567	0.115814	Mrps18c
ENSMUSG00000020932	10238.2	-1.50719	0.481859	-3.12787	0.00176079	0.117231	Gfap
ENSMUSG00000010406	422.122	-0.616657	0.19708	-3.12898	0.00175417	0.117231	Mrpl52
ENSMUSG00000029263	210.859	0.732609	0.23412	3.1292	0.00175281	0.117231	Pigg
ENSMUSG00000016495	261.384	-0.541261	0.173037	-3.12801	0.00175993	0.117231	Plgrkt
ENSMUSG00000021250	465.88	1.09059	0.348835	3.12639	0.00176967	0.117337	Fos
ENSMUSG00000115276	19.1854	-1.69207	0.541789	-3.12312	0.00178945	0.118163	NA
ENSMUSG00000097464	11.212	-2.22444	0.713348	-3.1183	0.00181895	0.119134	NA
ENSMUSG00000060636	1973.12	-0.562096	0.180246	-3.11849	0.0018178	0.119134	Rpl35a
ENSMUSG00000034731	798.938	1.67642	0.538638	3.11234	0.00185611	0.121076	Dgkh
ENSMUSG00000023868	1049.29	2.08251	0.669509	3.11051	0.00186765	0.121337	Pde10a
ENSMUSG00000084786	1705.82	-0.522729	0.168353	-3.10495	0.0019031	0.123143	Ubl5
ENSMUSG00000087269	73.3711	-0.902337	0.290803	-3.10291	0.00191626	0.123499	NA
ENSMUSG00000024190	488.211	0.775155	0.250325	3.09659	0.00195758	0.124553	Dusp1
ENSMUSG00000104346	45.6318	1.90528	0.61546	3.09569	0.00196354	0.124553	Pcdhga3
ENSMUSG00000048752	20.5298	-1.78311	0.57585	-3.09649	0.00195826	0.124553	Prss50
ENSMUSG00000060147	776.223	-0.695225	0.224514	-3.09657	0.00195773	0.124553	Serpinb6a
ENSMUSG00000031376	800.238	0.834862	0.269913	3.09308	0.00198092	0.125163	Atp2b3
ENSMUSG00000032503	2034.71	1.83494	0.594548	3.08627	0.00202684	0.126004	Arpp21
ENSMUSG00000024008	456.691	1.74287	0.565057	3.08442	0.00203949	0.126004	Cpne5
ENSMUSG00000021730	1475.31	0.407884	0.132136	3.08684	0.00202295	0.126004	Hcn1
ENSMUSG00000032293	993.676	0.546969	0.177295	3.08508	0.00203494	0.126004	Ireb2
ENSMUSG00000028648	640.778	-0.590014	0.191303	-3.08418	0.00204116	0.126004	Ndufs5
ENSMUSG00000033705	227.85	-0.674917	0.218826	-3.08427	0.00204055	0.126004	Stard9
ENSMUSG00000055540	107.154	2.36142	0.766066	3.08252	0.00205255	0.126224	Epha6
ENSMUSG00000040372	33.1158	1.87744	0.609486	3.08037	0.00206744	0.126443	Gpr63
ENSMUSG00000002325	230.693	-1.00794	0.32728	-3.07974	0.00207181	0.126443	Irf9
ENSMUSG00000041977	553.497	0.741252	0.240901	3.07699	0.002091	0.127133	Arhgef11
ENSMUSG00000037111	2937.87	0.541814	0.176326	3.07279	0.00212065	0.127492	Setd7
ENSMUSG00000020590	1071.95	0.619187	0.201454	3.07359	0.00211503	0.127492	Snx13
ENSMUSG00000030921	67.2522	-0.893787	0.290825	-3.07328	0.0021172	0.127492	Trim30a
ENSMUSG00000107512	18.6204	-1.72381	0.562097	-3.06674	0.00216406	0.129439	NA
ENSMUSG00000020599	324.685	2.31155	0.754192	3.06494	0.00217713	0.129439	Rgs9
ENSMUSG00000022635	1042.41	-0.504458	0.164542	-3.06583	0.00217067	0.129439	Zcrb1
ENSMUSG00000020668	1207.48	0.87246	0.284792	3.0635	0.00218764	0.129586	Kif3c
ENSMUSG00000025351	1557.32	-0.719514	0.235094	-3.06053	0.00220944	0.130398	Cd63
ENSMUSG00000020524	6099.88	1.16145	0.380491	3.0525	0.00226943	0.133449	Gria1
ENSMUSG00000117333	10.6044	2.43319	0.797819	3.04981	0.00228988	0.134162	NA
ENSMUSG00000033124	326.953	1.16891	0.383783	3.04576	0.0023209	0.134563	Atg9a
ENSMUSG00000024330	486.684	-0.838842	0.275357	-3.04638	0.00231612	0.134563	Col11a2
ENSMUSG00000079641	1520.71	-0.511155	0.167841	-3.04548	0.00232312	0.134563	Rpl39
ENSMUSG00000104960	368.317	-0.575305	0.188961	-3.04457	0.00233014	0.134563	Snhg8
ENSMUSG00000074785	414.342	0.852598	0.280679	3.03763	0.00238445	0.137208	Plxnc1
ENSMUSG00000072437	438.532	0.780192	0.257304	3.03218	0.00242791	0.138811	Nanos1
ENSMUSG00000017491	30.7155	2.06099	0.679989	3.03091	0.00243815	0.138811	Rarb
ENSMUSG00000092607	526.499	-0.608722	0.200836	-3.03094	0.00243791	0.138811	Scnm1
ENSMUSG00000072770	110.735	-0.916923	0.303741	-3.01877	0.00253803	0.141182	Acrbp
ENSMUSG00000022237	343.052	2.31707	0.767529	3.01887	0.00253721	0.141182	Ankrd33b
ENSMUSG00000063663	169.654	0.71501	0.236629	3.02165	0.00251401	0.141182	Brwd3
ENSMUSG00000030339	228.931	-0.554904	0.183841	-3.0184	0.00254114	0.141182	Ltbr
ENSMUSG00000021051	1155.13	0.523705	0.173392	3.02036	0.00252477	0.141182	Ppp2r5e
ENSMUSG00000028234	3059.14	-0.568332	0.187929	-3.02418	0.00249306	0.141182	Rps20
ENSMUSG00000030512	497.577	-0.56561	0.187236	-3.02084	0.00252072	0.141182	Snrpa1
ENSMUSG00000039989	820.896	0.585017	0.194026	3.01514	0.00256861	0.142218	Cbx4
ENSMUSG00000068220	468.592	-1.12987	0.374956	-3.01333	0.00258394	0.142577	Lgals1
ENSMUSG00000020460	5378.23	-0.613356	0.203767	-3.01009	0.00261172	0.143618	Rps27a
ENSMUSG00000022788	348.628	0.776616	0.258223	3.00754	0.0026337	0.144334	Fgd4
ENSMUSG00000021606	1333.61	-0.656537	0.218643	-3.00278	0.00267523	0.146113	Ndufs6
ENSMUSG00000038069	260.96	0.674287	0.22483	2.9991	0.00270782	0.146997	Cdkn2aip
ENSMUSG00000020137	344.76	0.533836	0.178011	2.99889	0.00270967	0.146997	Thap2
ENSMUSG00000022574	117.618	-0.669079	0.22327	-2.99672	0.00272901	0.147056	Naprt
ENSMUSG00000024516	2186.44	-0.752681	0.251101	-2.99753	0.00272178	0.147056	Sec11c
ENSMUSG00000033981	4296.02	1.28763	0.430201	2.99308	0.00276175	0.148325	Gria2
ENSMUSG00000106528	11.1033	-2.32979	0.779068	-2.99048	0.00278539	0.149097	NA
ENSMUSG00000032268	134.06	-1.5704	0.525324	-2.9894	0.00279523	0.149128	Tmprss5
ENSMUSG00000019943	4182.15	1.90251	0.637652	2.98362	0.0028486	0.1493	Atp2b1
ENSMUSG00000026656	74.8628	-1.10329	0.369856	-2.98304	0.00285405	0.1493	Fcgr2b
ENSMUSG00000038811	39.0756	-1.19681	0.400973	-2.98477	0.00283795	0.1493	Gngt2
ENSMUSG00000075590	2032.76	-0.608485	0.203738	-2.98661	0.00282086	0.1493	Nrbp2
ENSMUSG00000050505	382.019	1.78937	0.599642	2.98407	0.0028444	0.1493	Pcdh20
ENSMUSG00000038141	350.429	0.731179	0.245022	2.98413	0.00284383	0.1493	Tmem181a
ENSMUSG00000036995	166.715	-0.943417	0.317116	-2.97499	0.00292999	0.152176	Asap3
ENSMUSG00000047459	2551.7	-0.58155	0.195514	-2.97448	0.0029349	0.152176	Dynlrb1
ENSMUSG00000045876	86.2933	-1.05211	0.353742	-2.97422	0.00293735	0.152176	Pcdhb8
ENSMUSG00000068699	121.546	-1.71077	0.575448	-2.97294	0.00294964	0.152323	Flnc
ENSMUSG00000039652	613.505	0.707759	0.238149	2.97192	0.00295944	0.15234	Cpeb3
ENSMUSG00000020836	932.594	-1.07946	0.363344	-2.9709	0.00296928	0.15236	Coro6
ENSMUSG00000046159	298.997	1.89613	0.638453	2.96988	0.00297912	0.152379	Chrm3
ENSMUSG00000007617	1252.04	2.10831	0.710286	2.96825	0.00299502	0.152708	Homer1
ENSMUSG00000057719	50.901	3.59597	1.21202	2.96691	0.00300805	0.152889	Sh3rf2
ENSMUSG00000042743	887.445	1.20362	0.40586	2.9656	0.00302094	0.153061	Sgtb
ENSMUSG00000020178	221.023	2.54693	0.859108	2.96462	0.00303054	0.153066	Adora2a
ENSMUSG00000047976	279.847	1.12532	0.379884	2.96227	0.0030538	0.153759	Kcna1
ENSMUSG00000037541	1415.1	1.24853	0.421866	2.95955	0.00308092	0.154641	Shank2
ENSMUSG00000032359	278.092	-0.752526	0.254369	-2.9584	0.0030924	0.154735	Ctsh
ENSMUSG00000050552	666.258	-0.592632	0.200438	-2.95668	0.00310967	0.155118	Lamtor4
ENSMUSG00000061232	944.177	-0.57269	0.193825	-2.95467	0.00313002	0.155651	H2-K1
ENSMUSG00000057113	2958.4	-0.477741	0.161903	-2.95079	0.00316962	0.157135	Npm1
ENSMUSG00000029864	243.557	-0.813468	0.275777	-2.94973	0.00318052	0.157192	Gstk1
ENSMUSG00000028081	4574.67	-0.466583	0.158375	-2.94607	0.00321836	0.158576	Rps3a1
ENSMUSG00000035236	690.906	0.822708	0.279379	2.94478	0.00323185	0.158755	Scai
ENSMUSG00000041840	160.662	-0.715219	0.243498	-2.93727	0.00331114	0.161175	Haus1
ENSMUSG00000026991	9123.09	-0.583269	0.198517	-2.93812	0.00330206	0.161175	Pkp4
ENSMUSG00000034579	83.275	-0.86403	0.294032	-2.93856	0.00329744	0.161175	Pla2g3
ENSMUSG00000049760	1031.74	-0.549244	0.187219	-2.93369	0.00334954	0.162554	Micos13
ENSMUSG00000033916	1540.49	-0.6551	0.223886	-2.92604	0.00343308	0.163451	Chmp2a
ENSMUSG00000040495	49.7005	2.88939	0.987658	2.9255	0.00343905	0.163451	Chrm4
ENSMUSG00000044795	85.18	0.969691	0.331333	2.92664	0.00342646	0.163451	Cyb5d1
ENSMUSG00000050963	273.567	1.54963	0.529624	2.92591	0.00343452	0.163451	Kcns2
ENSMUSG00000034422	83.9865	-0.728487	0.248844	-2.92749	0.00341712	0.163451	Parp14
ENSMUSG00000024608	4978.18	-0.456068	0.155806	-2.92716	0.0034207	0.163451	Rps14
ENSMUSG00000021039	440.258	0.67273	0.229812	2.9273	0.00341919	0.163451	Snw1
ENSMUSG00000019990	269.399	1.52784	0.522676	2.92311	0.00346559	0.164228	Pde7b
ENSMUSG00000030316	165.26	-0.55331	0.189367	-2.9219	0.00347904	0.164382	Tamm41
ENSMUSG00000046093	3227.85	2.06502	0.707091	2.92044	0.00349541	0.164673	Hpcal4
ENSMUSG00000028582	384.669	-0.6144	0.210523	-2.91845	0.00351782	0.164765	Cc2d1b
ENSMUSG00000028062	791.415	-0.610613	0.209197	-2.91885	0.00351326	0.164765	Lamtor2
ENSMUSG00000087408	254.734	1.04169	0.357051	2.91748	0.00352871	0.164796	Gdf1
ENSMUSG00000004098	121.767	-0.950253	0.32636	-2.91167	0.00359497	0.165263	Col5a3
ENSMUSG00000045589	3883.59	0.99158	0.340278	2.91403	0.00356799	0.165263	Frrs1l
ENSMUSG00000026032	1437.22	-0.544301	0.186967	-2.91122	0.00360025	0.165263	Ndufb3
ENSMUSG00000026384	1640.28	0.779217	0.267582	2.91207	0.00359046	0.165263	Ptpn4
ENSMUSG00000089832	178.37	-0.872463	0.29924	-2.9156	0.00355007	0.165263	Shkbp1
ENSMUSG00000050663	326.466	1.27055	0.436345	2.91179	0.00359361	0.165263	Trhde
ENSMUSG00000049960	501.103	-0.504306	0.173645	-2.90423	0.00368155	0.16783	Mrps16
ENSMUSG00000109006	71.8887	2.03959	0.702404	2.90373	0.00368744	0.16783	NA
ENSMUSG00000030717	114.687	-1.09402	0.376695	-2.90426	0.00368118	0.16783	Nupr1
ENSMUSG00000052861	77.2279	0.890585	0.30703	2.90065	0.0037239	0.168538	Dnah6
ENSMUSG00000097391	356.797	-1.27421	0.439181	-2.90134	0.00371575	0.168538	Mirg
ENSMUSG00000042350	806.045	1.13277	0.391029	2.8969	0.00376864	0.16961	Arel1
ENSMUSG00000052572	3274.28	0.861554	0.297363	2.89731	0.00376376	0.16961	Dlg2
ENSMUSG00000075470	578.998	0.868848	0.300371	2.89258	0.0038209	0.170798	Alg10b
ENSMUSG00000030882	65.0374	-1.27757	0.441746	-2.89209	0.00382684	0.170798	Dnhd1
ENSMUSG00000109575	42.5034	-1.17113	0.404923	-2.89224	0.00382503	0.170798	NA
ENSMUSG00000040552	46.87	-1.04287	0.360996	-2.88888	0.00386617	0.172077	C3ar1
ENSMUSG00000054459	17268.1	-0.361496	0.125192	-2.88754	0.00388262	0.172333	Vsnl1
ENSMUSG00000035697	103.395	-0.905526	0.313788	-2.88579	0.00390434	0.172821	Arhgap45
ENSMUSG00000090862	2054.11	-0.496427	0.172191	-2.88301	0.00393899	0.173877	Rps13
ENSMUSG00000040824	815.206	-0.466775	0.162115	-2.87928	0.00398579	0.175462	Snrpd2
ENSMUSG00000022622	15.8644	-1.58972	0.552412	-2.87778	0.00400491	0.175547	Acr
ENSMUSG00000024121	2286.33	0.488928	0.170119	2.87403	0.00405273	0.175547	Atp6v0c
ENSMUSG00000037458	2244.61	0.447985	0.155881	2.87388	0.0040546	0.175547	Azin1
ENSMUSG00000029727	40.6966	-1.24398	0.432967	-2.87315	0.00406399	0.175547	Cyp3a13
ENSMUSG00000039952	1177.62	0.474279	0.16495	2.8753	0.00403649	0.175547	Dag1
ENSMUSG00000033355	69.3346	-1.14488	0.39821	-2.87506	0.00403946	0.175547	Rtp4
ENSMUSG00000019158	690.801	-0.596558	0.207622	-2.87328	0.00406231	0.175547	Tmem160
ENSMUSG00000039716	860.546	1.15342	0.402143	2.86819	0.00412823	0.177448	Dock3
ENSMUSG00000046805	491.505	-1.04689	0.36518	-2.86678	0.0041467	0.177448	Mpeg1
ENSMUSG00000035279	32.836	-1.29698	0.452481	-2.86637	0.00415205	0.177448	Ssc5d
ENSMUSG00000063626	353.676	0.620633	0.21651	2.86653	0.00414994	0.177448	Unc5d
ENSMUSG00000028859	83.1039	-0.998233	0.348674	-2.86294	0.0041973	0.178907	Csf3r
ENSMUSG00000060012	1636.34	-0.574122	0.200613	-2.86184	0.00421192	0.179057	Kif13b
ENSMUSG00000039372	339.516	0.666924	0.233223	2.8596	0.00424174	0.17985	Marchf4
ENSMUSG00000029836	376.396	0.442275	0.154895	2.85532	0.00429931	0.181483	Cbx3
ENSMUSG00000109695	286.991	-0.981598	0.343809	-2.85507	0.00430278	0.181483	Gm31166
ENSMUSG00000103364	32.0727	-1.49233	0.523184	-2.8524	0.00433899	0.182057	NA
ENSMUSG00002075795	108.758	-0.745638	0.261403	-2.85244	0.00433847	0.182057	NA
ENSMUSG00000119984	41.6153	-1.06829	0.374823	-2.85011	0.00437044	0.1829	NA
ENSMUSG00000046994	375.547	0.573341	0.201243	2.84899	0.00438578	0.183067	Mars2
ENSMUSG00000090086	198.549	-1.13929	0.400032	-2.848	0.0043995	0.183165	NA
ENSMUSG00000061080	4748.68	0.323641	0.11373	2.8457	0.00443137	0.184016	Lsamp
ENSMUSG00000110206	65.5666	-1.37143	0.48224	-2.84387	0.00445688	0.184131	Flt3l
ENSMUSG00000112168	62.5655	-1.23502	0.434277	-2.84387	0.00445699	0.184131	NA
ENSMUSG00000078572	294.041	-0.595364	0.209434	-2.84273	0.00447294	0.184317	Ndufaf8
ENSMUSG00000057914	497.336	0.732693	0.257908	2.84091	0.00449848	0.184897	Cacnb2
ENSMUSG00000049606	765.679	0.49723	0.175253	2.83721	0.00455095	0.186577	Zfp644
ENSMUSG00000023262	245.11	-0.519902	0.183298	-2.83638	0.0045628	0.186588	Acy1
ENSMUSG00000045672	274.57	-1.10595	0.39019	-2.83438	0.00459147	0.187286	Col27a1
ENSMUSG00000046516	1197.52	-0.656345	0.231944	-2.82975	0.00465841	0.188469	Cox17
ENSMUSG00000056687	59.7267	-0.852332	0.301439	-2.82754	0.00469068	0.188469	Gm11696
ENSMUSG00000025145	733.584	-1.0328	0.36521	-2.82796	0.00468461	0.188469	Lrrc45
ENSMUSG00000104420	12.3936	-1.90909	0.6746	-2.82997	0.00465531	0.188469	NA
ENSMUSG00000015950	102.522	-0.824583	0.291531	-2.82846	0.00467722	0.188469	Ncf1
ENSMUSG00000047141	459.161	0.543498	0.191982	2.83098	0.00464061	0.188469	Zfp654
ENSMUSG00000028608	666.508	-0.437738	0.154868	-2.82652	0.00470571	0.188603	Czib
ENSMUSG00000036155	1278.54	0.514581	0.182178	2.82461	0.00473381	0.18879	Mgat5
ENSMUSG00000015843	138.307	1.9671	0.696302	2.82507	0.00472708	0.18879	Rxrg
ENSMUSG00000032198	300.705	-0.660609	0.234044	-2.82259	0.00476381	0.189517	Dock6
ENSMUSG00000079022	33.5843	-1.31682	0.467114	-2.81906	0.00481644	0.190848	Col22a1
ENSMUSG00000085260	18.7606	-1.39897	0.497176	-2.81384	0.00489538	0.190848	Med9os
ENSMUSG00000102331	33.872	-1.06938	0.380178	-2.81285	0.00491043	0.190848	NA
ENSMUSG00000104597	273.708	3.43128	1.21925	2.81425	0.00488915	0.190848	NA
ENSMUSG00000097452	36.8841	1.97377	0.7014	2.81404	0.00489236	0.190848	NA
ENSMUSG00000064339	171566	-0.442267	0.157004	-2.81692	0.00484866	0.190848	NA
ENSMUSG00000026259	1447.07	1.78473	0.634379	2.81335	0.00490283	0.190848	Ngef
ENSMUSG00000012848	3840.12	-0.445358	0.158078	-2.81732	0.00484259	0.190848	Rps5
ENSMUSG00000025860	1489.08	0.476783	0.169306	2.8161	0.00486099	0.190848	Xiap
ENSMUSG00000025027	507.608	0.416673	0.14815	2.81251	0.0049157	0.190848	Xpnpep1
ENSMUSG00000055373	1767.3	0.792648	0.281981	2.811	0.00493875	0.191281	Fut9
ENSMUSG00000030805	1422.88	-0.522568	0.186176	-2.80686	0.00500276	0.193296	Stx4a
ENSMUSG00000051951	71.4161	1.93564	0.690033	2.80514	0.00502945	0.193863	Xkr4
ENSMUSG00000041313	608.975	0.459532	0.163936	2.80312	0.00506115	0.194155	Slc7a1
ENSMUSG00000026519	1317.43	-0.754292	0.269049	-2.80354	0.00505445	0.194155	Tmem63a
ENSMUSG00000003382	399.446	0.448751	0.160415	2.79743	0.00515104	0.194546	Etv3
ENSMUSG00000055862	390.213	-0.633384	0.226405	-2.79757	0.00514881	0.194546	Izumo4
ENSMUSG00000018417	282.132	0.620177	0.221709	2.79725	0.00515391	0.194546	Myo1b
ENSMUSG00000002379	1472.23	-0.593587	0.211925	-2.80093	0.00509552	0.194546	Ndufa11
ENSMUSG00000070327	188.479	-0.677784	0.242285	-2.79747	0.00515045	0.194546	Rnf213
ENSMUSG00000036372	524.404	-0.451413	0.161384	-2.79713	0.00515586	0.194546	Tmem258
ENSMUSG00000000244	6.48187	-2.62059	0.935611	-2.80095	0.0050953	0.194546	Tspan32
ENSMUSG00000031292	970.628	1.48845	0.532577	2.79481	0.00519296	0.195239	Cdkl5
ENSMUSG00000032517	53184.9	-0.717603	0.256794	-2.79447	0.00519846	0.195239	Mobp
ENSMUSG00000070493	4061.71	-0.599847	0.215083	-2.78891	0.00528856	0.195434	Chchd2
ENSMUSG00000014313	4775.94	-0.587208	0.210473	-2.78994	0.00527177	0.195434	Cox6c
ENSMUSG00000059824	484.761	0.535315	0.19172	2.79217	0.00523566	0.195434	Dbp
ENSMUSG00000104868	45.0678	1.71485	0.614533	2.79049	0.00526287	0.195434	NA
ENSMUSG00000055409	670.503	0.429067	0.153826	2.78931	0.00528207	0.195434	Nell1
ENSMUSG00000035713	371.861	-0.576161	0.206284	-2.79304	0.00522145	0.195434	Usp35
ENSMUSG00000046613	646.12	-1.05247	0.377325	-2.7893	0.00528215	0.195434	Vwa5b2
ENSMUSG00000098098	26.5437	-1.26017	0.452095	-2.7874	0.00531325	0.195897	Bvht
ENSMUSG00000003604	338.712	-0.809976	0.290872	-2.78465	0.00535851	0.195908	Aven
ENSMUSG00000090291	334.556	4.27406	1.53398	2.78626	0.00533194	0.195908	Lrrc10b
ENSMUSG00000044349	10871.4	-0.868256	0.311822	-2.78446	0.00536163	0.195908	Snhg11
ENSMUSG00000048410	133.293	0.653194	0.234588	2.78443	0.00536217	0.195908	Zfp407
ENSMUSG00000073436	102.52	-0.67352	0.242018	-2.78294	0.00538693	0.196367	Eme2
ENSMUSG00000063260	28.3134	1.2616	0.453552	2.78161	0.00540908	0.196729	Syt10
ENSMUSG00000009687	220.779	-0.643124	0.23141	-2.77916	0.00544999	0.196884	Fxyd5
ENSMUSG00000023034	600.287	2.12147	0.763211	2.77966	0.0054415	0.196884	Nr4a1
ENSMUSG00000066687	111.461	1.81214	0.652037	2.77919	0.00544938	0.196884	Zbtb16
ENSMUSG00000028033	398.564	2.08373	0.750002	2.7783	0.0054644	0.196963	Kcnq5
ENSMUSG00000061613	783.272	-0.44306	0.159532	-2.77725	0.00548214	0.197161	U2af1
ENSMUSG00000034472	1047	1.51763	0.546718	2.77589	0.00550516	0.197548	Rasd2
ENSMUSG00000026921	437.598	-0.674113	0.242968	-2.77449	0.00552884	0.197957	Egfl7
ENSMUSG00000045318	223.461	0.999695	0.361254	2.76729	0.00565243	0.19847	Adra2c
ENSMUSG00000029484	220.16	-0.713596	0.257614	-2.77003	0.0056052	0.19847	Anxa3
ENSMUSG00000027474	78.9289	-1.02865	0.371308	-2.77035	0.00559955	0.19847	Ccm2l
ENSMUSG00000033557	1128.03	0.49348	0.178113	2.7706	0.00559525	0.19847	Fam20b
ENSMUSG00000059003	1617.34	1.70534	0.616011	2.76837	0.00563381	0.19847	Grin2a
ENSMUSG00000061911	1522.59	1.27849	0.462013	2.76722	0.00565368	0.19847	Myt1l
ENSMUSG00000113902	1715.3	-0.585138	0.211455	-2.7672	0.00565402	0.19847	Ndufb1
ENSMUSG00000013663	1404.21	0.85215	0.307552	2.77075	0.00559266	0.19847	Pten
ENSMUSG00000037266	4193.47	-0.36344	0.131107	-2.77209	0.00556981	0.19847	Rsrp1
ENSMUSG00000014195	2286.28	-0.450807	0.163229	-2.76181	0.0057482	0.199949	Dnajc7
ENSMUSG00000032244	2000.08	0.546904	0.198218	2.75911	0.00579594	0.199949	Fem1b
ENSMUSG00000039899	63.9134	-1.5835	0.574057	-2.75844	0.00580787	0.199949	Fgl2
ENSMUSG00000028341	364.517	2.09254	0.75811	2.76021	0.00577639	0.199949	Nr4a3
ENSMUSG00000017404	3213.69	-0.411283	0.149043	-2.7595	0.00578899	0.199949	Rpl19
ENSMUSG00000026548	29.805	-1.65141	0.597479	-2.76396	0.0057104	0.199949	Slamf9
ENSMUSG00000085028	132.409	-1.3811	0.499922	-2.76263	0.00573372	0.199949	Slc2a4rg-ps
ENSMUSG00000024339	173.664	-0.732315	0.265477	-2.75849	0.00580699	0.199949	Tap2
ENSMUSG00000000275	129.106	-0.756297	0.273816	-2.76206	0.0057438	0.199949	Trim25
ENSMUSG00000019362	1296.57	-0.53434	0.1939	-2.75575	0.00585569	0.200632	D8Ertd738e
ENSMUSG00000016427	1592.55	-0.547613	0.198655	-2.7566	0.00584052	0.200632	Ndufa1
ENSMUSG00000047747	574.09	1.1826	0.429219	2.75523	0.00586505	0.200632	Rnf150
ENSMUSG00000025656	3736.1	0.985294	0.358682	2.74698	0.0060146	0.200961	Arhgef9
ENSMUSG00000034842	119.304	-1.46003	0.531253	-2.74827	0.00599105	0.200961	Art3
ENSMUSG00000050856	2467.55	-0.661893	0.241349	-2.74248	0.0060978	0.200961	Atp5k
ENSMUSG00000086844	47.4011	-1.333	0.485812	-2.74386	0.00607218	0.200961	B230206H07Rik
ENSMUSG00000030077	2076.08	0.615244	0.224139	2.74492	0.00605257	0.200961	Chl1
ENSMUSG00000024873	1561.94	1.75504	0.639258	2.74543	0.0060431	0.200961	Cnih2
ENSMUSG00000035954	1057.04	1.27448	0.463934	2.74712	0.00601207	0.200961	Dock4
ENSMUSG00000028289	545.994	1.89258	0.688626	2.74834	0.00598971	0.200961	Epha7
ENSMUSG00000038274	2660.07	-0.563605	0.20509	-2.74809	0.00599437	0.200961	Fau
ENSMUSG00000031245	227.621	-0.697346	0.253491	-2.75098	0.00594182	0.200961	Hmgn5
ENSMUSG00000010358	61.3005	-1.07036	0.390108	-2.74375	0.00607424	0.200961	Ifi35
ENSMUSG00000035004	19.0204	-1.70643	0.623069	-2.73876	0.00616718	0.200961	Igsf6
ENSMUSG00000027296	1096.01	1.84585	0.673566	2.74042	0.00613613	0.200961	Itpka
ENSMUSG00000044216	387.095	3.46661	1.26539	2.73956	0.00615222	0.200961	Kcnj4
ENSMUSG00000040390	1580.65	0.764607	0.278838	2.74212	0.00610447	0.200961	Map3k10
ENSMUSG00000024300	55.7948	-1.14634	0.418622	-2.73837	0.00617451	0.200961	Myo1f
ENSMUSG00000086567	564.95	-1.00827	0.368339	-2.73734	0.00619391	0.200961	NA
ENSMUSG00000022176	129.754	1.39642	0.509305	2.74181	0.00611008	0.200961	Rem2
ENSMUSG00000009927	2314.03	-0.458811	0.167415	-2.74056	0.0061334	0.200961	Rps25
ENSMUSG00000042541	1195.11	-0.461787	0.168036	-2.74815	0.00599329	0.200961	Sem1
ENSMUSG00000063698	216.566	-0.562383	0.205425	-2.73765	0.00618794	0.200961	Sfxn4
ENSMUSG00000030376	1885.54	1.80266	0.658418	2.73786	0.00618395	0.200961	Slc8a2
ENSMUSG00000025323	390.278	0.679636	0.248308	2.73707	0.00619895	0.200961	Sp4
ENSMUSG00000045733	881.67	1.78685	0.65169	2.74187	0.00610908	0.200961	Sprn
ENSMUSG00000032526	760.95	-0.506334	0.184519	-2.74407	0.0060683	0.200961	Ss18l2
ENSMUSG00000036769	203.541	0.767007	0.280002	2.73929	0.00615717	0.200961	Wdr44
ENSMUSG00000078945	24.899	-1.50527	0.550476	-2.73449	0.00624778	0.202137	Naip2
ENSMUSG00000036779	465.695	0.519588	0.190101	2.73322	0.00627181	0.202508	Tent4b
ENSMUSG00000090386	126.228	-1.07139	0.392164	-2.73199	0.0062953	0.20286	Mir99ahg
ENSMUSG00000087165	186.743	-1.25184	0.458514	-2.7302	0.00632963	0.203104	2010001A14Rik
ENSMUSG00000031954	1633.98	-0.515663	0.188974	-2.72876	0.00635738	0.203104	Cfdp1
ENSMUSG00000020900	3362.85	0.425606	0.155933	2.72941	0.00634477	0.203104	Myh10
ENSMUSG00000022323	1423.4	-0.836063	0.30644	-2.72831	0.00636592	0.203104	Rida
ENSMUSG00000072214	1214.73	0.841076	0.308212	2.72888	0.00635491	0.203104	Septin5
ENSMUSG00000022454	3453.48	1.42532	0.522985	2.72536	0.00642308	0.20412	Nell2
ENSMUSG00000024215	10.5145	-2.20869	0.810297	-2.72578	0.00641496	0.20412	Spdef
ENSMUSG00000060126	9187.5	-0.517645	0.189987	-2.72463	0.00643737	0.204171	Tpt1
ENSMUSG00000050447	363.086	0.568835	0.208869	2.7234	0.00646137	0.20453	Lypd6
ENSMUSG00000059991	281.236	1.95576	0.71854	2.72186	0.00649154	0.205082	Nptx2
ENSMUSG00000032936	2347.78	1.97028	0.724117	2.72095	0.0065095	0.205247	Camkv
ENSMUSG00000046785	2763.79	0.330139	0.121418	2.71903	0.00654743	0.205638	Epm2aip1
ENSMUSG00000038264	2240.21	0.50974	0.187429	2.71964	0.00653538	0.205638	Sema7a
ENSMUSG00000028333	1237.2	-0.452618	0.166597	-2.71685	0.00659073	0.206194	Anp32b
ENSMUSG00000030469	340.508	0.534014	0.19655	2.71693	0.006589	0.206194	Zfp719
ENSMUSG00000027122	604.524	0.44339	0.163486	2.71209	0.006686	0.207963	Arl14ep
ENSMUSG00000047344	37.695	1.0417	0.384056	2.71236	0.00668069	0.207963	Lancl3
ENSMUSG00000003429	2190.75	-0.511831	0.1887	-2.71241	0.00667959	0.207963	Rps11
ENSMUSG00000030525	33.7531	2.24629	0.828871	2.71006	0.00672705	0.208035	Chrna7
ENSMUSG00000010376	1851.22	-0.55301	0.20405	-2.71017	0.0067248	0.208035	Nedd8
ENSMUSG00000032518	7591.79	-0.392149	0.144664	-2.71077	0.00671278	0.208035	Rpsa
ENSMUSG00000033569	992.28	0.709581	0.26209	2.7074	0.00678133	0.208308	Adgrb3
ENSMUSG00000024622	287.686	0.859107	0.317311	2.70746	0.00677995	0.208308	Hmgxb3
ENSMUSG00000043881	668.568	0.653962	0.241574	2.70709	0.0067876	0.208308	Kbtbd7
ENSMUSG00000087687	367.528	-0.607863	0.224414	-2.70867	0.00675535	0.208308	Pet100
ENSMUSG00000034390	503.125	1.40568	0.519398	2.70636	0.00680246	0.208367	Cmip
ENSMUSG00000035735	1095.2	1.18898	0.439719	2.70395	0.00685196	0.209486	Dagla
ENSMUSG00000034818	920.054	1.83014	0.677888	2.69977	0.00693884	0.21174	Celf5
ENSMUSG00000037362	372.746	1.6025	0.593918	2.69818	0.00697187	0.211945	Ccn3
ENSMUSG00000046541	65.9162	0.858211	0.318061	2.69826	0.00697023	0.211945	Zfp526
ENSMUSG00000029752	1433.4	0.32316	0.11986	2.69616	0.00701448	0.212354	Asns
ENSMUSG00000025545	387.308	-0.584055	0.216665	-2.69566	0.00702486	0.212354	Clybl
ENSMUSG00000027777	26.0903	1.89297	0.702109	2.69613	0.00701512	0.212354	Schip1
ENSMUSG00000019852	1936.79	0.55993	0.20802	2.69171	0.00710864	0.214484	Arfgef3
ENSMUSG00000020607	648.546	1.14031	0.423929	2.68987	0.00714791	0.215266	Lratd1
ENSMUSG00000005505	59.8184	1.05051	0.390635	2.68923	0.00716164	0.215277	Kbtbd4
ENSMUSG00000063887	535.562	0.973751	0.36224	2.68814	0.00718519	0.215288	Nlgn1
ENSMUSG00000040219	87.3254	-0.726601	0.270316	-2.68797	0.00718875	0.215288	Ttc12
ENSMUSG00000036737	2125.45	-0.595594	0.221709	-2.68637	0.0072232	0.215919	Oxsr1
ENSMUSG00000052155	453.353	0.830475	0.309411	2.68405	0.00727354	0.216544	Acvr2a
ENSMUSG00000025899	493.767	0.539721	0.201122	2.68355	0.00728444	0.216544	Alkbh8
ENSMUSG00000054871	476.945	1.41765	0.528188	2.68399	0.00727498	0.216544	Tmem158
ENSMUSG00000032556	181.149	-0.729223	0.272073	-2.68024	0.0073569	0.217894	Bfsp2
ENSMUSG00000033342	519.498	1.09473	0.408413	2.68045	0.00735227	0.217894	Plppr5
ENSMUSG00000006412	2100.18	-0.605563	0.226032	-2.6791	0.00738204	0.218237	Pfdn2
ENSMUSG00000025738	5573.87	1.45071	0.541891	2.67712	0.00742584	0.21913	Fbxl16
ENSMUSG00000048440	121.981	-0.70971	0.265461	-2.6735	0.00750652	0.220703	Cyp4f16
ENSMUSG00000039774	29.5028	-1.19382	0.446491	-2.67379	0.00749994	0.220703	Galnt12
ENSMUSG00000025492	304.781	-0.70539	0.263941	-2.67252	0.00752832	0.22094	Ifitm3
ENSMUSG00000049583	1084.51	1.58002	0.591686	2.67037	0.00757681	0.221959	Grm5
ENSMUSG00000044667	1436.04	1.69083	0.633474	2.66914	0.00760458	0.221965	Plppr4
ENSMUSG00000028458	235.911	0.957466	0.358674	2.66946	0.00759728	0.221965	Tesk1
ENSMUSG00000040125	735.98	1.77789	0.66645	2.6677	0.00763732	0.222518	Gpr26
ENSMUSG00000025967	3608.24	-0.488885	0.183406	-2.66559	0.00768522	0.223184	Eef1b2
ENSMUSG00000019797	523.182	-0.522483	0.196078	-2.66467	0.00770641	0.223184	Mtres1
ENSMUSG00000044080	1362.11	-0.742462	0.278632	-2.66467	0.00770635	0.223184	S100a1
ENSMUSG00000026220	23.1172	2.02597	0.760421	2.66427	0.0077156	0.223184	Slc16a14
ENSMUSG00000043635	58.6364	1.34813	0.50622	2.66312	0.00774191	0.223544	Adamts3
ENSMUSG00000117521	79.1537	-1.02013	0.383254	-2.66175	0.00777355	0.223656	NA
ENSMUSG00000117900	29.506	-1.34897	0.506745	-2.66204	0.00776693	0.223656	NA
ENSMUSG00000009112	466.848	0.541594	0.203611	2.65994	0.00781537	0.224426	Bcl2l13
ENSMUSG00000030652	767.029	-0.727264	0.273814	-2.65605	0.00790613	0.224426	Coq7
ENSMUSG00000035653	479.821	1.02326	0.385193	2.6565	0.00789568	0.224426	Lrfn5
ENSMUSG00000103770	13.0244	2.1052	0.792201	2.65741	0.0078743	0.224426	Pcdha9
ENSMUSG00000040767	333.922	-0.655842	0.246904	-2.65626	0.00790125	0.224426	Snrnp25
ENSMUSG00000022829	133.877	1.48792	0.560019	2.65692	0.0078858	0.224426	Stxbp5l
ENSMUSG00000096847	1634.4	0.782647	0.294692	2.65581	0.00791173	0.224426	Tmem151b
ENSMUSG00000024208	1603.34	-0.414088	0.155913	-2.65589	0.00790998	0.224426	Uqcc2
ENSMUSG00000038147	51.3304	-1.37874	0.519377	-2.6546	0.00794031	0.22484	Cd84
ENSMUSG00000019578	173.589	0.560921	0.211413	2.6532	0.0079733	0.225379	Ubxn6
ENSMUSG00000047810	71.7886	-0.89653	0.338216	-2.65076	0.00803104	0.225429	Ccdc88b
ENSMUSG00000031256	1076.98	0.409947	0.154632	2.65112	0.00802253	0.225429	Cstf2
ENSMUSG00000050556	1160.31	1.65187	0.623141	2.65088	0.00802828	0.225429	Kcnb1
ENSMUSG00000003153	1573.51	0.489873	0.184757	2.65145	0.00801476	0.225429	Slc2a3
ENSMUSG00000028782	2526.64	1.48969	0.564692	2.63805	0.0083384	0.227623	Adgrb2
ENSMUSG00000058589	2284.43	1.12159	0.424263	2.64361	0.00820265	0.227623	Anks1b
ENSMUSG00000015702	11.236	-1.65498	0.627707	-2.63654	0.00837555	0.227623	Anxa9
ENSMUSG00000000861	498.459	1.65891	0.62923	2.63642	0.00837871	0.227623	Bcl11a
ENSMUSG00000030157	118.021	-0.760909	0.289093	-2.63206	0.00848692	0.227623	Clec2d
ENSMUSG00000030785	35.4352	1.90587	0.72364	2.63373	0.00844531	0.227623	Cox6a2
ENSMUSG00000074218	77.0854	-1.05376	0.399468	-2.63791	0.00834198	0.227623	Cox7a1
ENSMUSG00000020300	1594.6	0.631933	0.240196	2.6309	0.00851587	0.227623	Cpeb4
ENSMUSG00000024055	173.347	-0.656863	0.248622	-2.64201	0.00824154	0.227623	Cyp4f13
ENSMUSG00000035107	209.972	0.501987	0.190106	2.64056	0.00827699	0.227623	Dcbld2
ENSMUSG00000057531	1281.87	-0.572218	0.216442	-2.64375	0.00819932	0.227623	Dtnbp1
ENSMUSG00000021556	220.777	1.02213	0.386719	2.64307	0.00821587	0.227623	Golm1
ENSMUSG00000045967	1801.25	0.650604	0.247	2.63403	0.0084378	0.227623	Gpr158
ENSMUSG00000038005	938.839	-0.401881	0.152744	-2.63108	0.00851136	0.227623	Hpf1
ENSMUSG00000001249	42.0963	-1.3807	0.523225	-2.63883	0.00831931	0.227623	Hpn
ENSMUSG00000049556	1268.14	1.62858	0.616193	2.64297	0.00821825	0.227623	Lingo1
ENSMUSG00000071862	652.507	1.18013	0.448327	2.63229	0.0084812	0.227623	Lrrtm2
ENSMUSG00000021423	212.482	-0.893891	0.339782	-2.63078	0.00851891	0.227623	Ly86
ENSMUSG00000104784	12.795	1.66638	0.632707	2.63373	0.00844535	0.227623	NA
ENSMUSG00000116021	11.938	-1.94374	0.734418	-2.64664	0.00812967	0.227623	NA
ENSMUSG00000018433	225.607	0.623576	0.236218	2.63983	0.00829481	0.227623	Nol11
ENSMUSG00000103037	17.7961	1.95361	0.742296	2.63184	0.00849231	0.227623	Pcdhgb1
ENSMUSG00000021701	975.004	1.71718	0.65263	2.63118	0.00850899	0.227623	Plk2
ENSMUSG00000033220	40.8703	-1.03158	0.39035	-2.6427	0.00822468	0.227623	Rac2
ENSMUSG00000036006	362.006	1.36336	0.517458	2.63473	0.00842038	0.227623	Ripor2
ENSMUSG00000035623	676.172	0.475817	0.180158	2.64112	0.00826333	0.227623	Rsf1
ENSMUSG00000021807	1516.25	-0.440479	0.167354	-2.63201	0.00848801	0.227623	Rtraf
ENSMUSG00000028821	1040.19	-0.389119	0.147207	-2.64335	0.00820903	0.227623	Syf2
ENSMUSG00000025878	284.466	-0.626434	0.237927	-2.63288	0.00846642	0.227623	Uimc1
ENSMUSG00000051335	1295.97	0.743909	0.282903	2.62955	0.00854967	0.228067	Gfod1
ENSMUSG00000054708	485.222	-0.681833	0.259611	-2.62637	0.00863021	0.228466	Ankrd24
ENSMUSG00000004110	1958.77	1.29405	0.492573	2.62712	0.00861121	0.228466	Cacna1e
ENSMUSG00000024610	191.473	-0.936938	0.356996	-2.62451	0.0086774	0.228466	Cd74
ENSMUSG00000020436	2723.7	0.473422	0.180374	2.62466	0.00867347	0.228466	Gabrg2
ENSMUSG00000006715	86.6443	-0.817935	0.311788	-2.62337	0.00870644	0.228466	Gmnn
ENSMUSG00000033192	276.045	-0.891989	0.339625	-2.62639	0.00862947	0.228466	Lpcat2
ENSMUSG00000033707	104.041	0.673427	0.256621	2.62421	0.00868502	0.228466	Lrrc24
ENSMUSG00000023036	56.2423	0.891878	0.339647	2.6259	0.0086421	0.228466	Pcdhgc4
ENSMUSG00000029110	1077.87	0.394128	0.150226	2.62357	0.00870126	0.228466	Rnf4
ENSMUSG00000093674	3817.03	-0.457943	0.174278	-2.62766	0.00859737	0.228466	Rpl41
ENSMUSG00000085227	20.6088	-1.30985	0.500006	-2.61966	0.00880176	0.229099	6330418K02Rik
ENSMUSG00000048240	1427.56	1.71389	0.653809	2.62139	0.00875717	0.229099	Gng7
ENSMUSG00000041062	13.0331	-1.71547	0.65497	-2.61915	0.0088148	0.229099	Mslnl
ENSMUSG00000038331	154.514	3.83778	1.4653	2.61911	0.00881587	0.229099	Satb2
ENSMUSG00000026511	1232.42	-0.409328	0.156201	-2.62051	0.00877973	0.229099	Srp9
ENSMUSG00000030987	1207.05	0.378219	0.144305	2.62097	0.00876812	0.229099	Stim1
ENSMUSG00000023106	1256.19	-0.512983	0.196045	-2.61666	0.00887935	0.230377	Denr
ENSMUSG00000052776	20.6419	-1.65446	0.632679	-2.61501	0.00892248	0.230753	Oas1a
ENSMUSG00000086228	78.3232	-1.70491	0.651881	-2.61538	0.00891292	0.230753	Ubap1l
ENSMUSG00000035352	11.7652	-1.98481	0.759862	-2.61206	0.00899976	0.230898	Ccl12
ENSMUSG00000036594	89.1802	-1.12945	0.432068	-2.61406	0.00894721	0.230898	H2-Aa
ENSMUSG00000070891	19.3257	-1.49117	0.570701	-2.61287	0.00897862	0.230898	NA
ENSMUSG00000060938	4270.95	-0.56406	0.215943	-2.61208	0.00899932	0.230898	Rpl26
ENSMUSG00000030082	537.86	0.552	0.211305	2.61233	0.00899261	0.230898	Sec61a1
ENSMUSG00000025870	108.207	0.780202	0.299164	2.60794	0.00910877	0.232909	Arl10
ENSMUSG00000025278	769.933	-0.556528	0.213436	-2.60747	0.0091215	0.232909	Flnb
ENSMUSG00000012640	411.74	0.47256	0.18119	2.60809	0.00910484	0.232909	Zfp715
ENSMUSG00000058571	43.4797	0.935319	0.359255	2.60349	0.00922791	0.234949	Gpc6
ENSMUSG00000037499	1183.8	-0.519292	0.199509	-2.60285	0.00924513	0.234949	Nenf
ENSMUSG00000015829	1286.08	1.19375	0.458548	2.60332	0.00923258	0.234949	Tnr
ENSMUSG00000110390	94.5674	-1.2524	0.481286	-2.6022	0.00926271	0.235025	NA
ENSMUSG00000032185	387.946	0.780689	0.301191	2.592	0.00954193	0.236553	Carm1
ENSMUSG00000074252	28.057	-1.17973	0.453878	-2.59923	0.00934329	0.236553	Gm10654
ENSMUSG00000083992	114.163	-0.704959	0.271975	-2.592	0.00954193	0.236553	Gm11478
ENSMUSG00000032766	824.507	-0.943872	0.364072	-2.59255	0.00952685	0.236553	Gng11
ENSMUSG00000052372	146.182	0.875858	0.337028	2.59877	0.00935589	0.236553	Il1rapl1
ENSMUSG00000030031	78.8372	0.83812	0.322601	2.59801	0.00937665	0.236553	Kbtbd8
ENSMUSG00000055541	165.144	-0.691162	0.266213	-2.59628	0.00942395	0.236553	Lair1
ENSMUSG00000023939	341.713	-0.570868	0.220074	-2.59398	0.00948707	0.236553	Mrpl14
ENSMUSG00000081272	177.974	0.691144	0.266112	2.59719	0.00939905	0.236553	NA
ENSMUSG00000021140	960.059	0.941313	0.362455	2.59705	0.00940279	0.236553	Pcnx
ENSMUSG00000067847	654.488	-0.52244	0.20129	-2.59546	0.00944635	0.236553	Romo1
ENSMUSG00000061477	3719.25	-0.378823	0.14608	-2.59326	0.00950704	0.236553	Rps7
ENSMUSG00000020519	546.603	-0.487956	0.188088	-2.5943	0.0094785	0.236553	Sap30l
ENSMUSG00000024172	195.34	1.66956	0.643765	2.59343	0.00950237	0.236553	St6gal2
ENSMUSG00000042043	1120.44	-0.59307	0.228812	-2.59196	0.00954318	0.236553	Tbca
ENSMUSG00000025422	4949.04	1.72656	0.666771	2.58943	0.00961342	0.236676	Agap2
ENSMUSG00000040028	1391.67	0.372692	0.143863	2.5906	0.00958086	0.236676	Elavl1
ENSMUSG00000048732	48.2705	1.45156	0.560478	2.58986	0.00960147	0.236676	Klhl11
ENSMUSG00000061143	163.012	0.654303	0.252711	2.58914	0.00962157	0.236676	Maml3
ENSMUSG00000073678	485.149	0.435595	0.168211	2.58958	0.00960922	0.236676	Pgap1
ENSMUSG00000032596	54.3725	-1.04321	0.403136	-2.58773	0.00966099	0.237283	Uba7
ENSMUSG00000040729	252.109	0.632259	0.244662	2.58421	0.00976016	0.237737	Cep126
ENSMUSG00000073616	1706.28	-0.635668	0.246636	-2.57735	0.00995606	0.237737	Cops9
ENSMUSG00000036095	1360.19	1.33477	0.517972	2.57691	0.0099687	0.237737	Dgkb
ENSMUSG00000016349	12646.5	0.352552	0.136577	2.58135	0.00984145	0.237737	Eef1a2
ENSMUSG00000036264	89.6825	1.23103	0.477807	2.57641	0.00998308	0.237737	Fstl4
ENSMUSG00000052229	432.725	0.998534	0.386283	2.58498	0.00973857	0.237737	Gpr17
ENSMUSG00000079547	45.3837	-1.1033	0.427885	-2.5785	0.00992309	0.237737	H2-DMb1
ENSMUSG00000067149	19.5444	-1.58745	0.615464	-2.57927	0.00990084	0.237737	Jchain
ENSMUSG00000035355	34.2496	2.71769	1.05513	2.57569	0.0100041	0.237737	Kcnh4
ENSMUSG00000063142	2758.52	1.02746	0.398841	2.57611	0.00999177	0.237737	Kcnma1
ENSMUSG00000048814	2336.41	0.415149	0.160898	2.5802	0.00987444	0.237737	Lonrf2
ENSMUSG00000026077	194.09	1.61276	0.624526	2.58237	0.00981238	0.237737	Npas2
ENSMUSG00000033624	111.041	0.900795	0.348601	2.58403	0.00976532	0.237737	Pdpr
ENSMUSG00000078486	67.5891	-0.946686	0.36635	-2.58411	0.00976319	0.237737	Perm1
ENSMUSG00000021671	372.31	0.541127	0.209681	2.58072	0.00985941	0.237737	Poc5
ENSMUSG00000045102	8.95037	-1.93706	0.751493	-2.57761	0.00994849	0.237737	Poln
ENSMUSG00000053293	439.208	0.693825	0.269257	2.57681	0.00997172	0.237737	Pom121
ENSMUSG00000079197	513.215	-0.51539	0.199513	-2.58324	0.00978777	0.237737	Psme2
ENSMUSG00000025427	337.304	1.54043	0.598063	2.5757	0.0100037	0.237737	Rnf165
ENSMUSG00000005803	149.866	-0.67138	0.260046	-2.58177	0.00982952	0.237737	Sqor
ENSMUSG00000033014	882.412	0.598891	0.232402	2.57696	0.00996723	0.237737	Trim33
ENSMUSG00000038630	67.1987	1.60106	0.62152	2.57604	0.00999378	0.237737	Zkscan16
ENSMUSG00000024079	108.036	-0.812724	0.315796	-2.57357	0.0100655	0.237794	Eif2ak2
ENSMUSG00000028037	27.5979	-1.52105	0.590968	-2.57384	0.0100578	0.237794	Ifi44
ENSMUSG00000038175	197.19	0.561634	0.218132	2.57474	0.0100316	0.237794	Mylip
ENSMUSG00000039621	1728.99	0.368649	0.143238	2.57368	0.0100624	0.237794	Prex1
ENSMUSG00000043259	305.908	1.04423	0.405914	2.57254	0.0100954	0.237803	Fam13c
ENSMUSG00000001962	477.557	-0.50833	0.197592	-2.57263	0.010093	0.237803	Fam50a
ENSMUSG00000002910	239.648	-0.552048	0.214822	-2.56979	0.010176	0.239036	Arrdc2
ENSMUSG00000024462	11143	0.435659	0.169667	2.56773	0.0102368	0.239036	Gabbr1
ENSMUSG00000022103	636.423	0.946398	0.368475	2.56842	0.0102164	0.239036	Gfra2
ENSMUSG00000027165	723.659	-0.568108	0.22122	-2.56806	0.0102268	0.239036	Iftap
ENSMUSG00000026946	92.4219	-0.800877	0.31189	-2.56782	0.0102341	0.239036	Nmi
ENSMUSG00000040929	417.156	1.32882	0.517486	2.56785	0.0102332	0.239036	Rfx3
ENSMUSG00000035131	259.658	0.517284	0.201716	2.56442	0.0103349	0.239178	Brinp3
ENSMUSG00000041570	1768.53	0.601265	0.234424	2.56486	0.0103217	0.239178	Camsap2
ENSMUSG00000025658	1100.78	1.69019	0.658736	2.56581	0.0102935	0.239178	Cnksr2
ENSMUSG00000029436	1244.64	1.72745	0.673858	2.56352	0.0103616	0.239178	Mmp17
ENSMUSG00000030681	329.455	-0.771183	0.300721	-2.56445	0.010334	0.239178	Mvp
ENSMUSG00000105095	92.5939	-1.2214	0.476394	-2.56384	0.010352	0.239178	NA
ENSMUSG00000043943	38.522	-1.00768	0.392764	-2.56562	0.0102992	0.239178	Naalad2
ENSMUSG00000027692	1623.67	0.640532	0.249589	2.56635	0.0102776	0.239178	Tnik
ENSMUSG00000042348	361.145	1.14392	0.446722	2.5607	0.0104462	0.239756	Arl15
ENSMUSG00000022861	480.453	1.6011	0.625158	2.56112	0.0104335	0.239756	Dgkg
ENSMUSG00000029211	848.7	1.42759	0.557335	2.56146	0.0104233	0.239756	Gabra4
ENSMUSG00000048537	2815.73	-0.403723	0.157634	-2.56115	0.0104327	0.239756	Phldb1
ENSMUSG00000075389	245.175	-0.763242	0.298223	-2.5593	0.0104882	0.240379	NA
ENSMUSG00000039382	322.835	-0.427046	0.166894	-2.55878	0.0105039	0.240397	Wdr45
ENSMUSG00000051375	1391.15	1.35641	0.530874	2.55505	0.0106173	0.242303	Pcdh1
ENSMUSG00000030718	2497.55	0.478808	0.187364	2.5555	0.0106036	0.242303	Ppme1
ENSMUSG00000036792	543.433	0.791016	0.309781	2.55347	0.0106656	0.243062	Mbd5
ENSMUSG00000026104	428.233	-0.57735	0.226184	-2.55257	0.0106933	0.243347	Stat1
ENSMUSG00000052142	39.745	-1.0174	0.398671	-2.55198	0.0107112	0.243411	Rasal3
ENSMUSG00000036046	3442.06	-0.483139	0.189395	-2.55096	0.0107428	0.243536	5031439G07Rik
ENSMUSG00000030793	49.153	-0.989404	0.387877	-2.55082	0.0107469	0.243536	Pycard
ENSMUSG00000040940	912.978	-0.807114	0.317245	-2.54413	0.0109549	0.245146	Arhgef1
ENSMUSG00000021373	2332.7	1.11689	0.43844	2.54742	0.0108523	0.245146	Cap2
ENSMUSG00000068373	1492.28	0.972603	0.382233	2.54453	0.0109425	0.245146	D430041D05Rik
ENSMUSG00000040260	2145.86	-0.320236	0.125793	-2.54574	0.0109046	0.245146	Daam2
ENSMUSG00000052837	507.09	1.53913	0.604739	2.54512	0.0109242	0.245146	Junb
ENSMUSG00000022450	2901.6	-0.698419	0.274416	-2.54511	0.0109243	0.245146	Ndufa6
ENSMUSG00000033009	1428.44	0.494055	0.193941	2.54746	0.0108511	0.245146	Ogfod1
ENSMUSG00000027324	64.0486	0.816739	0.321028	2.54414	0.0109549	0.245146	Rpusd2
ENSMUSG00000027953	479.006	-0.554503	0.217815	-2.54576	0.0109042	0.245146	Slc50a1
ENSMUSG00000025370	105.517	2.10023	0.826123	2.54227	0.0110135	0.245229	Cdh9
ENSMUSG00000033918	592.905	-0.462574	0.181923	-2.54269	0.0110001	0.245229	Parl
ENSMUSG00000070394	708.776	-0.490173	0.192824	-2.54208	0.0110195	0.245229	Tmem256
ENSMUSG00000043252	845.415	0.463648	0.18236	2.54249	0.0110067	0.245229	Tmem64
ENSMUSG00000022956	2246.4	-0.628862	0.247571	-2.54013	0.0110812	0.245559	Atp5o
ENSMUSG00000068290	1526.04	-0.428282	0.168636	-2.53968	0.0110952	0.245559	Ddrgk1
ENSMUSG00000021765	16.3537	2.15725	0.848992	2.54095	0.011055	0.245559	Fst
ENSMUSG00000016150	304.446	0.964995	0.379912	2.54005	0.0110837	0.245559	Tenm1
ENSMUSG00000063787	656.388	-0.472163	0.186045	-2.5379	0.011152	0.245627	Chchd1
ENSMUSG00000003355	32.0845	-1.13475	0.447023	-2.53846	0.011134	0.245627	Fkbp11
ENSMUSG00000046607	238.579	1.77904	0.70146	2.5362	0.0112062	0.245627	Hrk
ENSMUSG00000027698	1960.5	0.507381	0.200004	2.53685	0.0111855	0.245627	Nceh1
ENSMUSG00000044024	482.35	0.461621	0.181996	2.53643	0.011199	0.245627	Rell2
ENSMUSG00000038576	1496.47	0.553206	0.218102	2.53645	0.0111983	0.245627	Susd4
ENSMUSG00000025875	616.07	-0.486594	0.191893	-2.53576	0.0112203	0.245627	Tspan17
ENSMUSG00000031976	117.95	0.697609	0.275023	2.53655	0.011195	0.245627	Urb2
ENSMUSG00000029754	37.4803	3.39776	1.3404	2.53488	0.0112487	0.245915	Dlx6
ENSMUSG00000044811	53.101	-0.879499	0.347096	-2.53388	0.0112807	0.246281	Cd300c2
ENSMUSG00000056493	511.999	0.893686	0.352787	2.53322	0.0113021	0.246414	Foxk1
ENSMUSG00000022533	762.337	0.586828	0.231877	2.53077	0.0113812	0.246804	Atp13a3
ENSMUSG00000003545	79.4728	1.68203	0.664411	2.53161	0.0113542	0.246804	Fosb
ENSMUSG00000033676	2611.33	1.06434	0.42056	2.53078	0.0113809	0.246804	Gabrb3
ENSMUSG00000044734	535.63	-0.911835	0.3603	-2.53077	0.0113813	0.246804	Serpinb1a
ENSMUSG00000040105	780.97	0.667019	0.263647	2.52998	0.0114071	0.24703	Plpp6
ENSMUSG00000030452	199.95	0.849266	0.335948	2.52797	0.0114725	0.247442	Nipa2
ENSMUSG00000062997	1058.85	-0.40518	0.160298	-2.52766	0.0114825	0.247442	Rpl35
ENSMUSG00000068859	52.2018	2.2476	0.889217	2.52762	0.0114839	0.247442	Sp9
ENSMUSG00000068040	944.929	0.358082	0.141674	2.52751	0.0114875	0.247442	Tm9sf4
ENSMUSG00000043822	165.013	-0.904658	0.358036	-2.52672	0.0115133	0.247667	Adamtsl5
ENSMUSG00000033060	360.874	1.73054	0.685147	2.52579	0.0115439	0.247995	Lmo7
ENSMUSG00000039809	3283.1	0.875349	0.347077	2.52206	0.0116671	0.248323	Gabbr2
ENSMUSG00000087200	28.7546	-1.11109	0.440269	-2.52367	0.0116138	0.248323	Lrp8os3
ENSMUSG00000120675	34.1245	-1.16608	0.462174	-2.52302	0.0116351	0.248323	NA
ENSMUSG00000110928	36.9399	-1.38345	0.548371	-2.52284	0.0116412	0.248323	NA
ENSMUSG00000032399	9917.28	-0.293254	0.116274	-2.52208	0.0116662	0.248323	Rpl4
ENSMUSG00000058351	179.05	-0.678296	0.268688	-2.52448	0.011587	0.248323	Smim4
ENSMUSG00000090553	564.928	-0.478038	0.189464	-2.5231	0.0116324	0.248323	Snrpe
ENSMUSG00000058793	6218.06	0.445247	0.176958	2.51612	0.0118654	0.249949	Cds2
ENSMUSG00000045441	103.255	1.17767	0.467922	2.51681	0.0118424	0.249949	Gprin3
ENSMUSG00000059851	305.68	-0.911367	0.36222	-2.51606	0.0118676	0.249949	Kmt5c
ENSMUSG00000030701	19565.8	-0.742932	0.295089	-2.51766	0.0118139	0.249949	Plekhb1
ENSMUSG00000061718	2707.6	0.896923	0.356341	2.51704	0.0118347	0.249949	Ppp1r1b
ENSMUSG00000033361	350.819	0.7861	0.312282	2.51728	0.0118266	0.249949	Prrg3
ENSMUSG00000048911	282.314	0.879817	0.349504	2.51733	0.0118247	0.249949	Rnf24
ENSMUSG00000042625	1182.97	-0.697798	0.277226	-2.51707	0.0118335	0.249949	Safb2
ENSMUSG00000028991	1314.9	0.369151	0.146785	2.51491	0.0119063	0.25011	Mtor
ENSMUSG00000028524	1620.42	0.704217	0.279994	2.51512	0.0118993	0.25011	Sgip1
ENSMUSG00000008976	398.385	0.422118	0.167888	2.51428	0.0119275	0.250229	Gabpa
ENSMUSG00000102548	9.54084	1.78732	0.711162	2.51323	0.011963	0.250648	Gm16701
ENSMUSG00000015189	924.819	0.565319	0.225071	2.51173	0.0120139	0.250785	Casd1
ENSMUSG00000027797	5995.35	1.03958	0.413911	2.51159	0.0120188	0.250785	Dclk1
ENSMUSG00000029135	257.384	1.56266	0.622611	2.50985	0.0120782	0.250785	Fosl2
ENSMUSG00000113204	176.652	-0.578258	0.230292	-2.51098	0.0120396	0.250785	Gm46430
ENSMUSG00000070427	65.586	-1.09414	0.436042	-2.50925	0.0120989	0.250785	Il18bp
ENSMUSG00000037579	400.232	3.40696	1.3573	2.5101	0.0120696	0.250785	Kcnh3
ENSMUSG00000033863	2613.65	0.840926	0.335095	2.50951	0.0120898	0.250785	Klf9
ENSMUSG00000040263	518.128	-0.476589	0.189974	-2.50871	0.0121172	0.250785	Klhdc4
ENSMUSG00000028581	610.116	-0.644729	0.257066	-2.50803	0.0121408	0.250785	Laptm5
ENSMUSG00000019710	369.031	-0.412593	0.164498	-2.5082	0.0121348	0.250785	Mrpl24
ENSMUSG00000042473	80.8732	1.01689	0.405117	2.5101	0.0120696	0.250785	Tbc1d8b
ENSMUSG00000037601	1488.33	-0.405893	0.161929	-2.50661	0.0121894	0.250825	Nme1
ENSMUSG00000063873	1865.75	0.693391	0.276607	2.50677	0.012184	0.250825	Slc24a3
ENSMUSG00000018678	213.827	0.640113	0.255312	2.50718	0.01217	0.250825	Sp2
ENSMUSG00000078789	64.0169	1.04387	0.416587	2.50576	0.0122188	0.25111	Dph1
ENSMUSG00000030465	3637.48	1.11605	0.445494	2.5052	0.0122382	0.251186	Psd3
ENSMUSG00000116793	63.4795	-1.07084	0.427559	-2.50454	0.0122612	0.25134	NA
ENSMUSG00000029176	900.402	-0.382153	0.152779	-2.50134	0.0123724	0.25309	Anapc4
ENSMUSG00000045867	163.028	-0.627967	0.251084	-2.50102	0.0123837	0.25309	Cradd
ENSMUSG00000092981	95.7699	-1.00554	0.402097	-2.50073	0.0123938	0.25309	Mir5125
ENSMUSG00000053395	392.265	1.61322	0.645262	2.5001	0.0124157	0.253217	Cacng8
ENSMUSG00000031732	551.995	0.48522	0.194136	2.49938	0.0124411	0.253414	Phlpp2
ENSMUSG00000031760	5686.88	-0.47423	0.189895	-2.49733	0.0125134	0.25396	Mt3
ENSMUSG00000120608	21.4215	-1.54953	0.620395	-2.49765	0.012502	0.25396	NA
ENSMUSG00000039942	39.7132	-1.26723	0.507446	-2.49728	0.0125152	0.25396	Ptger4
ENSMUSG00000040396	646.422	0.528596	0.211754	2.49628	0.0125503	0.254033	Abhd13
ENSMUSG00000041923	628.411	1.08234	0.433544	2.49649	0.0125428	0.254033	Nol4
ENSMUSG00000020589	1587.41	1.44901	0.580705	2.49525	0.0125868	0.254452	Cyria
ENSMUSG00000006360	109.647	-0.92788	0.372089	-2.4937	0.0126419	0.254682	Crip1
ENSMUSG00000019054	3168.25	-0.53585	0.21489	-2.4936	0.0126456	0.254682	Fis1
ENSMUSG00000104901	17.8291	-1.36019	0.545412	-2.49388	0.0126354	0.254682	NA
ENSMUSG00000055660	282.463	0.562167	0.225486	2.49313	0.0126622	0.254698	Mettl4
ENSMUSG00000024042	177.569	0.771877	0.309659	2.49267	0.0126787	0.254713	Sik1
ENSMUSG00000003226	1212.48	0.685386	0.275128	2.49116	0.0127327	0.255479	Ranbp2
ENSMUSG00000040701	136.56	-1.39374	0.560332	-2.48734	0.0128701	0.255673	Ap1g2
ENSMUSG00000029404	923.615	-0.584656	0.23551	-2.48251	0.013046	0.255673	Arl6ip4
ENSMUSG00000021290	2291.02	-0.636742	0.256072	-2.48657	0.0128979	0.255673	Atp5mpl
ENSMUSG00000070583	30.0943	1.27512	0.513649	2.48247	0.0130474	0.255673	Fv1
ENSMUSG00000078870	37.723	0.892847	0.359448	2.48394	0.0129939	0.255673	Gm14410
ENSMUSG00000028005	1611.4	0.883433	0.355979	2.4817	0.0130756	0.255673	Gucy1b1
ENSMUSG00000003731	1421.27	0.392135	0.157841	2.48437	0.0129781	0.255673	Kpna6
ENSMUSG00000041607	180742	-0.797086	0.320739	-2.48516	0.0129495	0.255673	Mbp
ENSMUSG00000110205	49.4213	-1.06959	0.430468	-2.48471	0.0129657	0.255673	NA
ENSMUSG00000036902	1361.2	0.643567	0.259137	2.4835	0.0130099	0.255673	Neto2
ENSMUSG00000040771	377.214	-0.637789	0.256396	-2.48752	0.0128638	0.255673	Oard1
ENSMUSG00000024855	677.951	0.747892	0.301325	2.48201	0.0130642	0.255673	Pacs1
ENSMUSG00000024011	30.8709	-1.38974	0.558648	-2.48769	0.0128575	0.255673	Pi16
ENSMUSG00000024491	577.889	0.538518	0.216438	2.48809	0.0128432	0.255673	Rbm27
ENSMUSG00000029219	225.71	-1.17429	0.472783	-2.48378	0.0129996	0.255673	Slc10a4
ENSMUSG00000067889	8309.33	1.16344	0.468148	2.48519	0.0129481	0.255673	Sptbn2
ENSMUSG00000022415	6301.86	0.505472	0.203066	2.4892	0.012803	0.255673	Syngr1
ENSMUSG00000064289	447.438	0.552866	0.222367	2.48628	0.0129088	0.255673	Tank
ENSMUSG00000040140	27.8487	-1.08926	0.437405	-2.49028	0.0127643	0.255673	Tdrd6
ENSMUSG00000024799	285.904	-0.526832	0.212213	-2.48256	0.0130443	0.255673	Tm7sf2
ENSMUSG00000056579	1315.87	0.53699	0.216055	2.48543	0.0129396	0.255673	Tug1
ENSMUSG00000048482	345.918	0.991993	0.399989	2.48005	0.0131363	0.256549	Bdnf
ENSMUSG00000032640	238.713	0.468116	0.188814	2.47924	0.0131663	0.256822	Chsy1
ENSMUSG00000049354	2231.18	0.465153	0.187694	2.47825	0.0132029	0.257224	Dcaf7
ENSMUSG00000037166	1011.91	-0.897063	0.362093	-2.47744	0.013233	0.2575	Ppp1r14a
ENSMUSG00000111994	25.3481	-1.39677	0.565629	-2.46942	0.0135334	0.257857	A330049N07Rik
ENSMUSG00000029916	278.66	0.472519	0.191032	2.47351	0.0133795	0.257857	Agk
ENSMUSG00000021070	81.2264	-1.60385	0.649788	-2.46827	0.0135769	0.257857	Bdkrb2
ENSMUSG00000020340	9323.55	0.743273	0.3008	2.47099	0.013474	0.257857	Cyfip2
ENSMUSG00000033335	993.23	-0.322827	0.130613	-2.47163	0.0134499	0.257857	Dnm2
ENSMUSG00000001300	395.372	0.793992	0.321659	2.46843	0.0135709	0.257857	Efnb2
ENSMUSG00000014778	100.919	-0.829402	0.3354	-2.47287	0.0134033	0.257857	Fhod1
ENSMUSG00000043004	1217.13	1.08374	0.43881	2.46972	0.0135219	0.257857	Gng2
ENSMUSG00000043301	66.3171	2.08388	0.842015	2.47487	0.0133283	0.257857	Kcnj6
ENSMUSG00000024479	1131.87	1.65854	0.67115	2.47119	0.0134663	0.257857	Mal2
ENSMUSG00000087616	13.4205	-1.66161	0.672608	-2.4704	0.0134962	0.257857	NA
ENSMUSG00000091509	230.12	-0.677988	0.274191	-2.47269	0.0134102	0.257857	NA
ENSMUSG00000031388	285.07	-0.622509	0.251565	-2.47455	0.0133406	0.257857	Naa10
ENSMUSG00000062257	2100.33	0.934296	0.377941	2.47207	0.0134334	0.257857	Opcml
ENSMUSG00000024309	678.194	-0.437782	0.176814	-2.47594	0.0132886	0.257857	Pfdn6
ENSMUSG00000032322	71.179	-1.167	0.472429	-2.47021	0.0135033	0.257857	Pstpip1
ENSMUSG00000052087	258.855	3.51835	1.42107	2.47584	0.0132921	0.257857	Rgs14
ENSMUSG00000023800	277.043	1.52638	0.618471	2.46799	0.0135874	0.257857	Tiam2
ENSMUSG00000036908	243.134	-0.791357	0.320645	-2.46801	0.0135865	0.257857	Unc93b1
ENSMUSG00000020163	2223.6	-0.414166	0.167484	-2.47287	0.0134033	0.257857	Uqcr11
ENSMUSG00000030107	42.8823	-1.05647	0.427451	-2.47157	0.0134521	0.257857	Usp18
ENSMUSG00000120554	36.6667	-1.09401	0.443387	-2.4674	0.01361	0.257982	NA
ENSMUSG00000024146	1057.52	-0.519228	0.210659	-2.46479	0.0137095	0.258954	Cript
ENSMUSG00000020224	237.226	-0.474418	0.192462	-2.46499	0.0137016	0.258954	Llph
ENSMUSG00000034071	18.203	1.79349	0.727517	2.46522	0.0136928	0.258954	Zfp551
ENSMUSG00000025170	194.075	1.90016	0.771206	2.46388	0.0137444	0.259309	Rab40b
ENSMUSG00000038690	3341.46	-0.533876	0.216827	-2.46222	0.0138082	0.259464	Atp5j2
ENSMUSG00000048251	649.812	2.78419	1.13183	2.4599	0.0138976	0.259464	Bcl11b
ENSMUSG00000021548	957.232	0.413629	0.168001	2.46206	0.0138142	0.259464	Ccnh
ENSMUSG00000031778	4392.91	1.40884	0.572545	2.46067	0.0138678	0.259464	Cx3cl1
ENSMUSG00000042680	136.685	1.65579	0.672686	2.46146	0.0138373	0.259464	Garem1
ENSMUSG00000028986	1246.32	0.391865	0.159124	2.46264	0.0137917	0.259464	Klhl7
ENSMUSG00000018286	2381.98	-0.504664	0.205052	-2.46115	0.0138493	0.259464	Psmb6
ENSMUSG00000025794	3786.28	-0.499711	0.203135	-2.45999	0.0138939	0.259464	Rpl14
ENSMUSG00000049336	661.301	1.10285	0.448056	2.4614	0.0138395	0.259464	Tenm2
ENSMUSG00000041828	279.595	-0.781147	0.317779	-2.45814	0.0139657	0.259534	Abca8a
ENSMUSG00000109511	354.017	0.456958	0.185823	2.4591	0.0139286	0.259534	Nup62
ENSMUSG00000072946	212.018	0.471605	0.191826	2.4585	0.0139519	0.259534	Ptgr2
ENSMUSG00000044501	197.498	0.497794	0.202456	2.45878	0.0139411	0.259534	Zfp758
ENSMUSG00000044361	27.9039	-1.20024	0.488442	-2.45727	0.0139996	0.259864	BC024139
ENSMUSG00000020444	1545.18	-0.445174	0.181317	-2.45522	0.0140798	0.260154	Guk1
ENSMUSG00000039706	362.747	1.24896	0.508609	2.45563	0.0140637	0.260154	Ldb2
ENSMUSG00000030417	527.351	-0.435402	0.177264	-2.45623	0.0140404	0.260154	Pdcd5
ENSMUSG00000074671	323.854	0.477885	0.194596	2.45579	0.0140577	0.260154	Tspyl3
ENSMUSG00000029385	605.282	0.589558	0.240222	2.45422	0.014119	0.26028	Ccng2
ENSMUSG00000072620	47.101	-0.775055	0.315775	-2.45445	0.0141099	0.26028	Slfn2
ENSMUSG00000038970	1224.03	0.750288	0.305903	2.4527	0.0141789	0.260945	Lmtk2
ENSMUSG00000042700	1917.62	1.47697	0.602235	2.45248	0.0141874	0.260945	Sipa1l1
ENSMUSG00000118202	189.312	1.89224	0.771787	2.45177	0.0142157	0.261167	NA
ENSMUSG00000026825	13713.4	0.547012	0.223189	2.45089	0.0142504	0.261506	Dnm1
ENSMUSG00000029366	361.39	0.461921	0.188558	2.44976	0.0142951	0.262027	Dck
ENSMUSG00000038412	1522.63	-0.428075	0.174796	-2.449	0.0143252	0.262281	Higd1a
ENSMUSG00000009995	537.385	-0.382827	0.15645	-2.44696	0.0144068	0.263475	Tafazzin
ENSMUSG00000042662	535.105	-0.711151	0.290757	-2.44586	0.0144508	0.263981	Dusp15
ENSMUSG00000020654	206.65	0.942913	0.385705	2.44465	0.0144993	0.264466	Adcy3
ENSMUSG00000046330	2430.44	-0.583699	0.238792	-2.44438	0.0145102	0.264466	Rpl37a
ENSMUSG00000045767	1835.85	0.456441	0.186801	2.44346	0.0145472	0.264543	B230219D22Rik
ENSMUSG00000044627	2376.92	-0.353436	0.144643	-2.44352	0.014545	0.264543	Swi5
ENSMUSG00000048915	163.489	0.958713	0.392453	2.44288	0.0145708	0.264672	Efna5
ENSMUSG00000043157	12.9061	-1.55076	0.635155	-2.44155	0.0146243	0.264749	Arl11
ENSMUSG00000057841	3231.44	-0.434216	0.177833	-2.44171	0.0146179	0.264749	Rpl32
ENSMUSG00000058558	2916.88	-0.330529	0.135353	-2.44197	0.0146074	0.264749	Rpl5
ENSMUSG00000039206	318.242	0.548602	0.22478	2.44062	0.014662	0.265134	Daglb
ENSMUSG00000024524	2441.5	0.617029	0.253032	2.43854	0.0147467	0.266246	Gnal
ENSMUSG00000044067	718.486	0.854176	0.350316	2.4383	0.0147565	0.266246	Gpr22
ENSMUSG00000051890	199.375	0.703295	0.288505	2.43772	0.0147802	0.266374	Klhdc1
ENSMUSG00000070576	251.606	1.1738	0.481993	2.43529	0.0148797	0.267868	Mn1
ENSMUSG00000027951	1011.47	0.664458	0.272919	2.43463	0.014907	0.268061	Adar
ENSMUSG00000042719	222.657	0.786271	0.323038	2.43399	0.0149335	0.268237	Naa25
ENSMUSG00000024639	2397.3	0.694669	0.285671	2.43171	0.0150279	0.268394	Gnaq
ENSMUSG00000079491	22.3134	-1.15998	0.477092	-2.43136	0.0150422	0.268394	H2-T10
ENSMUSG00000026443	1439.4	0.789161	0.324399	2.43269	0.0149872	0.268394	Lrrn2
ENSMUSG00000001419	1796.92	0.85484	0.351477	2.43214	0.01501	0.268394	Mef2d
ENSMUSG00000005625	2310.68	-0.443469	0.18226	-2.43316	0.0149675	0.268394	Psmd4
ENSMUSG00000002395	1445.23	-0.588534	0.242049	-2.43147	0.0150379	0.268394	Use1
ENSMUSG00000040640	901.862	1.44063	0.593236	2.42842	0.0151646	0.269943	Erc2
ENSMUSG00000022475	343.213	-0.526945	0.217079	-2.42743	0.0152062	0.269943	Hdac7
ENSMUSG00000102813	34.4276	-1.62692	0.670265	-2.42727	0.0152128	0.269943	NA
ENSMUSG00000033938	2098.18	-0.625159	0.257404	-2.4287	0.0151529	0.269943	Ndufb7
ENSMUSG00000031906	511.842	1.52386	0.627611	2.42803	0.015181	0.269943	Smpd3
ENSMUSG00000028998	1332.39	-0.485082	0.20011	-2.42408	0.0153474	0.272033	Tomm7
ENSMUSG00000004285	1920.09	-0.444397	0.183595	-2.42053	0.0154979	0.272568	Atp6v1f
ENSMUSG00000031865	4692.52	0.452689	0.187035	2.42034	0.0155058	0.272568	Dctn1
ENSMUSG00000056629	1676.29	-0.510508	0.2109	-2.42061	0.0154944	0.272568	Fkbp2
ENSMUSG00000090841	4548.04	-0.452367	0.186912	-2.42021	0.0155117	0.272568	Myl6
ENSMUSG00000032216	5741.28	0.458059	0.189207	2.42095	0.01548	0.272568	Nedd4
ENSMUSG00000029236	20.4221	-2.53477	1.04647	-2.42221	0.0154265	0.272568	Nmu
ENSMUSG00000027427	380.534	0.433708	0.179231	2.41983	0.0155279	0.272568	Polr3f
ENSMUSG00000027652	1641.85	0.491757	0.203224	2.41978	0.0155299	0.272568	Ralgapb
ENSMUSG00000041959	590.325	-0.974603	0.402377	-2.42212	0.0154304	0.272568	S100a10
ENSMUSG00000040177	387.137	0.367392	0.15219	2.41403	0.0157771	0.272781	2310057M21Rik
ENSMUSG00000000532	1089.4	0.65051	0.269526	2.41353	0.0157988	0.272781	Acvr1b
ENSMUSG00000040118	1519.64	0.937816	0.388768	2.41227	0.0158533	0.272781	Cacna2d1
ENSMUSG00000010592	35.5062	2.17215	0.899448	2.41498	0.0157359	0.272781	Dazl
ENSMUSG00000032393	1432.89	0.642363	0.266055	2.4144	0.0157612	0.272781	Dpp8
ENSMUSG00000078771	1149.43	-0.593757	0.245899	-2.41463	0.0157511	0.272781	Evi2a
ENSMUSG00000121179	5723.56	-0.629671	0.260563	-2.41658	0.015667	0.272781	NA
ENSMUSG00000001173	723.304	0.447948	0.185187	2.4189	0.0155676	0.272781	Ocrl
ENSMUSG00000039747	896.328	0.888645	0.368313	2.41274	0.0158329	0.272781	Orai2
ENSMUSG00000048960	758.111	0.721422	0.298629	2.41578	0.0157016	0.272781	Prex2
ENSMUSG00000023826	131.619	-0.631534	0.261408	-2.41589	0.0156967	0.272781	Prkn
ENSMUSG00000026126	25.5633	-1.16364	0.482072	-2.41384	0.0157855	0.272781	Ptpn18
ENSMUSG00000031433	58.55	0.952482	0.393816	2.41859	0.0155806	0.272781	Rbm41
ENSMUSG00000018449	168.297	-0.511381	0.2115	-2.41788	0.0156113	0.272781	Rpain
ENSMUSG00000025986	1424.21	0.939474	0.389448	2.41232	0.0158512	0.272781	Slc39a10
ENSMUSG00000020954	870.273	0.523053	0.216321	2.41795	0.0156084	0.272781	Strn3
ENSMUSG00000087516	14.4126	-1.40313	0.581551	-2.41274	0.0158331	0.272781	Tbx3os1
ENSMUSG00000059540	497.279	-0.722017	0.299339	-2.41204	0.0158637	0.272781	Tcea2
ENSMUSG00000028251	358.039	-0.382436	0.158344	-2.41522	0.0157258	0.272781	Tstd3
ENSMUSG00000075569	79.7995	-0.852874	0.353756	-2.41091	0.0159127	0.273332	Pms2
ENSMUSG00000002732	69.6604	-0.785647	0.325943	-2.41038	0.0159359	0.273439	Fkbp7
ENSMUSG00000029467	11384.9	0.46853	0.194463	2.40936	0.0159807	0.273916	Atp2a2
ENSMUSG00000033007	149.437	1.09636	0.455163	2.40872	0.0160084	0.274099	Asic4
ENSMUSG00000070565	743.646	0.850537	0.353407	2.40668	0.0160985	0.275349	Rasal2
ENSMUSG00000027419	2876.76	0.997499	0.41483	2.4046	0.0161903	0.276143	Pcsk2
ENSMUSG00000044933	237.38	0.705698	0.293465	2.40471	0.0161854	0.276143	Sstr3
ENSMUSG00000039967	501.582	0.458953	0.190876	2.40446	0.0161963	0.276143	Zfp292
ENSMUSG00000051177	1654.7	1.24266	0.517065	2.40329	0.0162484	0.276738	Plcb1
ENSMUSG00000027955	60.9606	0.748688	0.311695	2.40199	0.0163061	0.277427	Gask1b
ENSMUSG00000043671	647.935	0.823302	0.342851	2.40134	0.0163352	0.277539	Dpy19l3
ENSMUSG00000041775	507.694	-0.635091	0.264503	-2.40107	0.0163471	0.277539	Mapk1ip1
ENSMUSG00000074220	34.3816	1.30774	0.544807	2.40037	0.0163786	0.27778	Zfp382
ENSMUSG00000009097	47.2433	-0.998431	0.416208	-2.39888	0.0164454	0.278621	Tbx1
ENSMUSG00000034724	706.642	0.463388	0.193251	2.39785	0.0164914	0.279107	Cnot6l
ENSMUSG00000057181	1080.03	0.338466	0.141464	2.39259	0.0167301	0.279331	5730455P16Rik
ENSMUSG00000006464	417.566	0.644607	0.269025	2.39609	0.0165711	0.279331	Bbs1
ENSMUSG00000037503	4553.43	0.375321	0.156731	2.39469	0.0166346	0.279331	Fam168b
ENSMUSG00000115049	141.153	-0.755506	0.315444	-2.39505	0.016618	0.279331	NA
ENSMUSG00000094483	7303.04	0.583561	0.243819	2.39342	0.0166922	0.279331	Purb
ENSMUSG00000040022	558.601	0.877394	0.366531	2.39378	0.0166758	0.279331	Rab11fip2
ENSMUSG00000029596	130.757	-1.03603	0.432472	-2.3956	0.0165932	0.279331	Sdsl
ENSMUSG00000005802	909.76	0.722399	0.301912	2.39275	0.0167227	0.279331	Slc30a4
ENSMUSG00000022982	4977.09	-0.480778	0.200836	-2.39389	0.0166709	0.279331	Sod1
ENSMUSG00000040350	56.8518	-0.871423	0.364209	-2.39264	0.0167274	0.279331	Trim7
ENSMUSG00000028963	27.3032	-1.94587	0.812459	-2.39504	0.0166186	0.279331	Uts2
ENSMUSG00000050732	369.638	-0.708584	0.295742	-2.39595	0.0165773	0.279331	Vamp8
ENSMUSG00000029826	265.978	-0.730879	0.305036	-2.39604	0.0165734	0.279331	Zc3hav1
ENSMUSG00000036298	1382.12	0.94097	0.393651	2.39036	0.0168317	0.280738	Slc2a13
ENSMUSG00000097156	937.454	-0.841648	0.352165	-2.38992	0.016852	0.280785	NA
ENSMUSG00000050334	547.827	0.691099	0.289309	2.38879	0.0169041	0.281362	C130071C03Rik
ENSMUSG00000097336	18.5321	-1.30727	0.547488	-2.38776	0.0169515	0.281455	Fendrr
ENSMUSG00000030226	761.199	1.52215	0.637631	2.38719	0.0169779	0.281455	Lmo3
ENSMUSG00000105814	79.4331	-0.666315	0.279126	-2.38715	0.0169795	0.281455	Mir703
ENSMUSG00000024830	529.424	-0.80955	0.339042	-2.38776	0.0169516	0.281455	Rps6kb2
ENSMUSG00000026923	166.351	0.669888	0.280712	2.38639	0.0170149	0.281751	Notch1
ENSMUSG00000002804	148.95	-0.624666	0.262005	-2.38417	0.0171175	0.28316	Nudt14
ENSMUSG00000031189	22.0304	1.49611	0.627845	2.38293	0.0171753	0.283641	Aff2
ENSMUSG00000026576	19508.9	0.43039	0.180648	2.38248	0.0171966	0.283641	Atp1b1
ENSMUSG00000037887	1530.75	0.598939	0.251519	2.38129	0.0172522	0.283641	Dusp8
ENSMUSG00000105867	309.638	1.08177	0.454252	2.38144	0.0172451	0.283641	Gm42517
ENSMUSG00000000732	180.331	-0.552906	0.23209	-2.3823	0.0172051	0.283641	Icosl
ENSMUSG00000029004	852.737	0.593522	0.249236	2.38136	0.0172488	0.283641	Kmt2e
ENSMUSG00000037573	696.309	0.446988	0.187836	2.37968	0.0173278	0.284593	Tob1
ENSMUSG00000006586	296.713	0.644462	0.270906	2.37891	0.0173638	0.284603	Runx1t1
ENSMUSG00000067629	1384.93	1.52885	0.642567	2.37928	0.0173463	0.284603	Syngap1
ENSMUSG00000029659	214.456	-0.679455	0.285826	-2.37716	0.0174464	0.284895	Medag
ENSMUSG00000022421	4329.85	1.09136	0.45902	2.37759	0.0174261	0.284895	Nptxr
ENSMUSG00000020156	621.119	-0.350828	0.147613	-2.37667	0.0174695	0.284895	Pwwp3a
ENSMUSG00000033214	501.621	1.1532	0.485077	2.37735	0.0174373	0.284895	Slitrk5
ENSMUSG00000048047	264.383	0.703521	0.296012	2.37666	0.01747	0.284895	Zbtb33
ENSMUSG00000085042	70.6108	-1.18826	0.500351	-2.37484	0.0175563	0.285181	Abhd11os
ENSMUSG00000036820	274.337	-0.525708	0.221387	-2.37461	0.0175674	0.285181	Amdhd2
ENSMUSG00000002985	32010.5	-0.424327	0.178912	-2.37171	0.0177062	0.285181	Apoe
ENSMUSG00000020362	864.126	0.428064	0.180522	2.37125	0.0177279	0.285181	Cnot6
ENSMUSG00000050608	1855.98	-0.515554	0.217097	-2.37477	0.0175601	0.285181	Micos10
ENSMUSG00000021973	639.172	-0.510007	0.215071	-2.37134	0.0177236	0.285181	Micu2
ENSMUSG00000020189	1015.13	0.760309	0.320455	2.37259	0.0176638	0.285181	Osbpl8
ENSMUSG00000046387	208.182	0.591425	0.249183	2.37346	0.0176224	0.285181	Pcdhb17
ENSMUSG00000056854	59.5081	1.27765	0.538106	2.37436	0.0175796	0.285181	Pou3f4
ENSMUSG00000024446	291.446	-0.473538	0.199327	-2.37569	0.0175163	0.285181	Rpp21
ENSMUSG00000061536	493.635	0.501681	0.211517	2.37182	0.0177007	0.285181	Sec22c
ENSMUSG00000024563	432.468	0.419615	0.176971	2.3711	0.0177353	0.285181	Smad2
ENSMUSG00000047935	128.763	1.09043	0.459605	2.37253	0.0176666	0.285181	Sox1ot
ENSMUSG00000027016	666.14	0.592644	0.249688	2.37354	0.0176184	0.285181	Zfp385b
ENSMUSG00000004031	601.537	1.07867	0.455417	2.36852	0.0178592	0.285619	Brinp2
ENSMUSG00000085396	669.461	-0.570828	0.240912	-2.36945	0.0178148	0.285619	Firre
ENSMUSG00000031932	190.699	1.48432	0.626641	2.36869	0.017851	0.285619	Gpr83
ENSMUSG00000027827	2345.01	0.563527	0.237917	2.36859	0.0178561	0.285619	Kcnab1
ENSMUSG00000034932	512.39	-0.531361	0.224418	-2.36773	0.0178978	0.285619	Mrpl54
ENSMUSG00000030729	3474.13	1.03572	0.437197	2.369	0.0178362	0.285619	Pgm2l1
ENSMUSG00000021062	2059.8	0.861145	0.363835	2.36686	0.0179398	0.285619	Rab15
ENSMUSG00000062006	2224.78	-0.455351	0.192334	-2.3675	0.0179089	0.285619	Rpl34
ENSMUSG00000037313	82.4811	-0.660801	0.279044	-2.36808	0.0178805	0.285619	Tacc3
ENSMUSG00000063882	5460.18	-0.536679	0.226729	-2.36705	0.0179306	0.285619	Uqcrh
ENSMUSG00000027748	109.682	1.95473	0.826006	2.36648	0.017958	0.285627	Trpc4
ENSMUSG00000039697	1214.78	0.296908	0.125497	2.36586	0.0179884	0.285828	Ncoa7
ENSMUSG00000038900	3900.84	-0.270505	0.114401	-2.36453	0.018053	0.286571	Rpl12
ENSMUSG00000020647	1388.84	0.60992	0.258058	2.3635	0.0181034	0.287089	Ncoa1
ENSMUSG00000027673	2753.34	-0.51004	0.215845	-2.36299	0.0181284	0.287202	Ndufb5
ENSMUSG00000050627	1195.25	0.702713	0.29756	2.36158	0.0181972	0.287817	Gpd1l
ENSMUSG00000049044	4046.56	1.18957	0.503744	2.36146	0.0182029	0.287817	Rapgef4
ENSMUSG00000078591	602.805	1.58664	0.67212	2.36065	0.018243	0.288168	Hs3st4
ENSMUSG00000003948	1611.08	1.33993	0.567984	2.3591	0.0183193	0.288242	Mmd
ENSMUSG00000120575	17.8911	-1.22085	0.517282	-2.36012	0.0182689	0.288242	NA
ENSMUSG00000020411	249.021	-0.802976	0.340319	-2.35948	0.0183004	0.288242	Nipal4
ENSMUSG00000022452	1975.28	-0.581516	0.246473	-2.35935	0.0183068	0.288242	Smdt1
ENSMUSG00000024180	305.963	-0.562693	0.238608	-2.35824	0.018362	0.288633	Pgap6
ENSMUSG00000019831	2074.56	1.26937	0.538444	2.35749	0.0183991	0.288934	Wasf1
ENSMUSG00000020848	1083.19	1.24685	0.529008	2.35696	0.0184251	0.288997	Doc2b
ENSMUSG00000032253	1012.09	0.497406	0.211062	2.35668	0.018439	0.288997	Phip
ENSMUSG00000045098	668.801	0.518245	0.219961	2.35607	0.0184693	0.289191	Kmt5b
ENSMUSG00000028495	2698.74	-0.471196	0.200048	-2.35542	0.0185019	0.289223	Rps6
ENSMUSG00000021597	256.756	0.436089	0.18518	2.35495	0.0185252	0.289223	Slf1
ENSMUSG00000029093	470.025	0.782367	0.332215	2.355	0.0185226	0.289223	Sorcs2
ENSMUSG00000022840	1872.44	1.07405	0.456204	2.35432	0.0185566	0.289433	Adcy5
ENSMUSG00000061882	50.2797	-0.928384	0.394411	-2.35385	0.01858	0.289517	Ccdc62
ENSMUSG00000025867	13219.5	0.918483	0.390293	2.35331	0.0186069	0.289657	Cplx2
ENSMUSG00000037905	1773.65	0.352771	0.150018	2.35152	0.018697	0.290218	Bri3bp
ENSMUSG00000044912	380.538	1.63904	0.696968	2.35167	0.0186896	0.290218	Syt16
ENSMUSG00000066278	124.724	0.91986	0.391125	2.35183	0.0186812	0.290218	Vps37b
ENSMUSG00000022890	4151.7	-0.468054	0.199226	-2.34936	0.0188055	0.29058	Atp5j
ENSMUSG00000040697	689.088	0.570873	0.242897	2.35027	0.0187599	0.29058	Dnajc16
ENSMUSG00000028528	3108.82	0.614202	0.261338	2.35022	0.0187625	0.29058	Dnajc6
ENSMUSG00000070802	6107.12	0.300115	0.127717	2.34984	0.0187816	0.29058	Pnma8b
ENSMUSG00000038335	253.096	0.979448	0.416917	2.34926	0.0188105	0.29058	Tsr1
ENSMUSG00000015850	420.419	-0.696162	0.296537	-2.34764	0.0188928	0.291243	Adamtsl4
ENSMUSG00000021097	1443.69	0.472411	0.201264	2.34722	0.0189141	0.291243	Clmn
ENSMUSG00000015340	21.9487	-1.52778	0.650954	-2.34699	0.0189258	0.291243	Cybb
ENSMUSG00000115837	25.8873	-1.59945	0.681228	-2.34789	0.0188803	0.291243	NA
ENSMUSG00000043079	835.464	1.70411	0.726423	2.34589	0.0189815	0.291544	Synpo
ENSMUSG00000048100	706.96	-0.649168	0.276693	-2.34617	0.0189676	0.291544	Taf13
ENSMUSG00000040363	304.975	0.569331	0.242791	2.34495	0.0190299	0.29177	Bcor
ENSMUSG00000024122	1657.11	0.598027	0.255033	2.3449	0.0190324	0.29177	Pdpk1
ENSMUSG00000022636	1585.41	0.775198	0.330744	2.3438	0.0190884	0.292072	Alcam
ENSMUSG00000021552	257.356	-0.547603	0.233612	-2.34407	0.0190747	0.292072	Gkap1
ENSMUSG00000025034	1399.31	0.323642	0.138105	2.34345	0.0191065	0.292072	Trim8
ENSMUSG00000041444	1885.88	1.05659	0.451446	2.34047	0.0192596	0.292156	Arhgap32
ENSMUSG00000000184	356.406	1.57575	0.673761	2.33874	0.019349	0.292156	Ccnd2
ENSMUSG00000021279	857.105	0.654164	0.279711	2.33872	0.0193501	0.292156	Cdc42bpb
ENSMUSG00000025531	650.266	0.69307	0.295941	2.34191	0.0191851	0.292156	Chm
ENSMUSG00000055531	1795.21	0.421035	0.180176	2.3368	0.0194496	0.292156	Cpsf6
ENSMUSG00000031530	82.7427	1.49363	0.638835	2.33805	0.0193848	0.292156	Dusp4
ENSMUSG00000037624	519.167	1.00153	0.428539	2.33707	0.0194353	0.292156	Kcnk2
ENSMUSG00000020948	520.19	0.356445	0.152413	2.33869	0.0193517	0.292156	Klhl28
ENSMUSG00000060780	464.257	1.41968	0.606195	2.34195	0.019183	0.292156	Lrrtm1
ENSMUSG00000055003	676.893	0.603889	0.258376	2.33725	0.0194263	0.292156	Lrtm2
ENSMUSG00000053192	1587.27	0.551737	0.235801	2.33984	0.019292	0.292156	Mllt11
ENSMUSG00000084843	68.0094	-1.45572	0.621991	-2.34042	0.0192621	0.292156	NA
ENSMUSG00000002341	1065.81	1.3337	0.570187	2.33906	0.0193322	0.292156	Ncan
ENSMUSG00000037126	2614.52	1.34781	0.576672	2.33722	0.0194279	0.292156	Psd
ENSMUSG00000058013	1053.48	0.626062	0.26793	2.33667	0.0194565	0.292156	Septin11
ENSMUSG00000053930	1068.93	1.18854	0.508527	2.33722	0.0194277	0.292156	Shisa6
ENSMUSG00000044712	112.557	-0.776027	0.331322	-2.34222	0.0191696	0.292156	Slc38a6
ENSMUSG00000063632	165.065	1.02254	0.437106	2.33934	0.0193177	0.292156	Sox11
ENSMUSG00000059921	520.561	0.556593	0.237602	2.34254	0.0191531	0.292156	Unc5c
ENSMUSG00000121485	90.5151	-0.608574	0.260516	-2.33603	0.0194895	0.292211	NA
ENSMUSG00000117406	79.2472	0.626841	0.268351	2.3359	0.0194965	0.292211	Ntn3
ENSMUSG00000030605	1229.22	0.736583	0.315415	2.33528	0.0195289	0.292334	Mfge8
ENSMUSG00000060621	28.323	-1.18507	0.507513	-2.33505	0.019541	0.292334	Nkpd1
ENSMUSG00000026663	890.056	0.903443	0.387036	2.33426	0.0195822	0.292444	Atf6
ENSMUSG00000005087	191.919	-1.12715	0.482955	-2.33387	0.0196027	0.292444	Cd44
ENSMUSG00000020708	5063.66	-0.611947	0.262172	-2.33414	0.0195883	0.292444	Psmc5
ENSMUSG00000054843	1012.18	0.78992	0.338568	2.33312	0.0196418	0.292484	Atrnl1
ENSMUSG00000074283	41.1457	1.30731	0.560281	2.33332	0.0196315	0.292484	Zfp109
ENSMUSG00000097350	77.7129	-0.657833	0.282633	-2.32751	0.0199379	0.293125	4732491K20Rik
ENSMUSG00000089844	31.9705	1.14305	0.491455	2.32584	0.0200269	0.293125	A530032D15Rik
ENSMUSG00000017631	4785.51	0.736299	0.317951	2.31577	0.0205711	0.293125	Abr
ENSMUSG00000026834	227.8	1.38377	0.595979	2.32185	0.0202412	0.293125	Acvr1c
ENSMUSG00000035152	4477.64	0.548508	0.235638	2.32776	0.019925	0.293125	Ap2b1
ENSMUSG00000036093	1066.59	0.353163	0.151708	2.32791	0.0199171	0.293125	Arl5a
ENSMUSG00000054514	19.9386	-1.16408	0.499573	-2.33014	0.0197986	0.293125	Atad3aos
ENSMUSG00000031264	12.7613	-1.58741	0.68205	-2.32742	0.0199431	0.293125	Btk
ENSMUSG00000032740	905.32	0.571093	0.24674	2.31455	0.0206373	0.293125	Ccdc88a
ENSMUSG00000011960	546.417	0.385029	0.16528	2.32956	0.0198292	0.293125	Ccnt1
ENSMUSG00000030798	58.4795	-0.94655	0.407976	-2.32011	0.0203347	0.293125	Cd37
ENSMUSG00000030905	339.806	3.12786	1.35058	2.31594	0.0205614	0.293125	Crym
ENSMUSG00000018648	366.483	1.43483	0.619021	2.3179	0.020455	0.293125	Dusp14
ENSMUSG00000038417	463.276	0.473886	0.204547	2.31676	0.0205167	0.293125	Fig4
ENSMUSG00000039275	1353.39	0.548298	0.236333	2.32002	0.0203399	0.293125	Foxk2
ENSMUSG00000042354	365.913	-0.357986	0.154227	-2.32117	0.0202777	0.293125	Gnl3
ENSMUSG00000028069	485.381	-0.756431	0.324735	-2.32938	0.0198389	0.293125	Gpatch4
ENSMUSG00000031221	768.544	-0.358949	0.154561	-2.32238	0.0202126	0.293125	Igbp1
ENSMUSG00000046879	236.855	-0.550945	0.238047	-2.31444	0.0206437	0.293125	Irgm1
ENSMUSG00000033960	1106.51	0.867818	0.374702	2.31602	0.0205569	0.293125	Jcad
ENSMUSG00000058248	514.596	0.952653	0.41163	2.31434	0.020649	0.293125	Kcnh1
ENSMUSG00000022802	175.185	0.455335	0.195782	2.32572	0.0200333	0.293125	Lmln
ENSMUSG00000063458	43.996	-1.42843	0.614819	-2.32334	0.0201608	0.293125	Lrmda
ENSMUSG00000042428	2521.14	0.405511	0.175083	2.31611	0.0205522	0.293125	Mgat3
ENSMUSG00000009569	1189.65	1.38074	0.592958	2.32855	0.0198827	0.293125	Mrtfb
ENSMUSG00000073538	23.7545	-1.522	0.657359	-2.31533	0.020595	0.293125	NA
ENSMUSG00000104277	18.0318	-1.55602	0.671413	-2.31753	0.020475	0.293125	NA
ENSMUSG00000103477	41.4503	0.892696	0.383137	2.32997	0.0198079	0.293125	NA
ENSMUSG00000005982	818.541	0.427415	0.184495	2.31667	0.0205215	0.293125	Naa60
ENSMUSG00000064360	33.6836	-1.23385	0.531947	-2.31951	0.0203675	0.293125	ND3
ENSMUSG00000040048	3049.38	-0.471681	0.203164	-2.32167	0.0202505	0.293125	Ndufb10
ENSMUSG00000034290	1230.35	-0.389008	0.167737	-2.31915	0.0203867	0.293125	Nek9
ENSMUSG00000020273	192.87	0.704213	0.303579	2.3197	0.0203569	0.293125	Papolg
ENSMUSG00000038976	9138.66	0.894645	0.385022	2.32362	0.0201459	0.293125	Ppp1r9b
ENSMUSG00000026014	541.618	0.713144	0.30746	2.31947	0.0203697	0.293125	Raph1
ENSMUSG00000038930	106.177	-0.513869	0.220966	-2.32556	0.0200419	0.293125	Rccd1
ENSMUSG00000058833	823.924	-0.448691	0.193162	-2.32288	0.0201857	0.293125	Rex1bd
ENSMUSG00000022075	1317.04	0.596025	0.256081	2.32749	0.0199393	0.293125	Rhobtb2
ENSMUSG00000028278	1424.86	0.609085	0.262087	2.32398	0.0201264	0.293125	Rragd
ENSMUSG00000063531	508.503	1.12244	0.483097	2.32344	0.0201558	0.293125	Sema3e
ENSMUSG00000063652	27.508	-1.07076	0.460606	-2.32468	0.020089	0.293125	Slc22a21
ENSMUSG00000050144	1062.62	0.54865	0.236336	2.32149	0.0202605	0.293125	Slc25a44
ENSMUSG00000005899	636.646	-0.741761	0.319364	-2.32262	0.0201996	0.293125	Smpd4
ENSMUSG00000086859	383.203	-0.698166	0.300871	-2.32048	0.0203147	0.293125	Snhg20
ENSMUSG00000044352	802.193	1.16331	0.502075	2.317	0.0205036	0.293125	Sowaha
ENSMUSG00000015605	303.118	0.88523	0.381641	2.31954	0.0203659	0.293125	Srf
ENSMUSG00000033799	187.472	0.74338	0.320692	2.31805	0.0204467	0.293125	Tasor2
ENSMUSG00000034947	26.3108	-1.14653	0.492421	-2.32835	0.0198935	0.293125	Tmem106a
ENSMUSG00000031997	50.7913	2.30878	0.990564	2.33077	0.0197655	0.293125	Trpc6
ENSMUSG00000015120	308.895	0.597377	0.256529	2.32869	0.0198754	0.293125	Ube2i
ENSMUSG00000026558	412.311	0.582839	0.251373	2.31862	0.0204155	0.293125	Uck2
ENSMUSG00000031010	564.62	0.982934	0.422361	2.32724	0.0199527	0.293125	Usp9x
ENSMUSG00000021156	1818.9	0.630088	0.272188	2.3149	0.0206185	0.293125	Zmynd11
ENSMUSG00000037855	2469.65	1.44602	0.625102	2.31326	0.0207086	0.293712	Zfp365
ENSMUSG00000050891	111.19	-0.524517	0.226806	-2.31262	0.0207436	0.29395	Tatdn1
ENSMUSG00000031818	11705.2	-0.505649	0.218731	-2.31174	0.020792	0.294119	Cox4i1
ENSMUSG00000049281	1150.21	1.55442	0.672331	2.31199	0.0207782	0.294119	Scn3b
ENSMUSG00000046865	268.619	-0.380102	0.164464	-2.31116	0.0208241	0.294315	Fbl
ENSMUSG00000063856	180.152	-0.599999	0.26006	-2.30716	0.021046	0.296275	Gpx1
ENSMUSG00000041078	619.663	0.831938	0.360718	2.30634	0.0210916	0.296275	Grid1
ENSMUSG00000036225	723.488	0.813589	0.352547	2.30775	0.0210132	0.296275	Kctd1
ENSMUSG00000106746	68.2372	0.876185	0.379698	2.30759	0.0210221	0.296275	NA
ENSMUSG00000107021	69.1202	-1.4853	0.643877	-2.30681	0.0210652	0.296275	NA
ENSMUSG00000038205	519.091	0.380302	0.164832	2.30721	0.0210431	0.296275	Prkab2
ENSMUSG00000038623	87.7602	0.729283	0.316165	2.30666	0.021074	0.296275	Tm6sf1
ENSMUSG00000032285	282.467	0.825881	0.358449	2.30404	0.0212203	0.29678	Dnaja4
ENSMUSG00000024841	456.101	-0.345013	0.149761	-2.30376	0.0212362	0.29678	Eif1ad
ENSMUSG00000097402	9.99706	-1.64204	0.712879	-2.3034	0.0212565	0.29678	Gm17399
ENSMUSG00000041468	116.495	1.29561	0.562168	2.30466	0.0211857	0.29678	Gpr12
ENSMUSG00000005417	3836.36	0.464212	0.201366	2.30532	0.0211488	0.29678	Mprip
ENSMUSG00000079316	718.762	-0.403565	0.175201	-2.30344	0.0212543	0.29678	Rab9
ENSMUSG00000059534	2623.2	-0.510963	0.221788	-2.30383	0.0212322	0.29678	Uqcr10
ENSMUSG00000025241	847.262	-0.347654	0.15104	-2.30173	0.0213502	0.297831	Fyco1
ENSMUSG00000022370	886.376	-0.500419	0.217452	-2.30129	0.0213753	0.297922	Mrpl13
ENSMUSG00000106464	25.576	1.19534	0.520331	2.29728	0.0216029	0.298055	C130083M11Rik
ENSMUSG00000027199	5296.2	-0.619882	0.269822	-2.29737	0.0215976	0.298055	Gatm
ENSMUSG00000003809	568.177	-0.383709	0.167017	-2.29743	0.0215942	0.298055	Gcdh
ENSMUSG00000004035	711.332	-0.66945	0.291215	-2.29881	0.0215155	0.298055	Gstm7
ENSMUSG00000004951	199.289	-0.919268	0.400008	-2.29812	0.0215549	0.298055	Hspb1
ENSMUSG00000029162	222.784	-0.622291	0.270578	-2.29986	0.0214563	0.298055	Khk
ENSMUSG00000055725	46.2928	1.07568	0.467699	2.29995	0.0214513	0.298055	Paqr3
ENSMUSG00000022711	255.332	-0.514807	0.224099	-2.29723	0.0216056	0.298055	Pmm2
ENSMUSG00000062232	847.184	1.12961	0.491731	2.29721	0.0216068	0.298055	Rapgef2
ENSMUSG00000041736	133.497	-0.632322	0.275099	-2.29852	0.021532	0.298055	Tspo
ENSMUSG00000033530	1055.45	0.573496	0.249497	2.29861	0.021527	0.298055	Ttc7b
ENSMUSG00000036565	2294.56	0.628224	0.273159	2.29985	0.0214568	0.298055	Ttyh3
ENSMUSG00000047787	163.428	1.03627	0.451388	2.29573	0.0216912	0.298419	Flrt1
ENSMUSG00000031889	320.333	0.548301	0.23885	2.29559	0.0216995	0.298419	Phaf1
ENSMUSG00000027995	44.0549	-1.16576	0.507856	-2.29545	0.0217072	0.298419	Tlr2
ENSMUSG00000034636	2128.89	0.681155	0.296662	2.29607	0.0216721	0.298419	Zyg11b
ENSMUSG00000101609	337.575	-0.568114	0.247625	-2.29425	0.021776	0.298599	Kcnq1ot1
ENSMUSG00000120390	359.891	-0.386724	0.168536	-2.29461	0.0217554	0.298599	NA
ENSMUSG00000021071	3115.18	0.667742	0.291011	2.29456	0.0217584	0.298599	Trim9
ENSMUSG00000024137	431.691	-0.628415	0.273973	-2.29371	0.0218071	0.298772	E4f1
ENSMUSG00000050103	155.855	-0.704379	0.307258	-2.29247	0.0218787	0.299469	Agmo
ENSMUSG00000006058	1209.03	-0.435125	0.18983	-2.29218	0.0218951	0.299469	Snf8
ENSMUSG00000048920	646.583	0.43671	0.190564	2.29167	0.0219245	0.299616	Fkrp
ENSMUSG00000037971	657.772	-0.409554	0.179103	-2.2867	0.0222133	0.299809	1110032A03Rik
ENSMUSG00000068522	142.381	-1.11119	0.486268	-2.28515	0.0223042	0.299809	Aard
ENSMUSG00000028029	971.43	-0.364787	0.15964	-2.28506	0.0223091	0.299809	Aimp1
ENSMUSG00000053175	23.3041	-1.31291	0.574171	-2.28661	0.0222183	0.299809	Bcl3
ENSMUSG00000047013	1039.41	0.848933	0.370906	2.28881	0.0220903	0.299809	Fbxo41
ENSMUSG00000010529	101.299	-0.672868	0.294667	-2.28348	0.0224019	0.299809	Gm266
ENSMUSG00000035666	612.302	0.481408	0.21035	2.2886	0.0221024	0.299809	Gtf3c4
ENSMUSG00000048458	658.343	1.58322	0.691831	2.28844	0.0221118	0.299809	Inka2
ENSMUSG00000021767	427.694	0.70377	0.308037	2.28469	0.0223311	0.299809	Kat6b
ENSMUSG00000022500	923.634	-0.633022	0.277126	-2.28424	0.0223572	0.299809	Litaf
ENSMUSG00000020869	1319.46	0.356229	0.155598	2.28942	0.0220552	0.299809	Lrrc59
ENSMUSG00000073096	138.192	0.557505	0.243508	2.28948	0.0220517	0.299809	Lrrc61
ENSMUSG00000029490	21.5878	-1.19954	0.524651	-2.28636	0.022233	0.299809	Mfsd7a
ENSMUSG00000028861	621.849	-0.431521	0.188451	-2.28983	0.0220314	0.299809	Mrps15
ENSMUSG00000121504	211.653	-0.542385	0.237504	-2.28369	0.0223898	0.299809	NA
ENSMUSG00000031302	828.776	0.581534	0.254475	2.28523	0.0222995	0.299809	Nlgn3
ENSMUSG00000011752	1447.64	0.281418	0.122885	2.29009	0.0220159	0.299809	Pgam1
ENSMUSG00000029410	15.9521	-1.39064	0.608665	-2.28474	0.0223284	0.299809	Ppef2
ENSMUSG00000053825	904.156	0.997529	0.436285	2.28642	0.0222299	0.299809	Ppfia2
ENSMUSG00000038020	1035.31	1.3498	0.590853	2.2845	0.0223424	0.299809	Rapgefl1
ENSMUSG00000038132	123.825	1.32539	0.579385	2.28758	0.0221619	0.299809	Rbm24
ENSMUSG00000040570	547.933	0.543111	0.237409	2.28766	0.0221572	0.299809	Rundc3b
ENSMUSG00000070570	7496.83	1.43836	0.629908	2.28345	0.0224038	0.299809	Slc17a7
ENSMUSG00000032501	266.63	0.960187	0.419881	2.2868	0.0222073	0.299809	Trib1
ENSMUSG00000034075	809.621	0.491445	0.214816	2.28775	0.022152	0.299809	Zdhhc5
ENSMUSG00000018819	90.5723	-0.719362	0.315092	-2.28302	0.0224291	0.299898	Lsp1
ENSMUSG00000052160	131.673	-0.683892	0.299687	-2.28202	0.022488	0.300093	Pld4
ENSMUSG00000025314	583.439	1.05186	0.460968	2.28186	0.0224978	0.300093	Ptprj
ENSMUSG00000034674	154.144	0.813815	0.35665	2.28183	0.0224995	0.300093	Tdg
ENSMUSG00000042650	1073.42	0.309505	0.135788	2.27932	0.0226478	0.300294	Alkbh5
ENSMUSG00000027184	3602.53	0.374983	0.164391	2.28105	0.0225455	0.300294	Caprin1
ENSMUSG00000033538	11.9307	-1.55178	0.680521	-2.28028	0.022591	0.300294	Casp4
ENSMUSG00000022235	188.542	-0.843607	0.370124	-2.27926	0.0226517	0.300294	Cmbl
ENSMUSG00000087403	517.316	0.528268	0.231765	2.27932	0.0226478	0.300294	Kantr
ENSMUSG00000020821	3735.21	-0.476475	0.209072	-2.279	0.0226669	0.300294	Kif1c
ENSMUSG00000068037	52.1221	2.60009	1.14102	2.27874	0.0226823	0.300294	Mas1
ENSMUSG00000028226	110.118	1.2359	0.542032	2.28012	0.0226003	0.300294	Mmp16
ENSMUSG00000068580	375.896	-0.427546	0.187536	-2.2798	0.0226194	0.300294	Zfyve19
ENSMUSG00000061518	4212.15	-0.444611	0.195179	-2.27796	0.022729	0.300665	Cox5b
ENSMUSG00000066189	563.66	1.29723	0.569601	2.27744	0.0227598	0.300825	Cacng3
ENSMUSG00000038143	1384.69	0.609569	0.267698	2.27708	0.0227815	0.300866	Stox2
ENSMUSG00000054237	340.336	-0.481978	0.211755	-2.27611	0.0228394	0.301383	Fra10ac1
ENSMUSG00000039270	1972.12	0.581921	0.255782	2.27506	0.0229021	0.3015	Megf9
ENSMUSG00000112117	80.9588	-0.855435	0.376011	-2.27502	0.0229044	0.3015	Rmst
ENSMUSG00000035011	2047.55	0.446835	0.196379	2.27536	0.022884	0.3015	Zbtb7a
ENSMUSG00000090761	122.706	-0.556978	0.244891	-2.27439	0.0229423	0.301752	NA
ENSMUSG00000046182	562.175	0.956798	0.420753	2.27401	0.0229652	0.301807	Gsg1l
ENSMUSG00000020514	241.034	-0.427842	0.188201	-2.27332	0.0230068	0.302061	Mrpl22
ENSMUSG00000064337	109953	-0.361172	0.158912	-2.27278	0.0230397	0.302061	NA
ENSMUSG00000054976	308.052	0.734164	0.323072	2.27245	0.0230595	0.302061	Nyap2
ENSMUSG00000050017	585.003	0.49614	0.218327	2.27246	0.0230586	0.302061	Pitpnb
ENSMUSG00000057715	563.241	1.37897	0.607442	2.27013	0.0231999	0.302254	A830018L16Rik
ENSMUSG00000018585	694.84	-0.570508	0.251186	-2.27126	0.0231315	0.302254	Atox1
ENSMUSG00000024740	3099.84	0.284985	0.125499	2.27081	0.0231586	0.302254	Ddb1
ENSMUSG00000055839	2340.08	-0.394315	0.173659	-2.27063	0.0231697	0.302254	Elob
ENSMUSG00000121080	25.493	1.0604	0.467128	2.27003	0.0232056	0.302254	NA
ENSMUSG00000041852	848.651	0.809432	0.356535	2.27028	0.0231909	0.302254	Tcf20
ENSMUSG00000011427	160.692	0.587752	0.258856	2.27057	0.0231729	0.302254	Zfp790
ENSMUSG00000074782	79.4847	1.04789	0.462339	2.26649	0.0234212	0.302673	4833422C13Rik
ENSMUSG00000039427	235.558	0.386947	0.170604	2.2681	0.023323	0.302673	Alg1
ENSMUSG00000029673	754.5	0.712706	0.314405	2.26684	0.0234001	0.302673	Auts2
ENSMUSG00000021495	1109.37	-0.809695	0.357031	-2.26786	0.023338	0.302673	Fam193b
ENSMUSG00000022575	38.6558	-0.864731	0.381292	-2.2679	0.0233353	0.302673	Gsdmd
ENSMUSG00000020627	524.047	0.815573	0.359763	2.26697	0.0233919	0.302673	Klhl29
ENSMUSG00000004383	1473.86	0.760362	0.335402	2.26701	0.0233893	0.302673	Large1
ENSMUSG00000037563	1474.35	-0.447357	0.197244	-2.26804	0.0233267	0.302673	Rps16
ENSMUSG00000075703	802.405	0.423612	0.186908	2.26642	0.0234256	0.302673	Selenoi
ENSMUSG00000032512	372.507	0.662883	0.292445	2.26669	0.0234089	0.302673	Wdr48
ENSMUSG00000024370	450.492	0.455431	0.201079	2.26493	0.0235169	0.303483	Cdc23
ENSMUSG00000053141	1198.17	0.635207	0.280471	2.26478	0.0235259	0.303483	Ptprt
ENSMUSG00000103793	44.5125	1.13657	0.502019	2.264	0.0235739	0.303858	Pcdhga6
ENSMUSG00000042388	2574.83	1.04329	0.461106	2.26259	0.0236611	0.304252	Dlgap3
ENSMUSG00000022895	846.05	0.531751	0.235018	2.26259	0.0236608	0.304252	Ets2
ENSMUSG00000046329	4143.67	0.631416	0.279022	2.26296	0.0236381	0.304252	Slc25a23
ENSMUSG00000019256	81.5018	0.969561	0.428721	2.26152	0.0237272	0.304345	Ahr
ENSMUSG00000045532	509.912	-1.32772	0.586978	-2.26197	0.0236995	0.304345	C1ql1
ENSMUSG00000022311	221.007	0.779993	0.344939	2.26125	0.0237439	0.304345	Csmd3
ENSMUSG00000052135	110.855	1.4442	0.638595	2.26153	0.0237265	0.304345	Foxo6
ENSMUSG00000030747	511.798	1.30268	0.576483	2.25971	0.0238395	0.304618	Dgat2
ENSMUSG00000034205	28.2763	-1.31932	0.584007	-2.25908	0.0238786	0.304618	Loxl2
ENSMUSG00000121444	49.4979	-0.856557	0.379122	-2.25932	0.0238637	0.304618	NA
ENSMUSG00000021018	323.548	-0.387807	0.171628	-2.25958	0.0238473	0.304618	Polr2h
ENSMUSG00000035864	11009.6	1.18258	0.523231	2.26015	0.0238118	0.304618	Syt1
ENSMUSG00000028243	550.36	0.828065	0.366476	2.25954	0.02385	0.304618	Ubxn2b
ENSMUSG00000058153	2224.91	0.885589	0.392294	2.25746	0.0239793	0.305393	Sez6l
ENSMUSG00000041763	694.969	0.384454	0.170323	2.25721	0.0239949	0.305393	Tpp2
ENSMUSG00000022811	1128.84	0.594302	0.263293	2.25719	0.0239962	0.305393	Zfp148
ENSMUSG00000108616	165.083	1.38669	0.614508	2.25659	0.0240337	0.305628	NA
ENSMUSG00000022594	6546.47	0.284435	0.126076	2.25607	0.0240665	0.305723	Lynx1
ENSMUSG00000024589	1293.01	1.04719	0.464271	2.25556	0.0240981	0.305723	Nedd4l
ENSMUSG00000071451	162.071	-0.558461	0.247561	-2.25585	0.0240799	0.305723	Psmg4
ENSMUSG00000035048	638.195	-0.508551	0.225607	-2.25415	0.024187	0.306128	Anapc13
ENSMUSG00000031755	411.877	-0.326967	0.145023	-2.25458	0.0241594	0.306128	Bbs2
ENSMUSG00000009216	1125.89	1.5747	0.698562	2.2542	0.0241839	0.306128	Fam163b
ENSMUSG00000025221	658.921	2.51236	1.11498	2.25328	0.0242415	0.306577	Kcnip2
ENSMUSG00000121134	121.012	0.486837	0.216141	2.25241	0.0242966	0.306792	NA
ENSMUSG00000019734	45.699	-1.23705	0.549194	-2.25248	0.0242921	0.306792	Tmc4
ENSMUSG00000049470	2522.79	0.51518	0.228756	2.2521	0.024316	0.306797	Aff4
ENSMUSG00000021417	425.283	-0.412345	0.183187	-2.25096	0.0243884	0.307469	Eci2
ENSMUSG00000026587	2333.45	0.706533	0.314064	2.24964	0.0244716	0.307909	Astn1
ENSMUSG00000032532	1443.48	1.40129	0.622935	2.2495	0.0244806	0.307909	Cck
ENSMUSG00000029655	407.594	0.413297	0.183704	2.2498	0.0244618	0.307909	N4bp2l2
ENSMUSG00000036611	245.264	0.702119	0.312251	2.24857	0.0245396	0.30841	Eepd1
ENSMUSG00000024136	100.04	-1.25387	0.55777	-2.248	0.0245761	0.308607	Dnase1l2
ENSMUSG00000106855	19.9364	-2.05214	0.912984	-2.24773	0.0245936	0.308607	NA
ENSMUSG00000015501	1516.49	1.14608	0.510026	2.2471	0.0246334	0.308626	Hivep2
ENSMUSG00000038668	1849.95	-0.622572	0.277055	-2.24711	0.0246329	0.308626	Lpar1
ENSMUSG00000050063	989.668	-1.47055	0.654529	-2.24673	0.0246572	0.308684	Klk6
ENSMUSG00000020399	47.2368	-0.978099	0.435411	-2.24638	0.0246795	0.308723	Havcr2
ENSMUSG00000037788	946.118	0.799705	0.356075	2.24589	0.024711	0.308872	Vopp1
ENSMUSG00000034653	399.359	0.502153	0.223617	2.2456	0.0247297	0.308872	Ythdc2
ENSMUSG00000038241	620.289	-0.395665	0.176344	-2.24371	0.0248513	0.309887	Cep250
ENSMUSG00000031517	15250.3	0.7048	0.314161	2.24344	0.0248687	0.309887	Gpm6a
ENSMUSG00000033623	628.248	0.489088	0.217971	2.24383	0.0248436	0.309887	Pcgf3
ENSMUSG00000003746	462.562	1.11403	0.496704	2.24284	0.0249072	0.310127	Man1a
ENSMUSG00000044017	18.4702	2.02644	0.903652	2.2425	0.024929	0.310159	Adgrd1
ENSMUSG00000038533	606.723	0.470491	0.209982	2.24062	0.0250505	0.310234	Cbfa2t2
ENSMUSG00000024827	261.044	1.13635	0.507107	2.24084	0.0250366	0.310234	Gldc
ENSMUSG00000022008	576.952	0.468437	0.209046	2.24084	0.0250367	0.310234	Gpalpp1
ENSMUSG00000063358	4820.11	0.822578	0.366877	2.24211	0.0249544	0.310234	Mapk1
ENSMUSG00000026721	1693.44	0.604403	0.269728	2.24079	0.0250398	0.310234	Rabgap1l
ENSMUSG00000028836	40.6498	1.70088	0.758837	2.24143	0.024998	0.310234	Slc30a2
ENSMUSG00000008348	4108	-0.430442	0.192135	-2.24031	0.0250706	0.310243	Ubc
ENSMUSG00000120369	94.6942	-0.754511	0.336926	-2.2394	0.0251302	0.310742	NA
ENSMUSG00000050132	340.126	0.496775	0.221916	2.23857	0.0251842	0.311172	Sarm1
ENSMUSG00000062825	1653.67	0.527025	0.235681	2.23618	0.0253398	0.311191	Actg1
ENSMUSG00000016526	80.8907	1.11136	0.497134	2.23554	0.0253817	0.311191	Dyrk3
ENSMUSG00000017670	1864.68	0.57439	0.256793	2.23678	0.0253004	0.311191	Elmo2
ENSMUSG00000047085	2575.59	0.305924	0.136861	2.23529	0.0253983	0.311191	Lrrc4b
ENSMUSG00000037703	1486.09	1.10236	0.492944	2.23629	0.0253328	0.311191	Lzts3
ENSMUSG00000113055	61.5014	-1.99304	0.890988	-2.23688	0.0252941	0.311191	NA
ENSMUSG00000059182	419.452	-0.747241	0.334152	-2.23623	0.0253366	0.311191	Skap2
ENSMUSG00000038248	877.245	0.779529	0.348725	2.23537	0.0253932	0.311191	Sobp
ENSMUSG00000031561	295.441	1.49587	0.669159	2.23545	0.0253877	0.311191	Tenm3
ENSMUSG00000033382	704.058	0.375626	0.167911	2.23705	0.025283	0.311191	Trappc8
ENSMUSG00000040455	681.763	0.461272	0.206158	2.23747	0.0252559	0.311191	Usp45
ENSMUSG00000018861	378.933	-0.865053	0.387167	-2.23431	0.0254624	0.31174	Fdxr
ENSMUSG00000001123	151.907	-0.674449	0.301968	-2.23351	0.0255154	0.312152	Lgals9
ENSMUSG00000039787	138.696	-0.664266	0.297499	-2.23284	0.0255597	0.312456	Cercam
ENSMUSG00000060152	920.439	-0.507745	0.227485	-2.23199	0.0256157	0.312904	Pop5
ENSMUSG00000028927	978.795	-0.697559	0.312709	-2.2307	0.0257011	0.313709	Padi2
ENSMUSG00000050821	2132.6	1.30538	0.585369	2.23001	0.0257465	0.313972	Fam131a
ENSMUSG00000090053	34.458	1.49989	0.67266	2.22979	0.0257616	0.313972	Pakap
ENSMUSG00000025035	2080.71	-0.417296	0.187463	-2.22601	0.0260132	0.314458	Arl3
ENSMUSG00000025488	24.8144	-1.51112	0.678754	-2.22632	0.025993	0.314458	Cox8b
ENSMUSG00000041035	951.896	-0.643567	0.289188	-2.22543	0.0260525	0.314458	Dpcd
ENSMUSG00000020091	1083.19	0.380685	0.170976	2.22654	0.0259779	0.314458	Eif4ebp2
ENSMUSG00000041986	3725.31	0.50879	0.228339	2.22822	0.0258658	0.314458	Elmod1
ENSMUSG00000029563	375.624	0.530151	0.23826	2.2251	0.0260747	0.314458	Foxp2
ENSMUSG00000052726	151.408	1.76589	0.793524	2.22537	0.0260564	0.314458	Kcnt2
ENSMUSG00000039100	3357.7	0.54217	0.243571	2.22592	0.0260196	0.314458	Marchf6
ENSMUSG00000073481	910.436	-0.324079	0.145507	-2.22724	0.0259315	0.314458	Mtarc2
ENSMUSG00000062729	351.303	-0.646136	0.29029	-2.22583	0.0260255	0.314458	Ppox
ENSMUSG00000034111	802.195	0.412154	0.185116	2.22647	0.0259828	0.314458	Tmed8
ENSMUSG00000041710	28.9983	1.97747	0.887502	2.22813	0.025872	0.314458	Trpc5
ENSMUSG00000044949	82.4282	0.876737	0.393432	2.22843	0.0258516	0.314458	Ubtd2
ENSMUSG00000043411	1210.71	-0.456524	0.204954	-2.22745	0.0259174	0.314458	Usp48
ENSMUSG00000094910	724.751	1.43717	0.646095	2.2244	0.0261217	0.314554	D430019H16Rik
ENSMUSG00000028636	140.658	-0.671299	0.30177	-2.22454	0.0261123	0.314554	Ppcs
ENSMUSG00000051379	381.926	0.676932	0.304457	2.2234	0.0261885	0.314887	Flrt3
ENSMUSG00000028936	2073.87	-0.340997	0.153358	-2.22353	0.0261801	0.314887	Rpl22
ENSMUSG00000035215	246.801	-0.457742	0.206168	-2.22023	0.0264029	0.316757	Lsm7
ENSMUSG00000027799	2402.95	0.706967	0.31842	2.22024	0.0264027	0.316757	Nbea
ENSMUSG00000060036	7949.69	-0.335845	0.151244	-2.22056	0.026381	0.316757	Rpl3
ENSMUSG00000025925	185.991	-0.451866	0.203613	-2.21923	0.0264709	0.317336	Terf1
ENSMUSG00000035640	3054.1	0.506476	0.228511	2.21642	0.0266626	0.319396	Cbarp
ENSMUSG00000028132	894.099	0.554626	0.250372	2.21521	0.0267455	0.320152	Tlcd4
ENSMUSG00000037816	160.054	-0.511581	0.231027	-2.21438	0.0268026	0.320359	Fbxw17
ENSMUSG00000019731	924.647	0.392918	0.177427	2.21453	0.026792	0.320359	Slc35e1
ENSMUSG00000062209	587.195	0.690061	0.311683	2.21399	0.0268297	0.320444	Erbb4
ENSMUSG00000044037	252.689	-0.715635	0.323718	-2.21068	0.0270582	0.320669	Als2cl
ENSMUSG00000020774	777.667	-0.721892	0.326501	-2.211	0.027036	0.320669	Aspa
ENSMUSG00000030309	190.657	-0.741549	0.335029	-2.21339	0.0268708	0.320669	Caprin2
ENSMUSG00000002107	2767.29	1.05515	0.477429	2.21005	0.0271014	0.320669	Celf2
ENSMUSG00000032060	4707.38	-0.487575	0.220662	-2.2096	0.027133	0.320669	Cryab
ENSMUSG00000020251	49.6643	1.8351	0.830298	2.21017	0.0270931	0.320669	Glt8d2
ENSMUSG00000000295	254.583	-0.646327	0.292214	-2.21183	0.0269786	0.320669	Hddc2
ENSMUSG00000090061	285.263	1.04053	0.470902	2.20966	0.0271285	0.320669	Nwd2
ENSMUSG00000001166	32.0256	-1.19455	0.540373	-2.21061	0.0270631	0.320669	Oas1c
ENSMUSG00000055745	668.556	0.706788	0.319406	2.21282	0.0269099	0.320669	Rtl6
ENSMUSG00000027660	564.902	1.07611	0.486463	2.21211	0.0269588	0.320669	Skil
ENSMUSG00000049323	502.771	0.424864	0.192253	2.20993	0.0271103	0.320669	Smcr8
ENSMUSG00000058297	12556.6	0.294465	0.133183	2.21098	0.0270373	0.320669	Spock2
ENSMUSG00000021779	349.67	1.28036	0.579506	2.2094	0.027147	0.320669	Thrb
ENSMUSG00000033545	778.3	0.587168	0.265552	2.21112	0.0270275	0.320669	Znrf1
ENSMUSG00000029461	3902.17	0.444652	0.201308	2.20882	0.0271872	0.320908	Fam168a
ENSMUSG00000019889	549.519	0.417428	0.189008	2.20852	0.027208	0.320919	Ptprk
ENSMUSG00000025225	60.0432	-0.680709	0.308404	-2.2072	0.0273	0.321608	Nfkb2
ENSMUSG00000044285	12.458	1.40549	0.636803	2.20711	0.0273064	0.321608	Ubb-ps
ENSMUSG00000037416	922.668	0.359248	0.162806	2.2066	0.0273417	0.321674	Dmxl1
ENSMUSG00000037243	483.566	-0.958346	0.434336	-2.20646	0.0273519	0.321674	Zfp692
ENSMUSG00000022762	413.396	1.02138	0.463038	2.20583	0.0273956	0.321953	Ncam2
ENSMUSG00000074238	1106.78	0.485142	0.220159	2.2036	0.0275528	0.323395	Ap1ar
ENSMUSG00000090946	268.742	0.763271	0.34639	2.2035	0.0275593	0.323395	Ccdc71l
ENSMUSG00000051401	29.3378	1.82884	0.830179	2.20295	0.0275986	0.323395	Kctd16
ENSMUSG00000075478	803.45	0.493701	0.224089	2.20314	0.0275847	0.323395	Slitrk1
ENSMUSG00000028053	1179.53	0.733728	0.333168	2.20228	0.0276456	0.32367	Ash1l
ENSMUSG00000051048	106.917	-1.02969	0.467605	-2.20204	0.0276622	0.32367	P4ha3
ENSMUSG00000060279	2000.2	0.457678	0.20792	2.20122	0.0277205	0.323995	Ap2a1
ENSMUSG00000057506	373.619	-0.380339	0.172797	-2.20108	0.0277302	0.323995	Bloc1s2
ENSMUSG00000024346	1205.08	-0.414389	0.188299	-2.20069	0.0277577	0.324081	Pfdn1
ENSMUSG00000026718	1031.88	0.305375	0.13881	2.19995	0.0278106	0.324464	Stam
ENSMUSG00000040536	665.464	1.13253	0.514868	2.19965	0.027832	0.324479	Necab1
ENSMUSG00000119958	52.6287	1.53994	0.700325	2.19889	0.0278856	0.324869	NA
ENSMUSG00000074358	196.523	-0.462905	0.210585	-2.19818	0.027936	0.32522	Ccdc61
ENSMUSG00000056755	468.838	0.609518	0.277359	2.19758	0.0279789	0.325485	Grm7
ENSMUSG00000038949	928.804	0.351624	0.160196	2.19496	0.0281663	0.325799	Cnst
ENSMUSG00000026385	4359.23	-0.654596	0.298141	-2.19559	0.0281214	0.325799	Dbi
ENSMUSG00000022217	640.035	-0.633617	0.288513	-2.19615	0.0280812	0.325799	Emc9
ENSMUSG00000043336	46.1683	-0.71125	0.324082	-2.19466	0.0281879	0.325799	Filip1l
ENSMUSG00000024026	1588.3	-0.359346	0.163631	-2.19608	0.0280863	0.325799	Glo1
ENSMUSG00000022426	799.759	0.542335	0.247092	2.19487	0.0281731	0.325799	Josd1
ENSMUSG00000002900	332.829	0.453454	0.206616	2.19467	0.0281874	0.325799	Lamb1
ENSMUSG00000029571	2833.8	0.412093	0.187627	2.19634	0.028068	0.325799	Tmem106b
ENSMUSG00000029364	2045.15	0.503179	0.22924	2.19499	0.0281646	0.325799	Wsb2
ENSMUSG00000059323	97.1683	-0.662931	0.302136	-2.19414	0.0282251	0.325995	Tonsl
ENSMUSG00000019951	1173.75	0.595557	0.27153	2.19334	0.0282832	0.326431	Uhrf1bp1l
ENSMUSG00000023206	69.2629	-0.909815	0.414888	-2.19291	0.0283135	0.326548	Il15ra
ENSMUSG00000002043	164.918	-0.571535	0.260706	-2.19226	0.0283608	0.32686	Trappc6a
ENSMUSG00000028833	13079.3	0.929504	0.424057	2.19193	0.0283846	0.3269	Ncdn
ENSMUSG00000000290	106.975	-0.699799	0.319377	-2.19114	0.0284416	0.326967	Itgb2
ENSMUSG00000063760	300.536	0.409467	0.18686	2.19131	0.0284295	0.326967	Rnf217
ENSMUSG00000028381	1351.66	0.281395	0.128432	2.19101	0.0284513	0.326967	Ugcg
ENSMUSG00000024959	257.414	-0.430014	0.196292	-2.19069	0.0284745	0.327	Bad
ENSMUSG00000087478	51.8639	-0.909044	0.415236	-2.18922	0.0285809	0.32726	4930506C21Rik
ENSMUSG00000026278	432.496	1.09757	0.501447	2.18882	0.0286103	0.32726	Bok
ENSMUSG00000037536	420.156	0.856296	0.391337	2.18813	0.0286603	0.32726	Fbxo34
ENSMUSG00000047454	1084.33	0.377019	0.172295	2.18822	0.0286534	0.32726	Gphn
ENSMUSG00000073676	857.374	-0.376415	0.171921	-2.18946	0.0285632	0.32726	Hspe1
ENSMUSG00000022090	797.879	-0.899114	0.410539	-2.19008	0.0285181	0.32726	Pdlim2
ENSMUSG00000037805	931.605	-0.434142	0.198362	-2.18863	0.0286234	0.32726	Rpl10a
ENSMUSG00000034640	255.239	0.563252	0.257307	2.18903	0.0285946	0.32726	Tiparp
ENSMUSG00000025572	128.525	-0.718445	0.328378	-2.18786	0.0286799	0.32726	Tmc6
ENSMUSG00000036138	983.09	-0.409782	0.18733	-2.18749	0.0287067	0.327334	Acaa1a
ENSMUSG00000020015	1627.53	0.866502	0.396197	2.18705	0.0287388	0.327351	Cdk17
ENSMUSG00000033487	737.554	0.388911	0.177881	2.18636	0.0287895	0.327351	Fndc3a
ENSMUSG00000029028	348.668	0.623599	0.28516	2.18684	0.0287545	0.327351	Lrrc47
ENSMUSG00000047180	27.2685	-1.04788	0.479228	-2.1866	0.0287717	0.327351	Neurl3
ENSMUSG00000035929	127.37	-0.662524	0.303068	-2.18606	0.0288114	0.327368	H2-Q4
ENSMUSG00000035674	1852.46	-0.529606	0.242344	-2.18535	0.0288635	0.3275	Ndufa3
ENSMUSG00000036639	89.7523	-0.930116	0.425589	-2.18548	0.0288537	0.3275	Nudt1
ENSMUSG00000035495	73.2519	0.696229	0.31866	2.18487	0.0288987	0.327667	Tstd2
ENSMUSG00000024498	784.878	0.373194	0.170906	2.18362	0.0289899	0.328471	Tcerg1
ENSMUSG00000003119	261.319	0.55101	0.25242	2.18291	0.0290427	0.328745	Cdk12
ENSMUSG00000027610	377.158	-0.468533	0.214681	-2.18246	0.0290754	0.328745	Gss
ENSMUSG00000020102	301.794	1.06851	0.489546	2.18266	0.0290611	0.328745	Slc16a7
ENSMUSG00000008540	349.648	-0.563821	0.258383	-2.18212	0.0291009	0.328803	Mgst1
ENSMUSG00000034958	2599.67	0.459446	0.210689	2.18068	0.0292069	0.329769	Atcay
ENSMUSG00000035472	22.0141	-0.968795	0.44458	-2.17912	0.0293226	0.330845	Slc25a21
ENSMUSG00000032120	1488.99	0.771423	0.354205	2.1779	0.0294132	0.331206	C2cd2l
ENSMUSG00000022965	583.203	0.472583	0.217241	2.17538	0.0296013	0.331206	Ifngr2
ENSMUSG00000112433	17.7896	-1.35845	0.624064	-2.17678	0.0294967	0.331206	NA
ENSMUSG00000120277	30.6923	-1.09388	0.5026	-2.17644	0.0295221	0.331206	NA
ENSMUSG00000028469	669.288	-0.635118	0.29181	-2.17647	0.0295199	0.331206	Npr2
ENSMUSG00000029765	1206.51	0.896972	0.41218	2.17616	0.029543	0.331206	Plxna4
ENSMUSG00000039316	404.098	-0.709656	0.326163	-2.17577	0.0295725	0.331206	Rftn1
ENSMUSG00000078427	500.208	-0.434061	0.199526	-2.17545	0.0295961	0.331206	Sarnp
ENSMUSG00000023927	715.485	1.09474	0.503157	2.17575	0.0295743	0.331206	Satb1
ENSMUSG00000004961	943.085	1.32524	0.608511	2.17784	0.0294179	0.331206	Syt5
ENSMUSG00000018189	1084.34	-0.510288	0.234484	-2.17622	0.0295387	0.331206	Uchl5
ENSMUSG00000003929	347.478	0.528574	0.242802	2.17698	0.0294822	0.331206	Zfp81
ENSMUSG00000021268	14025.1	-0.739672	0.340114	-2.17478	0.0296468	0.331254	Meg3
ENSMUSG00000030134	2033	0.978547	0.449912	2.17497	0.0296321	0.331254	Rasgef1a
ENSMUSG00000002413	1369.8	0.65929	0.303338	2.17345	0.0297464	0.331446	Braf
ENSMUSG00000004096	1434.31	-0.363654	0.167337	-2.17318	0.0297668	0.331446	Cwc15
ENSMUSG00000026177	39.5033	-0.941885	0.433272	-2.17389	0.0297136	0.331446	Slc11a1
ENSMUSG00000045691	69.8089	0.710154	0.326731	2.17351	0.0297416	0.331446	Thtpa
ENSMUSG00000033964	417.268	0.381	0.175298	2.17344	0.0297471	0.331446	Zbtb41
ENSMUSG00000028389	349.457	0.377265	0.173631	2.1728	0.0297957	0.331539	Zfp37
ENSMUSG00000034218	72.4769	0.915076	0.421264	2.17222	0.0298394	0.331567	Atm
ENSMUSG00000078451	60.4452	-0.706563	0.32525	-2.17237	0.0298278	0.331567	Ppil6
ENSMUSG00000056486	4539.97	1.32294	0.60927	2.17135	0.0299044	0.33206	Chn1
ENSMUSG00000048731	17.9707	-1.1847	0.545882	-2.17025	0.0299878	0.332233	Ggnbp1
ENSMUSG00000026496	913.386	0.535043	0.246557	2.17006	0.0300025	0.332233	Parp1
ENSMUSG00000085925	81.5961	-0.950042	0.437762	-2.17023	0.0299896	0.332233	Rtl1
ENSMUSG00000031988	1704.26	0.475387	0.219022	2.1705	0.0299693	0.332233	Vps26b
ENSMUSG00000078878	137.522	0.479517	0.221061	2.16916	0.0300707	0.332532	Gm14305
ENSMUSG00000050321	703.295	1.50679	0.694629	2.1692	0.0300678	0.332532	Neto1
ENSMUSG00000036523	22.7314	-1.3233	0.610184	-2.16868	0.0301068	0.332702	Greb1
ENSMUSG00000115422	11.3462	1.66181	0.768143	2.16341	0.0305095	0.333075	4930452G13Rik
ENSMUSG00000022016	2592.81	0.555679	0.256328	2.16785	0.0301704	0.333075	Akap11
ENSMUSG00000049097	661.609	0.593789	0.273938	2.1676	0.0301892	0.333075	Ankrd34a
ENSMUSG00000016252	2340.37	-0.543633	0.251446	-2.16203	0.030616	0.333075	Atp5e
ENSMUSG00000048895	2011.44	0.884296	0.408525	2.16461	0.0304178	0.333075	Cdk5r1
ENSMUSG00000041697	5743.6	-0.303925	0.140514	-2.16295	0.030545	0.333075	Cox6a1
ENSMUSG00000021559	658.293	1.26715	0.585266	2.16509	0.0303807	0.333075	Dapk1
ENSMUSG00000033788	89.8551	-1.04939	0.484778	-2.16467	0.0304128	0.333075	Dysf
ENSMUSG00000024911	632.11	-0.440917	0.203909	-2.16232	0.0305936	0.333075	Fibp
ENSMUSG00000042763	947.203	0.388062	0.179365	2.16353	0.0305003	0.333075	Maneal
ENSMUSG00000030557	2140.08	0.685526	0.316817	2.16379	0.0304803	0.333075	Mef2a
ENSMUSG00000028654	164.153	1.17008	0.540073	2.16652	0.0302714	0.333075	Mycl
ENSMUSG00000004677	704.685	-0.627543	0.290251	-2.16207	0.0306126	0.333075	Myo9b
ENSMUSG00000120695	34.0765	-0.827103	0.382552	-2.16207	0.0306131	0.333075	NA
ENSMUSG00000114970	37.3712	-1.62263	0.749947	-2.16366	0.0304906	0.333075	NA
ENSMUSG00000025507	35.5102	-0.854765	0.394955	-2.16421	0.0304486	0.333075	Pidd1
ENSMUSG00000025017	60.1724	-0.792558	0.366094	-2.1649	0.0303953	0.333075	Pik3ap1
ENSMUSG00000045038	4948.05	0.985312	0.454682	2.16704	0.030232	0.333075	Prkce
ENSMUSG00000027281	138.584	0.554716	0.256	2.16686	0.0302455	0.333075	Slx4ip
ENSMUSG00000028232	486.696	0.647887	0.299476	2.1634	0.0305101	0.333075	Tmem68
ENSMUSG00000022263	1800.84	0.659199	0.30461	2.16408	0.0304585	0.333075	Trio
ENSMUSG00000035112	88.4081	-0.594749	0.275077	-2.16212	0.0306091	0.333075	Wnk4
ENSMUSG00000074182	210.31	-0.612117	0.282921	-2.16356	0.0304982	0.333075	Znhit6
ENSMUSG00000086841	343.814	-0.395584	0.183022	-2.16139	0.0306649	0.3333	2410006H16Rik
ENSMUSG00000036928	15.6622	-1.52581	0.705995	-2.16122	0.030678	0.3333	Stag3
ENSMUSG00000022208	3056.8	0.900868	0.416916	2.16079	0.0307115	0.333439	Jph4
ENSMUSG00000073460	21.1015	-1.21929	0.564472	-2.16005	0.0307688	0.333837	Pnldc1
ENSMUSG00000021213	16.1116	-1.71725	0.795303	-2.15924	0.0308312	0.334006	Akr1c13
ENSMUSG00000025372	1988.92	1.2292	0.569327	2.15905	0.0308466	0.334006	Baiap2
ENSMUSG00000063434	408.678	0.775911	0.359319	2.15939	0.0308198	0.334006	Sorcs3
ENSMUSG00000034566	5391.74	-0.43672	0.202359	-2.15815	0.0309163	0.334087	Atp5h
ENSMUSG00000064225	785.101	0.699027	0.323871	2.15835	0.0309004	0.334087	Paqr9
ENSMUSG00000015806	5003.11	-0.563006	0.260835	-2.15848	0.0308907	0.334087	Qdpr
ENSMUSG00000043439	358.77	1.48272	0.687175	2.1577	0.0309513	0.334241	Epop
ENSMUSG00000037169	65.421	1.12368	0.520961	2.15693	0.0310107	0.334434	Mycn
ENSMUSG00000042567	18.251	1.92901	0.894245	2.15714	0.0309949	0.334434	Nek10
ENSMUSG00000049804	813.77	0.456585	0.211794	2.1558	0.0310993	0.335165	Armcx4
ENSMUSG00000007891	4824.89	-0.46313	0.214866	-2.15543	0.031128	0.335251	Ctsd
ENSMUSG00000028194	1610.11	0.357593	0.16593	2.15508	0.0311552	0.335319	Ddah1
ENSMUSG00000033849	428.428	1.15158	0.534954	2.15268	0.0313438	0.335778	B3galt2
ENSMUSG00000063568	222.725	0.886161	0.411628	2.15282	0.0313328	0.335778	Jazf1
ENSMUSG00000055125	21.719	1.84613	0.857351	2.15329	0.0312957	0.335778	M5C1000I18Rik
ENSMUSG00000049148	17.7141	1.19273	0.553809	2.15369	0.0312642	0.335778	Plcxd3
ENSMUSG00000050965	1792.07	1.08026	0.501631	2.15349	0.0312799	0.335778	Prkca
ENSMUSG00000085156	40.2761	-0.764715	0.355058	-2.15377	0.031258	0.335778	Snhg15
ENSMUSG00000021253	401.774	-0.580735	0.269765	-2.15275	0.0313384	0.335778	Tgfb3
ENSMUSG00000069662	3251.47	0.274292	0.12745	2.15215	0.0313854	0.336001	Marcks
ENSMUSG00000040875	171.64	0.878907	0.408452	2.1518	0.031413	0.336074	Osbpl10
ENSMUSG00000040276	4953.04	0.409349	0.190342	2.1506	0.031508	0.336643	Pacsin1
ENSMUSG00000015013	700.113	-0.365811	0.170096	-2.15062	0.0315062	0.336643	Trappc2l
ENSMUSG00000097321	30.3582	-0.834235	0.388474	-2.14747	0.031756	0.336971	1700028E10Rik
ENSMUSG00000049630	222.058	1.57113	0.731504	2.1478	0.0317293	0.336971	C1ql3
ENSMUSG00000057897	9578.3	0.817421	0.380272	2.14957	0.0315894	0.336971	Camk2b
ENSMUSG00000025265	95.7822	0.6449	0.299994	2.14971	0.0315779	0.336971	Fgd1
ENSMUSG00000050708	1130.42	-0.364034	0.169382	-2.14919	0.0316197	0.336971	Ftl1
ENSMUSG00000038909	1194.87	0.300307	0.139842	2.14747	0.0317562	0.336971	Kat7
ENSMUSG00000022307	3561.3	0.458121	0.213349	2.14729	0.0317704	0.336971	Oxr1
ENSMUSG00000054280	438.044	0.796944	0.371182	2.14705	0.0317897	0.336971	Prr14l
ENSMUSG00000020684	2915.45	0.684754	0.318672	2.14877	0.0316523	0.336971	Rasl10b
ENSMUSG00000048304	373.424	1.09129	0.508181	2.14744	0.0317587	0.336971	Slitrk3
ENSMUSG00000033594	212.34	1.30807	0.609067	2.14767	0.0317401	0.336971	Spata2l
ENSMUSG00000073002	87.5734	-0.895848	0.416941	-2.14862	0.0316644	0.336971	Vamp5
ENSMUSG00000092626	28.8893	-0.918595	0.428015	-2.14617	0.0318592	0.337485	NA
ENSMUSG00000036934	155.921	0.645613	0.300903	2.14559	0.031906	0.337538	4921524J17Rik
ENSMUSG00000064115	3053.97	0.757934	0.353237	2.14568	0.0318986	0.337538	Cadm2
ENSMUSG00000039058	916.844	1.44745	0.674935	2.14458	0.0319868	0.33817	Ak5
ENSMUSG00000074505	466.08	1.05307	0.491211	2.14382	0.0320471	0.338182	Fat3
ENSMUSG00000040003	1163.03	0.737404	0.344034	2.14341	0.0320806	0.338182	Magi2
ENSMUSG00000018932	170.487	-0.476622	0.222333	-2.14373	0.0320549	0.338182	Map2k3
ENSMUSG00000031393	1722.59	0.439609	0.20504	2.14401	0.0320318	0.338182	Mecp2
ENSMUSG00000021712	1043.41	0.460415	0.214846	2.143	0.0321132	0.338182	Trim23
ENSMUSG00000026202	4871.89	0.35567	0.165969	2.14299	0.0321139	0.338182	Tuba4a
ENSMUSG00000119895	22.5655	-0.987633	0.461058	-2.1421	0.0321854	0.338493	Gm22513
ENSMUSG00000074102	806.868	0.468684	0.218786	2.1422	0.0321774	0.338493	Rbm15b
ENSMUSG00000090247	45.7327	-0.937489	0.437849	-2.14112	0.0322641	0.338879	Bloc1s1
ENSMUSG00000039033	333.787	0.415019	0.193814	2.14132	0.0322479	0.338879	Tasp1
ENSMUSG00000052459	6961.58	0.401485	0.18754	2.1408	0.0322906	0.338935	Atp6v1a
ENSMUSG00000062981	1027.4	-0.458136	0.214049	-2.14033	0.0323277	0.339105	Mrpl42
ENSMUSG00000028758	175.528	0.939166	0.438898	2.13983	0.0323688	0.339312	Kif17
ENSMUSG00000028443	328.558	-0.468757	0.21911	-2.13937	0.0324054	0.339312	Nudt2
ENSMUSG00000040855	1910.98	0.826353	0.386271	2.13931	0.0324107	0.339312	Reps2
ENSMUSG00000031960	2741.71	0.26941	0.126146	2.1357	0.0327038	0.339506	Aars
ENSMUSG00000030302	8613.78	0.519044	0.243103	2.13508	0.0327543	0.339506	Atp2b2
ENSMUSG00000046876	860.589	0.827437	0.387868	2.1333	0.0329004	0.339506	Atxn1
ENSMUSG00000054604	1211.4	0.264451	0.123886	2.13464	0.0327907	0.339506	Cggbp1
ENSMUSG00000004415	52.9005	-0.937247	0.439178	-2.1341	0.032835	0.339506	Col26a1
ENSMUSG00000074872	294.746	-0.668029	0.313092	-2.13365	0.0328713	0.339506	Ctxn2
ENSMUSG00000020886	8063.59	0.710773	0.332577	2.13717	0.0325843	0.339506	Dlg4
ENSMUSG00000048388	3236.23	0.832132	0.389297	2.13753	0.0325552	0.339506	Fam171b
ENSMUSG00000072875	448.166	0.777426	0.364584	2.13236	0.0329771	0.339506	Gpr27
ENSMUSG00000031290	492.911	0.44829	0.209914	2.13559	0.0327132	0.339506	Lrch2
ENSMUSG00000033429	452.486	-0.389537	0.182328	-2.13646	0.0326419	0.339506	Mcee
ENSMUSG00000032508	105.424	-0.493476	0.231006	-2.1362	0.0326631	0.339506	Myd88
ENSMUSG00000104155	29.3	-1.45264	0.679611	-2.13746	0.0325609	0.339506	NA
ENSMUSG00000121584	376.366	-0.399482	0.187218	-2.13378	0.0328611	0.339506	NA
ENSMUSG00000026480	68.7478	-0.704735	0.330385	-2.13307	0.0329188	0.339506	Ncf2
ENSMUSG00000031767	157.068	-0.785511	0.368348	-2.13252	0.032964	0.339506	Nudt7
ENSMUSG00000024867	565.558	0.472765	0.221144	2.13782	0.0325316	0.339506	Pip5k1b
ENSMUSG00000000711	1673.38	0.310713	0.145459	2.13609	0.0326723	0.339506	Rab5b
ENSMUSG00000029420	703.42	1.33136	0.624291	2.13259	0.0329584	0.339506	Rimbp2
ENSMUSG00000056306	241.173	1.39614	0.653833	2.13531	0.0327357	0.339506	Sertm1
ENSMUSG00000035208	18.9073	-1.25911	0.590225	-2.13327	0.0329025	0.339506	Slfn8
ENSMUSG00000021870	1274.89	0.646925	0.303365	2.1325	0.0329661	0.339506	Slmap
ENSMUSG00000016200	178.595	0.600632	0.281358	2.13476	0.0327804	0.339506	Syt14
ENSMUSG00000047146	175.475	0.683996	0.320443	2.13453	0.0327994	0.339506	Tet1
ENSMUSG00000089847	282.098	-0.486251	0.227736	-2.13515	0.0327488	0.339506	Timm10b
ENSMUSG00000063894	354.271	0.4089	0.191295	2.13753	0.0325547	0.339506	Zkscan8
ENSMUSG00000024369	344.434	-0.429106	0.201344	-2.13121	0.033072	0.340266	Nelfe
ENSMUSG00000032076	1831.26	0.493764	0.23182	2.12994	0.0331762	0.340903	Cadm1
ENSMUSG00000025505	425.639	-0.399081	0.187351	-2.13013	0.0331612	0.340903	Tmem80
ENSMUSG00000021715	190.272	-0.527681	0.247957	-2.12811	0.0333276	0.341153	Cwc27
ENSMUSG00000006390	478.112	-0.56113	0.263663	-2.12821	0.0333194	0.341153	Elovl1
ENSMUSG00000026322	28.8198	1.83301	0.861002	2.12892	0.0332605	0.341153	Htr4
ENSMUSG00000022905	2084.1	0.446034	0.209588	2.12815	0.033325	0.341153	Kpna1
ENSMUSG00000040428	33.2953	-0.88554	0.416067	-2.12836	0.0333072	0.341153	Plekha4
ENSMUSG00000027894	4834.38	0.604268	0.28378	2.12936	0.0332248	0.341153	Slc6a17
ENSMUSG00000026571	859.634	0.78456	0.368874	2.12691	0.0334278	0.34138	Dcaf6
ENSMUSG00000015377	996.097	-0.823038	0.38698	-2.12683	0.0334346	0.34138	Dennd6b
ENSMUSG00000004864	44.3507	-1.18934	0.559171	-2.12698	0.0334219	0.34138	Mapk13
ENSMUSG00000023191	397.812	-0.861505	0.404927	-2.12756	0.0333737	0.34138	P3h3
ENSMUSG00000026782	2235.41	0.753136	0.354216	2.1262	0.0334863	0.341476	Abi2
ENSMUSG00000029804	1654.21	0.549785	0.258572	2.12624	0.0334833	0.341476	Herc3
ENSMUSG00000028282	172.667	0.439029	0.206522	2.12582	0.0335182	0.341585	Casp8ap2
ENSMUSG00000071855	116.372	0.738471	0.347816	2.12316	0.0337401	0.342762	Ccdc112
ENSMUSG00000021131	143.775	-0.561636	0.264428	-2.12397	0.0336729	0.342762	Erh
ENSMUSG00000043483	10.7257	-1.50253	0.707455	-2.12385	0.0336827	0.342762	Gm6863
ENSMUSG00000073421	74.0179	-1.22217	0.5756	-2.1233	0.0337285	0.342762	H2-Ab1
ENSMUSG00000055319	572.159	0.428742	0.201908	2.12345	0.0337159	0.342762	Sec23ip
ENSMUSG00000031748	9597.56	0.477003	0.224837	2.12155	0.0338751	0.343917	Gnao1
ENSMUSG00000059070	1921.81	-0.4491	0.211731	-2.12109	0.0339146	0.344101	Rpl18
ENSMUSG00000092203	155.209	-0.587885	0.277254	-2.12038	0.033974	0.34427	1110038B12Rik
ENSMUSG00000026575	124.039	0.667613	0.314855	2.12038	0.0339736	0.34427	Nme7
ENSMUSG00000047030	753.875	0.503999	0.237814	2.1193	0.034065	0.344975	Spata2
ENSMUSG00000109378	29.0379	-1.12227	0.529612	-2.11903	0.0340875	0.344986	NA
ENSMUSG00000052374	90.4869	1.75926	0.830457	2.11842	0.0341394	0.345078	Actn2
ENSMUSG00000036422	262.06	1.13593	0.536171	2.1186	0.0341247	0.345078	Pcdh8
ENSMUSG00000048826	288.65	0.943259	0.445407	2.11774	0.0341968	0.345441	Dact2
ENSMUSG00000104093	63.9118	-0.867469	0.409734	-2.11715	0.0342472	0.345734	A330015K06Rik
ENSMUSG00000031951	218.71	0.460692	0.217756	2.11563	0.0343759	0.346816	Tmem231
ENSMUSG00000092021	30.7338	-1.01943	0.48199	-2.11504	0.0344264	0.346891	Gbp11
ENSMUSG00000038486	7509.92	0.274524	0.129785	2.11522	0.0344115	0.346891	Sv2a
ENSMUSG00000038914	697.009	0.491615	0.232469	2.11476	0.0344508	0.346919	Dido1
ENSMUSG00000028470	455.308	-0.486071	0.229961	-2.11371	0.0345401	0.347442	Hint2
ENSMUSG00000039114	1143.51	0.708128	0.335096	2.11321	0.0345828	0.347442	Nrn1
ENSMUSG00000024833	107.634	-0.540661	0.255836	-2.11331	0.034574	0.347442	Pola2
ENSMUSG00000032554	15031.7	-0.679712	0.32166	-2.11314	0.0345889	0.347442	Trf
ENSMUSG00000005893	219.119	0.929135	0.439747	2.11289	0.0346106	0.347443	Nr2c2
ENSMUSG00000027340	1743.73	0.493841	0.233768	2.11252	0.0346415	0.347536	Slc23a2
ENSMUSG00000029605	16.7123	-1.48702	0.704007	-2.11222	0.0346675	0.347581	Oas1b
ENSMUSG00000054027	1403.38	0.716215	0.339146	2.11182	0.034702	0.347711	Nt5dc3
ENSMUSG00000004730	67.4086	-0.823099	0.390092	-2.11001	0.0348574	0.348347	Adgre1
ENSMUSG00000025887	73.4699	-0.969545	0.459791	-2.10866	0.0349737	0.348347	Casp12
ENSMUSG00000038446	466.206	0.822833	0.390133	2.10911	0.0349351	0.348347	Cdc40
ENSMUSG00000040452	82.4003	1.02827	0.487654	2.10861	0.0349783	0.348347	Cdh12
ENSMUSG00000028668	340.022	0.361303	0.17126	2.10968	0.0348859	0.348347	Eloa
ENSMUSG00000006395	259.503	-0.703178	0.33323	-2.11019	0.0348421	0.348347	Hyi
ENSMUSG00000020227	30.8586	-0.938894	0.444939	-2.11016	0.0348444	0.348347	Irak3
ENSMUSG00000103472	50.8087	0.93315	0.442551	2.10857	0.0349818	0.348347	Pcdhga7
ENSMUSG00000027722	196.214	0.421061	0.19948	2.11079	0.0347903	0.348347	Spata5
ENSMUSG00000062794	64.7943	0.734858	0.348407	2.10919	0.0349278	0.348347	Zfp599
ENSMUSG00000042178	277.484	-0.404938	0.192118	-2.10776	0.0350519	0.3484	Armc5
ENSMUSG00000030583	1092.48	0.788371	0.373956	2.1082	0.0350141	0.3484	Sipa1l3
ENSMUSG00000044937	44.1483	-0.750748	0.356157	-2.10791	0.0350384	0.3484	Ttc41
ENSMUSG00000014301	357.596	-0.443906	0.210639	-2.10743	0.0350806	0.348471	Pam16
ENSMUSG00000038485	1083.93	0.73857	0.350568	2.10678	0.0351366	0.348812	Socs7
ENSMUSG00000050954	64.2065	0.914037	0.433956	2.10629	0.0351792	0.349019	Zfp169
ENSMUSG00000069895	424.977	0.43391	0.206095	2.10539	0.0352574	0.349579	Atxn1l
ENSMUSG00000003123	191.856	-0.482438	0.229184	-2.10502	0.0352894	0.349682	Lipe
ENSMUSG00000078202	29.6253	0.95884	0.455566	2.10472	0.0353154	0.349725	Nrarp
ENSMUSG00000051339	470.036	1.27688	0.607902	2.10047	0.0356879	0.350343	2900026A02Rik
ENSMUSG00000032375	528.35	0.388549	0.184991	2.10037	0.0356963	0.350343	Aph1b
ENSMUSG00000036533	153.217	0.566322	0.269568	2.10085	0.035654	0.350343	Cdc42ep3
ENSMUSG00000090071	3048.15	0.763856	0.363439	2.10175	0.0355754	0.350343	Cdk5r2
ENSMUSG00000006546	27.9955	-1.88901	0.899899	-2.09913	0.035805	0.350343	Cryba2
ENSMUSG00000019929	529.217	-0.995614	0.474667	-2.0975	0.0359494	0.350343	Dcn
ENSMUSG00000029169	1292.15	0.329527	0.157092	2.09767	0.0359344	0.350343	Dhx15
ENSMUSG00000006219	43.5946	-0.832908	0.397021	-2.09789	0.0359145	0.350343	Fblim1
ENSMUSG00000096981	15.5258	-1.24155	0.592039	-2.09708	0.0359867	0.350343	Gm16845
ENSMUSG00000097743	98.4337	-0.649481	0.30943	-2.09896	0.0358204	0.350343	Gm16973
ENSMUSG00000042644	227.515	-1.20348	0.572723	-2.10133	0.0356117	0.350343	Itpr3
ENSMUSG00000042622	31.1191	-1.2609	0.600752	-2.09888	0.0358277	0.350343	Maff
ENSMUSG00000086665	14.7457	-1.95704	0.933114	-2.09732	0.0359652	0.350343	NA
ENSMUSG00000116590	19.977	-1.32104	0.628657	-2.10137	0.0356083	0.350343	NA
ENSMUSG00000025204	682.478	-0.648001	0.308985	-2.09719	0.0359768	0.350343	Ndufb8
ENSMUSG00000102742	43.9727	1.24209	0.591081	2.10139	0.0356065	0.350343	Pcdhga11
ENSMUSG00000103332	30.8806	1.42389	0.676924	2.10347	0.0354247	0.350343	Pcdhga2
ENSMUSG00000022489	1974.11	1.00705	0.479837	2.09872	0.0358412	0.350343	Pde1b
ENSMUSG00000018547	1582.28	0.563946	0.268783	2.09815	0.0358923	0.350343	Pip4k2b
ENSMUSG00000040653	221.533	0.567863	0.270115	2.1023	0.0355272	0.350343	Ppp1r14c
ENSMUSG00000037754	2627.62	0.544716	0.259088	2.10243	0.0355155	0.350343	Ppp1r16b
ENSMUSG00000000441	259.156	0.4619	0.220236	2.0973	0.0359672	0.350343	Raf1
ENSMUSG00000030589	15.1652	-1.26966	0.604337	-2.10091	0.0356491	0.350343	Rasgrp4
ENSMUSG00000029614	3222.2	-0.29048	0.138208	-2.10176	0.0355742	0.350343	Rpl6
ENSMUSG00000038805	118.942	1.96571	0.936146	2.09979	0.0357477	0.350343	Six3
ENSMUSG00000057572	248.847	-0.494136	0.235406	-2.09908	0.03581	0.350343	Zbtb8os
ENSMUSG00000001844	366.451	-0.380176	0.180934	-2.10119	0.0356247	0.350343	Zdhhc4
ENSMUSG00000046572	202.455	0.468163	0.222544	2.10369	0.0354057	0.350343	Zfp518b
ENSMUSG00000040563	1648.88	0.832049	0.396828	2.09675	0.0360155	0.350412	Plppr2
ENSMUSG00000037075	233.798	0.525213	0.250554	2.09621	0.0360635	0.350667	Rnf139
ENSMUSG00000035228	119.665	0.629548	0.300415	2.0956	0.036118	0.350985	Ccdc106
ENSMUSG00000071715	15.7181	-1.17414	0.560378	-2.09526	0.0361477	0.351061	Ncf4
ENSMUSG00000044647	861.618	0.724895	0.34612	2.09435	0.0362291	0.351641	Csrnp3
ENSMUSG00000003949	2275.33	0.731184	0.349222	2.09375	0.0362823	0.351733	Hlf
ENSMUSG00000031497	67.5423	-0.912786	0.435939	-2.09384	0.0362744	0.351733	Tnfsf13b
ENSMUSG00000017776	1937.07	0.446947	0.21352	2.09323	0.0363283	0.351967	Crk
ENSMUSG00000042523	987.419	0.765195	0.365636	2.09278	0.0363687	0.352147	Dnal1
ENSMUSG00000047228	107.549	-0.903757	0.432146	-2.09132	0.0364991	0.352274	A2ml1
ENSMUSG00000029994	145.414	-0.890864	0.42602	-2.09113	0.0365161	0.352274	Anxa4
ENSMUSG00000041219	93.9379	-0.650754	0.311191	-2.09117	0.0365125	0.352274	Arhgap11a
ENSMUSG00000026490	3219.94	0.486526	0.232642	2.09131	0.0365002	0.352274	Cdc42bpa
ENSMUSG00000055762	1950.82	-0.470758	0.225066	-2.09165	0.0364702	0.352274	Eef1d
ENSMUSG00000001985	682.361	0.933697	0.446548	2.09092	0.0365349	0.352274	Grik3
ENSMUSG00000029640	531.127	0.655298	0.313279	2.09174	0.0364619	0.352274	Usp12
ENSMUSG00000021998	290.331	-0.68318	0.32693	-2.08968	0.0366461	0.353136	Lcp1
ENSMUSG00000046947	170.412	0.445534	0.213472	2.08709	0.03688	0.354441	Adck2
ENSMUSG00000031229	1826.66	0.591305	0.283264	2.08747	0.0368455	0.354441	Atrx
ENSMUSG00000029599	321.399	0.63379	0.303796	2.08623	0.0369576	0.354441	Ddx54
ENSMUSG00000085175	19.3637	-1.05058	0.503187	-2.08784	0.0368121	0.354441	Gm11423
ENSMUSG00000096146	629.492	0.449575	0.215488	2.08631	0.0369502	0.354441	Kcnj11
ENSMUSG00000036923	23.6893	1.1853	0.568125	2.08633	0.0369487	0.354441	Stox1
ENSMUSG00000071234	475.686	0.857227	0.410744	2.08701	0.0368871	0.354441	Syndig1l
ENSMUSG00000041278	936.266	-0.431901	0.206989	-2.08659	0.0369257	0.354441	Ttc1
ENSMUSG00000043833	25.6897	-1.0974	0.526327	-2.08501	0.0370686	0.354462	2900005J15Rik
ENSMUSG00000025408	448.784	-0.413032	0.198085	-2.08513	0.0370576	0.354462	Ddit3
ENSMUSG00000009406	555.559	0.965878	0.463297	2.08479	0.0370882	0.354462	Elk1
ENSMUSG00000026669	14.8731	-1.24787	0.598572	-2.08475	0.0370918	0.354462	Mcm10
ENSMUSG00000036199	4070.98	-0.44366	0.212714	-2.08571	0.0370049	0.354462	Ndufa13
ENSMUSG00000066258	61.1382	-0.746832	0.358171	-2.08513	0.0370576	0.354462	Trim12a
ENSMUSG00000037999	1197.6	0.470454	0.225868	2.08287	0.0372629	0.354849	Arap2
ENSMUSG00000035133	2901.42	0.503647	0.242095	2.08037	0.0374918	0.354849	Arhgap5
ENSMUSG00000069729	957.754	0.606622	0.291679	2.07976	0.0375476	0.354849	Arid1b
ENSMUSG00000079426	1018.24	0.406622	0.195505	2.07985	0.0375391	0.354849	Arpc4
ENSMUSG00000026676	314.692	-0.806958	0.387897	-2.08034	0.0374944	0.354849	Ccdc3
ENSMUSG00000028865	85.8969	-0.812051	0.390008	-2.08214	0.0373296	0.354849	Cd164l2
ENSMUSG00000058152	67.9513	1.394	0.669583	2.08188	0.037353	0.354849	Chsy3
ENSMUSG00000096188	1143.25	0.531888	0.255749	2.07973	0.0375507	0.354849	Cmtm4
ENSMUSG00000004364	2708.21	0.306997	0.147505	2.08126	0.0374098	0.354849	Cul3
ENSMUSG00000081683	52.0779	-1.35562	0.65052	-2.0839	0.0371696	0.354849	Fzd10
ENSMUSG00000011884	1598.12	-0.648586	0.311834	-2.07991	0.0375338	0.354849	Gltp
ENSMUSG00000037405	36.9342	-0.791043	0.380179	-2.08071	0.0374601	0.354849	Icam1
ENSMUSG00000037363	246.272	-0.50046	0.240616	-2.07991	0.0375334	0.354849	Letm2
ENSMUSG00000032352	291.568	-0.354761	0.170291	-2.08326	0.0372272	0.354849	Lrrc1
ENSMUSG00000015222	10682.2	0.545734	0.262298	2.08059	0.0374716	0.354849	Map2
ENSMUSG00000022204	422.563	-0.462909	0.222492	-2.08057	0.0374735	0.354849	Ngdn
ENSMUSG00000020823	1990.18	0.825796	0.396475	2.08285	0.0372653	0.354849	Sec14l1
ENSMUSG00000025816	235.519	0.57645	0.276649	2.08369	0.0371887	0.354849	Sec61a2
ENSMUSG00000025094	554.216	-0.746418	0.358782	-2.08042	0.0374867	0.354849	Slc18a2
ENSMUSG00000086363	133.162	-0.765186	0.368506	-2.07646	0.0378519	0.354988	A330102I10Rik
ENSMUSG00000044783	751.273	-0.749123	0.360929	-2.07554	0.0379364	0.354988	A730008H23Rik
ENSMUSG00000051853	8960.48	0.944047	0.454117	2.07886	0.0376301	0.354988	Arf3
ENSMUSG00000040466	236.042	-0.620027	0.298708	-2.0757	0.0379218	0.354988	Blvrb
ENSMUSG00000031458	783.505	-0.659974	0.318027	-2.07522	0.0379665	0.354988	Coprs
ENSMUSG00000028630	324.694	1.25977	0.606973	2.0755	0.0379404	0.354988	Dyrk2
ENSMUSG00000016554	825.337	-0.388527	0.187121	-2.07634	0.0378628	0.354988	Eif3d
ENSMUSG00000096768	331.856	-0.786229	0.378944	-2.07479	0.0380061	0.354988	Erdr1
ENSMUSG00000027371	308.787	-0.497268	0.239475	-2.07649	0.0378488	0.354988	Fahd2a
ENSMUSG00000048216	535.34	0.541086	0.260555	2.07667	0.037832	0.354988	Gpr85
ENSMUSG00000073489	15.0275	-1.59437	0.767299	-2.0779	0.0377185	0.354988	Ifi204
ENSMUSG00000021690	1091.68	0.297398	0.143139	2.07768	0.0377386	0.354988	Jmy
ENSMUSG00000121309	53.6075	-0.883337	0.425609	-2.07547	0.0379433	0.354988	NA
ENSMUSG00000030869	791.164	-0.477354	0.229854	-2.07677	0.0378226	0.354988	Ndufab1
ENSMUSG00000021772	1583.81	-0.421334	0.203063	-2.07489	0.0379966	0.354988	Nkiras1
ENSMUSG00000074457	1501.85	-0.536245	0.258098	-2.07768	0.0377386	0.354988	S100a16
ENSMUSG00000024548	299.41	1.11516	0.536947	2.07685	0.0378153	0.354988	Setbp1
ENSMUSG00000042557	454.545	0.364222	0.175347	2.07715	0.0377875	0.354988	Sin3a
ENSMUSG00000027227	363.287	-0.446627	0.215048	-2.07687	0.0378132	0.354988	Sord
ENSMUSG00000031709	1815.64	0.286166	0.137843	2.07603	0.0378909	0.354988	Tbc1d9
ENSMUSG00000099876	66.7071	-0.657501	0.317021	-2.074	0.0380792	0.355265	NA
ENSMUSG00000030223	302.531	0.646235	0.311589	2.07399	0.0380798	0.355265	Ptpro
ENSMUSG00000107019	51.7437	1.32485	0.639005	2.0733	0.0381448	0.355665	NA
ENSMUSG00000019979	110.322	0.732776	0.353989	2.07006	0.0384471	0.355721	Apaf1
ENSMUSG00000040605	91.6984	-0.991301	0.478769	-2.07052	0.0384036	0.355721	Bace2
ENSMUSG00000021773	96.0175	-0.614301	0.296573	-2.07133	0.0383278	0.355721	Comtd1
ENSMUSG00000037012	4466.76	0.343403	0.165796	2.07124	0.0383364	0.355721	Hk1
ENSMUSG00000041891	505.011	0.373477	0.180349	2.07085	0.0383726	0.355721	Lman1
ENSMUSG00000049939	1072.77	0.657954	0.317683	2.0711	0.0383494	0.355721	Lrrc4
ENSMUSG00000004936	2914.58	0.570473	0.275483	2.07081	0.0383767	0.355721	Map2k1
ENSMUSG00000040037	2700.36	0.433208	0.209157	2.07121	0.0383388	0.355721	Negr1
ENSMUSG00000037643	658.88	0.51112	0.246888	2.07025	0.0384289	0.355721	Prkci
ENSMUSG00000020732	491.639	-1.03676	0.500884	-2.06986	0.0384658	0.355721	Rab37
ENSMUSG00000075316	133.01	-0.942539	0.455195	-2.07063	0.0383936	0.355721	Scn9a
ENSMUSG00000001918	46.1327	-0.795044	0.383795	-2.07153	0.0383089	0.355721	Slc1a5
ENSMUSG00000074754	347.62	-0.395103	0.190818	-2.07058	0.0383983	0.355721	Smim26
ENSMUSG00000034616	543.316	-0.736593	0.355491	-2.07204	0.0382614	0.355721	Ssh3
ENSMUSG00000028364	129.003	1.07848	0.521083	2.06968	0.038482	0.355721	Tnc
ENSMUSG00000058230	2653.43	0.39559	0.191258	2.06836	0.0386064	0.356462	Arhgap35
ENSMUSG00000027966	240.3	-0.92404	0.446737	-2.06842	0.0386006	0.356462	Col11a1
ENSMUSG00000034402	33.9156	1.36302	0.659444	2.06692	0.0387419	0.357143	Kcnh5
ENSMUSG00000068206	385.979	-0.450755	0.218046	-2.06725	0.0387109	0.357143	Pick1
ENSMUSG00000050714	171.406	0.400748	0.193891	2.06687	0.0387467	0.357143	Zbtb26
ENSMUSG00000091318	28.9419	-0.850595	0.411647	-2.06632	0.0387983	0.357301	Semp2l1
ENSMUSG00000056812	1635.11	0.734879	0.355664	2.06622	0.0388082	0.357301	St8sia3
ENSMUSG00000025103	1888.66	0.287064	0.138967	2.0657	0.0388571	0.357547	Btbd1
ENSMUSG00000024866	70.3955	-1.18493	0.575282	-2.05975	0.0394229	0.357678	Acy3
ENSMUSG00000022841	4242.17	0.297556	0.144386	2.06084	0.0393187	0.357678	Ap2m1
ENSMUSG00000051439	46.0661	-0.870179	0.421727	-2.06337	0.0390775	0.357678	Cd14
ENSMUSG00000024304	729.252	0.555559	0.269763	2.05943	0.0394529	0.357678	Cdh2
ENSMUSG00000066607	2678.32	0.55449	0.268479	2.0653	0.0388948	0.357678	Insyn1
ENSMUSG00000020387	681.852	0.515199	0.249982	2.06094	0.0393085	0.357678	Jade2
ENSMUSG00000036915	60.9489	0.894913	0.433599	2.06392	0.0390254	0.357678	Kirrel2
ENSMUSG00000015882	261.365	0.495613	0.240589	2.06	0.0393986	0.357678	Lcorl
ENSMUSG00000032497	736.659	-0.334735	0.162132	-2.06458	0.0389624	0.357678	Lrrfip2
ENSMUSG00000027002	5774.35	0.703691	0.341047	2.06332	0.039082	0.357678	Nckap1
ENSMUSG00000029632	6578.69	-0.484851	0.235128	-2.06208	0.0392003	0.357678	Ndufa4
ENSMUSG00000033768	3825.7	0.484789	0.235421	2.05925	0.0394707	0.357678	Nrxn2
ENSMUSG00000030602	164.013	0.43099	0.208939	2.06275	0.0391363	0.357678	Pak4
ENSMUSG00000031775	427.192	-0.689232	0.334163	-2.06256	0.0391541	0.357678	Pllp
ENSMUSG00000034686	220.641	1.21936	0.592036	2.05961	0.0394363	0.357678	Prr7
ENSMUSG00000022119	757.363	0.425595	0.206651	2.05949	0.0394477	0.357678	Rbm26
ENSMUSG00000040446	448.52	0.660832	0.320784	2.06005	0.0393935	0.357678	Rprd1a
ENSMUSG00000030744	6136.96	-0.311583	0.151281	-2.05964	0.0394334	0.357678	Rps3
ENSMUSG00000057278	217.071	-0.388718	0.188767	-2.05925	0.0394699	0.357678	Snrpg
ENSMUSG00000061517	122.847	0.549863	0.266646	2.06215	0.0391937	0.357678	Sox21
ENSMUSG00000078681	860.724	-0.510359	0.247184	-2.06469	0.038952	0.357678	Tm2d3
ENSMUSG00000013707	37.9762	-0.872469	0.423212	-2.06154	0.0392515	0.357678	Tnfaip8l2
ENSMUSG00000006736	360.271	0.369007	0.178793	2.06387	0.0390298	0.357678	Tspan31
ENSMUSG00000068457	198.529	0.48115	0.23321	2.06316	0.0390973	0.357678	Uty
ENSMUSG00000047213	1054.65	0.427617	0.207563	2.06017	0.0393819	0.357678	Ythdf3
ENSMUSG00000022601	608.087	0.311668	0.151191	2.06142	0.0392632	0.357678	Zbtb11
ENSMUSG00000024298	1199.12	0.521547	0.25322	2.05965	0.0394315	0.357678	Zfp871
ENSMUSG00000053550	758.311	1.47916	0.718593	2.05841	0.0395511	0.358206	Shisa7
ENSMUSG00000016477	224.886	0.883671	0.429448	2.05769	0.03962	0.358426	E2f3
ENSMUSG00000040836	242.667	1.18115	0.574011	2.05771	0.0396183	0.358426	Gpr161
ENSMUSG00000110633	32.1682	-2.0165	0.980495	-2.05661	0.0397235	0.359161	Gm32122
ENSMUSG00000028041	1240.96	-0.370243	0.180059	-2.05623	0.0397604	0.359293	Adam15
ENSMUSG00000038495	1763.14	-0.458553	0.223086	-2.0555	0.0398306	0.359524	Otud7b
ENSMUSG00000014769	2981.79	-0.374167	0.18203	-2.05552	0.0398285	0.359524	Psmb1
ENSMUSG00000058174	77.5231	-0.639042	0.310971	-2.05499	0.0398801	0.359769	Gm5148
ENSMUSG00000117864	175.216	-0.841441	0.409538	-2.05461	0.0399168	0.359899	Gm19500
ENSMUSG00000035642	578.856	-0.374242	0.183166	-2.04318	0.0410343	0.360019	Aamdc
ENSMUSG00000030000	2386.99	0.849074	0.415169	2.04513	0.0408421	0.360019	Add2
ENSMUSG00000024527	1101.8	0.284926	0.138874	2.05168	0.0402005	0.360019	Afg3l2
ENSMUSG00000030847	534.285	-0.744345	0.362862	-2.05131	0.0402363	0.360019	Bag3
ENSMUSG00000037316	693.208	0.585758	0.286442	2.04495	0.0408603	0.360019	Bag4
ENSMUSG00000003352	1480.66	1.13014	0.552271	2.04636	0.0407212	0.360019	Cacnb3
ENSMUSG00000028558	35.2922	-1.26578	0.616643	-2.0527	0.0401018	0.360019	Calr4
ENSMUSG00000046447	12980.1	0.890689	0.4357	2.04427	0.0409266	0.360019	Camk2n1
ENSMUSG00000021624	47.3392	-0.836432	0.408498	-2.04758	0.0406014	0.360019	Cd180
ENSMUSG00000018774	118.242	-0.649423	0.316363	-2.05277	0.0400944	0.360019	Cd68
ENSMUSG00000034612	837.951	0.656332	0.320609	2.04714	0.0406441	0.360019	Chst11
ENSMUSG00000036751	4421.77	-0.432396	0.210518	-2.05396	0.0399793	0.360019	Cox6b1
ENSMUSG00000001767	284.734	0.366889	0.178762	2.05239	0.0401321	0.360019	Crnkl1
ENSMUSG00000022240	2144.57	0.513614	0.250748	2.04833	0.0405279	0.360019	Ctnnd2
ENSMUSG00000000826	4946.58	0.307716	0.150417	2.04576	0.0407803	0.360019	Dnajc5
ENSMUSG00000032259	303.795	1.11315	0.54479	2.04326	0.0410272	0.360019	Drd2
ENSMUSG00000050272	565.894	0.698708	0.340707	2.05076	0.0402901	0.360019	Dscam
ENSMUSG00000032224	1084.02	1.32658	0.648891	2.04438	0.0409164	0.360019	Fam81a
ENSMUSG00000023911	288.656	-0.697614	0.341136	-2.04497	0.0408578	0.360019	Flywch2
ENSMUSG00000007989	1265.93	0.692358	0.337683	2.05032	0.0403334	0.360019	Fzd3
ENSMUSG00000020267	4105.57	-0.439959	0.215264	-2.04381	0.0409722	0.360019	Hint1
ENSMUSG00000054469	433.936	0.672228	0.328894	2.04391	0.0409626	0.360019	Lclat1
ENSMUSG00000019230	171.586	1.38972	0.677771	2.05043	0.0403225	0.360019	Lhx9
ENSMUSG00000034297	929.196	0.52441	0.256545	2.04412	0.0409415	0.360019	Med13
ENSMUSG00000020522	287.074	0.679287	0.332487	2.04305	0.0410474	0.360019	Mfap3
ENSMUSG00000029022	226.922	-0.737564	0.360982	-2.04322	0.041031	0.360019	Miip
ENSMUSG00000079184	416.213	0.478136	0.233596	2.04685	0.0406731	0.360019	Mphosph8
ENSMUSG00000097797	11.1923	-1.50741	0.736142	-2.04772	0.0405876	0.360019	NA
ENSMUSG00000086096	13.8028	-2.38927	1.16701	-2.04734	0.0406246	0.360019	NA
ENSMUSG00000064368	37309.1	-0.414234	0.202256	-2.04806	0.0405536	0.360019	ND6
ENSMUSG00000031311	1487.03	0.3047	0.148622	2.05017	0.0403474	0.360019	Nono
ENSMUSG00000025582	6079.59	0.912887	0.445203	2.0505	0.040316	0.360019	Nptx1
ENSMUSG00000063160	782.857	0.875152	0.427239	2.04839	0.0405217	0.360019	Numbl
ENSMUSG00000049100	1256.62	0.759633	0.370648	2.04947	0.0404159	0.360019	Pcdh10
ENSMUSG00000027499	3003.52	0.408723	0.19975	2.04617	0.0407395	0.360019	Pkia
ENSMUSG00000003363	3375.6	0.945109	0.462222	2.04471	0.0408837	0.360019	Pld3
ENSMUSG00000041552	37.3553	0.740708	0.360686	2.05361	0.0400134	0.360019	Ptchd1
ENSMUSG00000029602	308.747	1.38656	0.675125	2.05378	0.0399974	0.360019	Rasal1
ENSMUSG00000028106	713.336	0.385394	0.187884	2.05124	0.0402436	0.360019	Rprd2
ENSMUSG00000075334	261.736	1.41572	0.691858	2.04626	0.0407311	0.360019	Rprm
ENSMUSG00000026315	36.4467	1.99942	0.976324	2.0479	0.0405693	0.360019	Serpinb8
ENSMUSG00000023224	226.892	-0.877801	0.427615	-2.05279	0.0400933	0.360019	Serping1
ENSMUSG00000032402	584.592	0.863573	0.421365	2.04946	0.0404168	0.360019	Smad3
ENSMUSG00000009549	1555.78	-0.414351	0.20178	-2.05348	0.0400265	0.360019	Srp14
ENSMUSG00000017713	71.653	-0.65579	0.31979	-2.05069	0.0402971	0.360019	Tha1
ENSMUSG00000057143	72.1182	-0.54185	0.264602	-2.0478	0.0405801	0.360019	Trim12c
ENSMUSG00000036572	596.4	-0.425721	0.208258	-2.0442	0.0409337	0.360019	Upf3b
ENSMUSG00000026469	1518.72	0.584192	0.285848	2.04372	0.0409815	0.360019	Xpr1
ENSMUSG00000035649	535.183	-0.472237	0.230987	-2.04443	0.0409113	0.360019	Zcchc7
ENSMUSG00000028403	699.058	0.38993	0.190725	2.04447	0.0409076	0.360019	Zdhhc21
ENSMUSG00000024399	9.29881	-1.52742	0.747855	-2.0424	0.0411114	0.360385	Ltb
ENSMUSG00000020361	3404.62	0.414984	0.203267	2.04157	0.0411945	0.360478	Hspa4
ENSMUSG00000025318	2728.18	0.57335	0.280862	2.0414	0.0412115	0.360478	Jph3
ENSMUSG00000047735	81.9713	-0.71719	0.351288	-2.0416	0.0411909	0.360478	Samd9l
ENSMUSG00000037990	163.909	1.57833	0.772945	2.04197	0.0411542	0.360478	Sh3rf3
ENSMUSG00000041684	364.022	0.370358	0.181455	2.04105	0.0412456	0.36058	Bivm
ENSMUSG00000052040	2055.67	0.732172	0.358855	2.0403	0.0413202	0.360841	Klf13
ENSMUSG00000000486	68.9172	-0.872147	0.427445	-2.04037	0.0413133	0.360841	Septin1
ENSMUSG00000022972	112.533	0.553343	0.271299	2.03961	0.0413893	0.361248	Cfap298
ENSMUSG00000001666	339.081	-0.760174	0.372806	-2.03906	0.041444	0.3614	Ddt
ENSMUSG00000000531	237.862	1.4592	0.71565	2.03898	0.0414515	0.3614	Tamalin
ENSMUSG00000044141	10.835	-1.60422	0.786868	-2.03875	0.0414754	0.361412	E130201H02Rik
ENSMUSG00000003617	308.177	-0.761784	0.373697	-2.03851	0.0414994	0.361426	Cp
ENSMUSG00000006731	527.533	0.904373	0.443792	2.03783	0.0415669	0.361626	B4galnt1
ENSMUSG00000044005	573.783	-0.445245	0.21849	-2.03783	0.0415672	0.361626	Gls2
ENSMUSG00000003970	6635.13	-0.36949	0.181371	-2.0372	0.0416298	0.361975	Rpl8
ENSMUSG00000042035	254.356	0.433344	0.212791	2.03647	0.0417029	0.362415	Igsf3
ENSMUSG00000018846	705.323	0.517984	0.254424	2.03591	0.0417593	0.362709	Pank3
ENSMUSG00000052031	362.395	-0.386607	0.189933	-2.0355	0.0418009	0.362875	Tagap1
ENSMUSG00000027952	860.199	-0.434874	0.213669	-2.03527	0.0418241	0.362881	Pmvk
ENSMUSG00000029816	77.3012	-1.12717	0.554	-2.0346	0.0418913	0.363073	Gpnmb
ENSMUSG00000028609	383.235	-0.376309	0.184954	-2.03461	0.0418904	0.363073	Magoh
ENSMUSG00000001998	77.6281	0.669982	0.329451	2.03363	0.041989	0.363086	Ap4e1
ENSMUSG00000072082	45.2203	0.705113	0.346781	2.03331	0.0420211	0.363086	Ccnf
ENSMUSG00000071753	761.653	0.365887	0.179953	2.03324	0.0420283	0.363086	Cdr1os
ENSMUSG00000000838	1046.96	0.434612	0.2138	2.0328	0.0420731	0.363086	Fmr1
ENSMUSG00000118501	24.4498	-1.4507	0.713555	-2.03306	0.0420466	0.363086	NA
ENSMUSG00000031618	799.059	1.13422	0.557563	2.03424	0.041927	0.363086	Nr3c2
ENSMUSG00000038170	2208.95	0.499206	0.245554	2.03298	0.0420545	0.363086	Pde4dip
ENSMUSG00000021719	4212.94	0.64622	0.31775	2.03374	0.0419783	0.363086	Rgs7bp
ENSMUSG00000031971	354.843	1.09936	0.540983	2.03216	0.0421375	0.36342	Ccsap
ENSMUSG00000026640	806.98	0.943658	0.464406	2.03197	0.042157	0.36342	Plxna2
ENSMUSG00000032258	92.6031	0.555436	0.273549	2.03048	0.0423075	0.364027	Lca5
ENSMUSG00000097885	124.28	-0.665299	0.327662	-2.03044	0.0423118	0.364027	NA
ENSMUSG00000038764	456.069	1.10592	0.544687	2.03038	0.0423177	0.364027	Ptpn3
ENSMUSG00000053025	3354.51	0.854051	0.420628	2.03042	0.0423141	0.364027	Sv2b
ENSMUSG00000114189	29.2566	-1.22128	0.60164	-2.02991	0.0423655	0.364203	9330199G10Rik
ENSMUSG00000039623	340.23	-0.397686	0.19593	-2.02974	0.0423833	0.364203	Ap5z1
ENSMUSG00000020704	858.284	0.455473	0.224479	2.02902	0.0424564	0.364636	Asic2
ENSMUSG00000029861	1732.63	0.47647	0.234875	2.02861	0.042498	0.36469	Fam131b
ENSMUSG00000034040	1024.09	0.791634	0.390268	2.02843	0.042516	0.36469	Galnt17
ENSMUSG00000026418	137.03	-0.598441	0.295047	-2.02829	0.0425306	0.36469	Tnni1
ENSMUSG00000026279	293.546	-0.351709	0.173427	-2.028	0.0425607	0.364754	Thap4
ENSMUSG00000038738	4054.63	0.756937	0.373396	2.02717	0.0426453	0.365106	Shank1
ENSMUSG00000039634	132.967	0.683203	0.337026	2.02715	0.0426471	0.365106	Zfp189
ENSMUSG00000018909	4251.14	0.288423	0.142357	2.02605	0.0427596	0.365875	Arrb1
ENSMUSG00000041712	510.624	0.41988	0.207314	2.02534	0.0428328	0.366307	Ubr7
ENSMUSG00000080727	57.9224	-0.686231	0.339099	-2.02369	0.043002	0.36678	C920021L13Rik
ENSMUSG00000018042	1598.68	-0.388615	0.192	-2.02404	0.0429662	0.36678	Cyb5r3
ENSMUSG00000026247	379.329	-1.19675	0.591205	-2.02426	0.0429438	0.36678	Ecel1
ENSMUSG00000036306	415.092	1.21756	0.601442	2.0244	0.0429292	0.36678	Lzts1
ENSMUSG00000120806	202.942	-0.756503	0.373812	-2.02375	0.0429958	0.36678	NA
ENSMUSG00000097756	33.7752	0.805031	0.398495	2.02018	0.043365	0.366967	A730056A06Rik
ENSMUSG00000074968	1224.46	1.18949	0.588281	2.02198	0.0431781	0.366967	Ano3
ENSMUSG00000039105	1643.75	-0.365641	0.180942	-2.02076	0.0433042	0.366967	Atp6v1g1
ENSMUSG00000020423	216.14	0.754696	0.373565	2.02025	0.043357	0.366967	Btg2
ENSMUSG00000023031	72.6742	-1.17811	0.583194	-2.0201	0.0433727	0.366967	Cela1
ENSMUSG00000020953	264.873	1.05711	0.522724	2.02231	0.0431444	0.366967	Coch
ENSMUSG00000032299	671.808	-0.36727	0.181634	-2.02203	0.0431729	0.366967	Commd4
ENSMUSG00000026495	448.894	-0.533777	0.264013	-2.02178	0.0431986	0.366967	Efcab2
ENSMUSG00000068184	499.693	-0.674613	0.333975	-2.01995	0.0433883	0.366967	Ndufaf2
ENSMUSG00000079434	29.1481	1.3784	0.682296	2.02024	0.0433586	0.366967	Neu2
ENSMUSG00000021242	1978.55	-0.548345	0.271398	-2.02045	0.043337	0.366967	Npc2
ENSMUSG00000002486	242.988	-0.655624	0.324267	-2.02186	0.0431904	0.366967	Tchp
ENSMUSG00000034758	51.0106	-0.710124	0.351473	-2.02042	0.0433396	0.366967	Tle6
ENSMUSG00000022752	2992.45	0.477327	0.235985	2.0227	0.0431042	0.366967	Tomm70a
ENSMUSG00000020803	511.913	-0.360762	0.178493	-2.02116	0.0432635	0.366967	Txndc17
ENSMUSG00000075227	178.578	-0.464211	0.229702	-2.02093	0.0432872	0.366967	Znhit2
ENSMUSG00000021243	257.025	-0.413893	0.205016	-2.01883	0.0435045	0.367473	Fcf1
ENSMUSG00000038296	335.624	0.89642	0.444102	2.0185	0.0435394	0.367473	Galnt18
ENSMUSG00000049225	1402.62	0.758609	0.375775	2.01879	0.0435095	0.367473	Pdp1
ENSMUSG00000041997	902.581	0.667142	0.330501	2.01858	0.0435309	0.367473	Tlk1
ENSMUSG00000022211	891.026	-0.788529	0.390926	-2.01708	0.0436875	0.367978	Carmil3
ENSMUSG00000040612	695.21	1.21576	0.60258	2.01758	0.0436348	0.367978	Ildr2
ENSMUSG00000024294	2184.35	0.572524	0.28384	2.01707	0.0436883	0.367978	Mib1
ENSMUSG00000032470	1836.68	0.685308	0.339758	2.01705	0.0436905	0.367978	Mras
ENSMUSG00000015542	355.445	-0.408174	0.202399	-2.01668	0.0437288	0.368104	Nat9
ENSMUSG00000089857	86.9845	0.706732	0.350481	2.01647	0.0437512	0.368104	Zfp882
ENSMUSG00000001576	1695.87	0.417854	0.207307	2.01563	0.0438385	0.36837	Ergic1
ENSMUSG00000033751	223.416	-0.447654	0.222153	-2.01507	0.0438971	0.36837	Gadd45gip1
ENSMUSG00000041354	816.596	-0.654625	0.324837	-2.01524	0.0438795	0.36837	Rgl2
ENSMUSG00000040722	5341.19	0.358152	0.177717	2.01529	0.0438741	0.36837	Scamp5
ENSMUSG00000029671	11.0548	1.41907	0.703961	2.01584	0.0438172	0.36837	Wnt16
ENSMUSG00000017760	1622.48	-0.265227	0.131698	-2.0139	0.0440201	0.368805	Ctsa
ENSMUSG00000033589	59.9039	-0.795952	0.395267	-2.01371	0.0440405	0.368805	Reep4
ENSMUSG00000093460	30.3793	2.16105	1.0729	2.01421	0.0439871	0.368805	Six3os1
ENSMUSG00000039470	721.572	0.554042	0.275103	2.01394	0.0440156	0.368805	Zdhhc2
ENSMUSG00000028702	16.0511	-1.14838	0.570355	-2.01345	0.0440675	0.368839	Rad54l
ENSMUSG00000024914	2808.11	-0.329116	0.163536	-2.01249	0.0441682	0.36949	Drap1
ENSMUSG00000032714	336.007	-0.573379	0.284981	-2.01199	0.044221	0.369609	Syde1
ENSMUSG00000043542	1051.48	0.330824	0.164432	2.01192	0.0442283	0.369609	Zc2hc1a
ENSMUSG00000030335	807.796	-0.354441	0.176257	-2.01093	0.0443332	0.369719	Mrpl51
ENSMUSG00000015214	565.158	0.555251	0.276061	2.01134	0.0442899	0.369719	Mtmr1
ENSMUSG00000033020	695.839	-0.372668	0.185301	-2.01115	0.0443098	0.369719	Polr2f
ENSMUSG00000041740	3384.55	0.387815	0.192848	2.01099	0.0443269	0.369719	Rnf10
ENSMUSG00000025353	40.6865	0.756417	0.376286	2.01022	0.0444081	0.369802	Ormdl2
ENSMUSG00000000339	921.268	-0.304628	0.151543	-2.01018	0.0444121	0.369802	Rtca
ENSMUSG00000042446	660.78	0.320331	0.159341	2.01035	0.0443942	0.369802	Zmym4
ENSMUSG00000022906	76.1409	-0.523564	0.260503	-2.00982	0.0444502	0.369928	Parp9
ENSMUSG00000027706	5015.4	-0.287449	0.143046	-2.00949	0.0444853	0.370029	Sec62
ENSMUSG00000000142	272.571	0.575402	0.286489	2.00846	0.0445944	0.370173	Axin2
ENSMUSG00000061436	907.132	-0.488191	0.243015	-2.00889	0.0445485	0.370173	Hipk2
ENSMUSG00000042363	1427.78	0.434122	0.216101	2.00888	0.0445494	0.370173	Lgalsl
ENSMUSG00000041309	570.532	-0.657912	0.32755	-2.00859	0.0445811	0.370173	Nkx6-2
ENSMUSG00000040339	573.8	0.553504	0.275786	2.00701	0.0447488	0.370773	Fam102b
ENSMUSG00000021102	1292.64	-0.548986	0.273558	-2.00683	0.0447677	0.370773	Glrx5
ENSMUSG00000041708	901.864	1.48105	0.738025	2.00678	0.0447736	0.370773	Mpped1
ENSMUSG00000051242	192.321	-0.415939	0.207215	-2.00728	0.0447199	0.370773	Pcdhb9
ENSMUSG00000032827	2424.34	0.869893	0.433495	2.0067	0.0447818	0.370773	Ppp1r9a
ENSMUSG00000041037	1218.39	0.46166	0.230118	2.00619	0.0448361	0.371032	Irgq
ENSMUSG00000071103	70.8719	-0.703855	0.351123	-2.00458	0.0450075	0.371867	1700029J07Rik
ENSMUSG00000022296	2129.88	0.534061	0.266384	2.00486	0.0449785	0.371867	Baalc
ENSMUSG00000028111	78.527	-0.767703	0.382942	-2.00475	0.0449895	0.371867	Ctsk
ENSMUSG00000018199	1267.06	0.372755	0.18597	2.00438	0.0450294	0.371867	Ro60
ENSMUSG00000048118	356.361	0.588847	0.293873	2.00375	0.0450973	0.37221	Arid4a
ENSMUSG00000039953	13194.9	0.456715	0.228053	2.00267	0.0452126	0.37221	Clstn1
ENSMUSG00000030786	145.896	-0.695601	0.347422	-2.00218	0.0452654	0.37221	Itgam
ENSMUSG00000042599	739.592	0.648823	0.324025	2.00238	0.0452435	0.37221	Kdm7a
ENSMUSG00000084911	16.0773	1.51431	0.756358	2.00211	0.0452727	0.37221	NA
ENSMUSG00000115138	12.788	-1.54631	0.771999	-2.003	0.0451777	0.37221	NA
ENSMUSG00000031870	275.443	0.77139	0.385176	2.0027	0.0452099	0.37221	Pgr
ENSMUSG00000024485	20.3114	-1.95926	0.9784	-2.00251	0.0452297	0.37221	Slc4a9
ENSMUSG00000020577	2470.75	0.539416	0.269433	2.00205	0.0452798	0.37221	Tspan13
ENSMUSG00000030393	157.494	0.582839	0.291152	2.00184	0.0453019	0.37221	Zik1
ENSMUSG00000034254	1842.21	0.369452	0.184592	2.00145	0.0453443	0.372369	Agpat1
ENSMUSG00000056116	380.198	-0.330223	0.165059	-2.00064	0.0454313	0.372541	H2-T22
ENSMUSG00000074923	342.491	1.14721	0.5734	2.00072	0.045423	0.372541	Pak6
ENSMUSG00000052302	761.219	0.561217	0.280523	2.00061	0.0454346	0.372541	Tbc1d30
ENSMUSG00000026159	1342.2	0.339128	0.169616	1.99939	0.0455661	0.373057	Agfg1
ENSMUSG00000028307	36.0094	-0.927417	0.463951	-1.99895	0.0456133	0.373057	Aldob
ENSMUSG00000048758	879.915	-0.282908	0.141524	-1.99902	0.0456067	0.373057	Rpl29
ENSMUSG00000031099	348.117	0.507133	0.25369	1.99902	0.0456057	0.373057	Smarca1
ENSMUSG00000022201	3883.22	0.487278	0.243706	1.99945	0.0455593	0.373057	Zfr
ENSMUSG00000006932	3983.31	0.316142	0.158248	1.99777	0.045742	0.373537	Ctnnb1
ENSMUSG00000006711	181.882	1.13525	0.568318	1.99756	0.0457648	0.373537	D130043K22Rik
ENSMUSG00000024854	176.191	-0.520043	0.260259	-1.99818	0.0456973	0.373537	Pold4
ENSMUSG00000035614	574.899	0.512343	0.256434	1.99795	0.0457219	0.373537	Togaram1
ENSMUSG00000034928	1444.79	0.568442	0.284614	1.99724	0.0457988	0.373626	Rnf44
ENSMUSG00000028351	1887.31	0.816889	0.409328	1.99569	0.0459682	0.373999	Brinp1
ENSMUSG00000029840	3415.63	0.712935	0.357145	1.9962	0.0459117	0.373999	Mtpn
ENSMUSG00000120237	20.7402	1.15445	0.578356	1.9961	0.0459233	0.373999	NA
ENSMUSG00000086509	16.6123	-1.29075	0.646742	-1.99577	0.0459589	0.373999	Nkx2-2os
ENSMUSG00000031642	311.913	1.03442	0.518367	1.99554	0.0459838	0.373999	Sh3rf1
ENSMUSG00000044894	2953.86	-0.457096	0.228979	-1.99624	0.045908	0.373999	Uqcrq
ENSMUSG00000031994	40.7709	0.800649	0.401821	1.99255	0.0463106	0.374661	Adamts8
ENSMUSG00000003452	671.778	0.333093	0.167354	1.99035	0.0465528	0.374661	Bicd1
ENSMUSG00000061755	842.985	0.422947	0.21226	1.99258	0.0463071	0.374661	Bod1l
ENSMUSG00000033063	35.3166	1.91452	0.960321	1.99363	0.0461929	0.374661	Cntnap3
ENSMUSG00000027230	88.8382	0.523821	0.262962	1.99201	0.0463703	0.374661	Creb3l1
ENSMUSG00000031446	885.473	0.378473	0.190256	1.98928	0.0466698	0.374661	Cul4a
ENSMUSG00000026170	384.598	-0.961	0.482081	-1.99344	0.046213	0.374661	Cyp27a1
ENSMUSG00000028519	1070.89	0.707393	0.355095	1.99212	0.0463578	0.374661	Dab1
ENSMUSG00000034931	425.583	0.470916	0.236479	1.99137	0.0464407	0.374661	Dhx8
ENSMUSG00000045983	3212.13	0.362034	0.181901	1.99028	0.0465598	0.374661	Eif4g1
ENSMUSG00000036390	175.372	-0.610005	0.306352	-1.99119	0.0464602	0.374661	Gadd45a
ENSMUSG00000039414	419.681	0.433292	0.21757	1.99151	0.0464249	0.374661	Heatr5b
ENSMUSG00000091971	69.5011	-0.873893	0.439122	-1.99009	0.046581	0.374661	Hspa1a
ENSMUSG00000032968	245.382	-0.712908	0.358028	-1.99121	0.0464583	0.374661	Inha
ENSMUSG00000001802	848.12	0.438661	0.220498	1.98941	0.0466563	0.374661	Lrp3
ENSMUSG00000023341	18.8832	-1.32788	0.666505	-1.99231	0.0463374	0.374661	Mx2
ENSMUSG00000119974	29.6569	1.08914	0.546822	1.99177	0.046396	0.374661	NA
ENSMUSG00000061601	2670.92	0.59054	0.296666	1.99059	0.0465257	0.374661	Pclo
[truncated: 14,192 more rows]
