# Supplementary material for: Distinct, common and synergistic effects of insulin and IGF-1 receptors on healthy murine ageing
Source: Heliyon. 2024 Aug 17;10(16):e36457. doi: 10.1016/j.heliyon.2024.e36457 (PMC11379992; doi:10.1016/j.heliyon.2024.e36457)
Supplement: Multimedia component 7 [file mmc7.xlsx]

## Sheet: gProfiler_shared_IRKOvWT_DKOvWT
source	term_name	term_id	highlighted	adjusted_p_value	negative_log10_of_adjusted_p_value	term_size	query_size	intersection_size	effective_domain_size	intersections
GO:MF	IgE binding	GO:0019863	TRUE	0.000623782	3.20497	6	16	2	25063	ENSMUSG00000058715,ENSMUSG00000050335
GO:MF	immunoglobulin binding	GO:0019865	FALSE	0.00619384	2.20804	25	16	2	25063	ENSMUSG00000058715,ENSMUSG00000050335
GO:MF	laminin binding	GO:0043236	TRUE	0.00638602	2.19477	31	16	2	25063	ENSMUSG00000038642,ENSMUSG00000050335
GO:MF	extracellular matrix binding	GO:0050840	FALSE	0.0143717	1.84249	64	16	2	25063	ENSMUSG00000038642,ENSMUSG00000050335
GO:MF	peptidase regulator activity	GO:0061134	TRUE	0.0143717	1.84249	275	16	3	25063	ENSMUSG00000073418,ENSMUSG00000038642,ENSMUSG00000046718
GO:MF	carbohydrate binding	GO:0030246	TRUE	0.0143717	1.84249	293	16	3	25063	ENSMUSG00000073418,ENSMUSG00000079293,ENSMUSG00000050335
GO:MF	cysteine-type endopeptidase activity	GO:0004197	TRUE	0.0155863	1.80726	79	16	2	25063	ENSMUSG00000038642,ENSMUSG00000016256
GO:MF	protein-containing complex binding	GO:0044877	FALSE	0.0155863	1.80726	2038	16	6	25063	ENSMUSG00000073418,ENSMUSG00000038642,ENSMUSG00000023992,ENSMUSG00000058715,ENSMUSG00000050335,ENSMUSG00000030789
GO:MF	protein binding	GO:0005515	FALSE	0.0182179	1.7395	10460	16	13	25063	ENSMUSG00000073418,ENSMUSG00000038642,ENSMUSG00000030124,ENSMUSG00000023992,ENSMUSG00000036887,ENSMUSG00000069516,ENSMUSG00000036905,ENSMUSG00000058715,ENSMUSG00000050335,ENSMUSG00000064215,ENSMUSG00000030789,ENSMUSG00000046718,ENSMUSG00000030579
GO:MF	protein tyrosine kinase binding	GO:1990782	TRUE	0.0217192	1.66316	126	16	2	25063	ENSMUSG00000023992,ENSMUSG00000030789
GO:MF	lipoteichoic acid binding	GO:0070891	TRUE	0.0217192	1.66316	5	16	1	25063	ENSMUSG00000023992
GO:MF	very-low-density lipoprotein particle binding	GO:0034189	FALSE	0.0217192	1.66316	5	16	1	25063	ENSMUSG00000023992
GO:MF	apolipoprotein A-I binding	GO:0034186	TRUE	0.0217192	1.66316	5	16	1	25063	ENSMUSG00000023992
GO:MF	IgE receptor activity	GO:0019767	TRUE	0.0217192	1.66316	5	16	1	25063	ENSMUSG00000058715
GO:MF	(1->3)-beta-D-glucan binding	GO:0001872	FALSE	0.0217192	1.66316	4	16	1	25063	ENSMUSG00000079293
GO:MF	identical protein binding	GO:0042802	TRUE	0.0217192	1.66316	2369	16	6	25063	ENSMUSG00000069516,ENSMUSG00000036905,ENSMUSG00000058715,ENSMUSG00000064215,ENSMUSG00000046718,ENSMUSG00000030579
GO:MF	IgG binding	GO:0019864	FALSE	0.0231602	1.63526	6	16	1	25063	ENSMUSG00000058715
GO:MF	sulfatide binding	GO:0120146	TRUE	0.0231602	1.63526	6	16	1	25063	ENSMUSG00000023992
GO:MF	MHC class II protein binding	GO:0042289	TRUE	0.0255905	1.59192	7	16	1	25063	ENSMUSG00000030124
GO:MF	immunoglobulin receptor activity	GO:0019763	FALSE	0.0277756	1.55634	8	16	1	25063	ENSMUSG00000058715
GO:MF	cysteine-type peptidase activity	GO:0008234	FALSE	0.0283984	1.54671	178	16	2	25063	ENSMUSG00000038642,ENSMUSG00000016256
GO:MF	complement component C1q complex binding	GO:0001849	TRUE	0.0283984	1.54671	9	16	1	25063	ENSMUSG00000073418
GO:MF	enzyme regulator activity	GO:0030234	FALSE	0.0292103	1.53446	1264	16	4	25063	ENSMUSG00000073418,ENSMUSG00000038642,ENSMUSG00000023992,ENSMUSG00000046718
GO:MF	lysozyme activity	GO:0003796	TRUE	0.0292103	1.53446	11	16	1	25063	ENSMUSG00000069516
GO:MF	endopeptidase inhibitor activity	GO:0004866	FALSE	0.0292103	1.53446	200	16	2	25063	ENSMUSG00000073418,ENSMUSG00000046718
GO:MF	molecular function regulator activity	GO:0098772	FALSE	0.0292103	1.53446	2074	16	5	25063	ENSMUSG00000073418,ENSMUSG00000038642,ENSMUSG00000023992,ENSMUSG00000050335,ENSMUSG00000046718
GO:MF	high-density lipoprotein particle binding	GO:0008035	FALSE	0.0292103	1.53446	11	16	1	25063	ENSMUSG00000023992
GO:MF	peptidase inhibitor activity	GO:0030414	FALSE	0.0292103	1.53446	208	16	2	25063	ENSMUSG00000073418,ENSMUSG00000046718
GO:MF	phosphatidylethanolamine binding	GO:0008429	TRUE	0.0292103	1.53446	12	16	1	25063	ENSMUSG00000023992
GO:MF	endopeptidase regulator activity	GO:0061135	FALSE	0.0313033	1.50441	222	16	2	25063	ENSMUSG00000073418,ENSMUSG00000046718
GO:MF	metalloendopeptidase inhibitor activity	GO:0008191	FALSE	0.0313033	1.50441	14	16	1	25063	ENSMUSG00000046718
GO:MF	peptidoglycan muralytic activity	GO:0061783	FALSE	0.0324815	1.48836	15	16	1	25063	ENSMUSG00000069516
GO:MF	low-density lipoprotein particle binding	GO:0030169	FALSE	0.0356049	1.44849	18	16	1	25063	ENSMUSG00000023992
GO:MF	lamin binding	GO:0005521	FALSE	0.0356049	1.44849	17	16	1	25063	ENSMUSG00000064215
GO:MF	opsonin binding	GO:0001846	FALSE	0.0356049	1.44849	18	16	1	25063	ENSMUSG00000073418
GO:MF	apolipoprotein binding	GO:0034185	FALSE	0.036416	1.43871	20	16	1	25063	ENSMUSG00000023992
GO:MF	protein homodimerization activity	GO:0042803	FALSE	0.036416	1.43871	786	16	3	25063	ENSMUSG00000058715,ENSMUSG00000046718,ENSMUSG00000030579
GO:MF	peptidoglycan binding	GO:0042834	TRUE	0.036416	1.43871	19	16	1	25063	ENSMUSG00000023992
GO:MF	complement binding	GO:0001848	FALSE	0.040768	1.38968	23	16	1	25063	ENSMUSG00000073418
GO:MF	signaling receptor binding	GO:0005102	FALSE	0.0422907	1.37375	1591	16	4	25063	ENSMUSG00000030124,ENSMUSG00000050335,ENSMUSG00000030789,ENSMUSG00000030579
GO:MF	cysteine-type endopeptidase activator activity involved in apoptotic process	GO:0008656	TRUE	0.0422907	1.37375	25	16	1	25063	ENSMUSG00000038642
GO:MF	polysaccharide binding	GO:0030247	FALSE	0.0427554	1.36901	26	16	1	25063	ENSMUSG00000079293
GO:MF	peptidase activator activity involved in apoptotic process	GO:0016505	FALSE	0.0433543	1.36297	27	16	1	25063	ENSMUSG00000038642
GO:MF	glycolipid binding	GO:0051861	FALSE	0.0454864	1.34212	31	16	1	25063	ENSMUSG00000023992
GO:MF	molecular condensate scaffold activity	GO:0140693	TRUE	0.0454864	1.34212	31	16	1	25063	ENSMUSG00000050335
GO:MF	lipoprotein particle binding	GO:0071813	FALSE	0.0454864	1.34212	31	16	1	25063	ENSMUSG00000023992
GO:MF	protein-lipid complex binding	GO:0071814	FALSE	0.0454864	1.34212	31	16	1	25063	ENSMUSG00000023992
GO:BP	response to external biotic stimulus	GO:0043207	TRUE	1.21826e-08	7.91426	1782	17	12	26944	ENSMUSG00000073418,ENSMUSG00000079293,ENSMUSG00000030124,ENSMUSG00000023992,ENSMUSG00000036887,ENSMUSG00000069516,ENSMUSG00000036905,ENSMUSG00000058715,ENSMUSG00000000682,ENSMUSG00000030789,ENSMUSG00000046718,ENSMUSG00000030579
GO:BP	response to external stimulus	GO:0009605	FALSE	1.21826e-08	7.91426	3042	17	14	26944	ENSMUSG00000073418,ENSMUSG00000079293,ENSMUSG00000038642,ENSMUSG00000030124,ENSMUSG00000023992,ENSMUSG00000036887,ENSMUSG00000069516,ENSMUSG00000036905,ENSMUSG00000058715,ENSMUSG00000000682,ENSMUSG00000050335,ENSMUSG00000030789,ENSMUSG00000046718,ENSMUSG00000030579
GO:BP	response to other organism	GO:0051707	FALSE	1.21826e-08	7.91426	1778	17	12	26944	ENSMUSG00000073418,ENSMUSG00000079293,ENSMUSG00000030124,ENSMUSG00000023992,ENSMUSG00000036887,ENSMUSG00000069516,ENSMUSG00000036905,ENSMUSG00000058715,ENSMUSG00000000682,ENSMUSG00000030789,ENSMUSG00000046718,ENSMUSG00000030579
GO:BP	response to biotic stimulus	GO:0009607	FALSE	1.21826e-08	7.91426	1819	17	12	26944	ENSMUSG00000073418,ENSMUSG00000079293,ENSMUSG00000030124,ENSMUSG00000023992,ENSMUSG00000036887,ENSMUSG00000069516,ENSMUSG00000036905,ENSMUSG00000058715,ENSMUSG00000000682,ENSMUSG00000030789,ENSMUSG00000046718,ENSMUSG00000030579
GO:BP	biological process involved in interspecies interaction between organisms	GO:0044419	FALSE	2.06938e-08	7.68416	1940	17	12	26944	ENSMUSG00000073418,ENSMUSG00000079293,ENSMUSG00000030124,ENSMUSG00000023992,ENSMUSG00000036887,ENSMUSG00000069516,ENSMUSG00000036905,ENSMUSG00000058715,ENSMUSG00000000682,ENSMUSG00000030789,ENSMUSG00000046718,ENSMUSG00000030579
GO:BP	leukocyte mediated immunity	GO:0002443	FALSE	1.14966e-07	6.93943	545	17	8	26944	ENSMUSG00000073418,ENSMUSG00000030124,ENSMUSG00000023992,ENSMUSG00000036887,ENSMUSG00000036905,ENSMUSG00000058715,ENSMUSG00000046718,ENSMUSG00000030579
GO:BP	defense response to other organism	GO:0098542	FALSE	1.45942e-07	6.83582	1281	17	10	26944	ENSMUSG00000073418,ENSMUSG00000030124,ENSMUSG00000023992,ENSMUSG00000036887,ENSMUSG00000069516,ENSMUSG00000036905,ENSMUSG00000058715,ENSMUSG00000030789,ENSMUSG00000046718,ENSMUSG00000030579
GO:BP	defense response	GO:0006952	FALSE	1.63846e-07	6.78557	1812	17	11	26944	ENSMUSG00000073418,ENSMUSG00000038642,ENSMUSG00000030124,ENSMUSG00000023992,ENSMUSG00000036887,ENSMUSG00000069516,ENSMUSG00000036905,ENSMUSG00000058715,ENSMUSG00000030789,ENSMUSG00000046718,ENSMUSG00000030579
GO:BP	complement activation, classical pathway	GO:0006958	FALSE	9.82554e-07	6.00764	37	17	4	26944	ENSMUSG00000073418,ENSMUSG00000023992,ENSMUSG00000036887,ENSMUSG00000036905
GO:BP	defense response to symbiont	GO:0140546	FALSE	1.01682e-06	5.99276	1150	17	9	26944	ENSMUSG00000073418,ENSMUSG00000030124,ENSMUSG00000023992,ENSMUSG00000036887,ENSMUSG00000036905,ENSMUSG00000058715,ENSMUSG00000030789,ENSMUSG00000046718,ENSMUSG00000030579
GO:BP	immune effector process	GO:0002252	FALSE	1.21135e-06	5.91673	795	17	8	26944	ENSMUSG00000073418,ENSMUSG00000030124,ENSMUSG00000023992,ENSMUSG00000036887,ENSMUSG00000036905,ENSMUSG00000058715,ENSMUSG00000046718,ENSMUSG00000030579
GO:BP	humoral immune response mediated by circulating immunoglobulin	GO:0002455	FALSE	2.77329e-06	5.55701	51	17	4	26944	ENSMUSG00000073418,ENSMUSG00000023992,ENSMUSG00000036887,ENSMUSG00000036905
GO:BP	adaptive immune response	GO:0002250	FALSE	3.68864e-06	5.43313	592	17	7	26944	ENSMUSG00000073418,ENSMUSG00000038642,ENSMUSG00000030124,ENSMUSG00000023992,ENSMUSG00000036887,ENSMUSG00000036905,ENSMUSG00000058715
GO:BP	complement activation	GO:0006956	FALSE	4.02485e-06	5.39525	58	17	4	26944	ENSMUSG00000073418,ENSMUSG00000023992,ENSMUSG00000036887,ENSMUSG00000036905
GO:BP	innate immune response	GO:0045087	FALSE	4.40102e-06	5.35645	977	17	8	26944	ENSMUSG00000073418,ENSMUSG00000030124,ENSMUSG00000023992,ENSMUSG00000036887,ENSMUSG00000036905,ENSMUSG00000058715,ENSMUSG00000046718,ENSMUSG00000030579
GO:BP	synapse pruning	GO:0098883	FALSE	4.64657e-06	5.33287	13	17	3	26944	ENSMUSG00000023992,ENSMUSG00000036887,ENSMUSG00000036905
GO:BP	regulation of immune system process	GO:0002682	FALSE	9.08292e-06	5.04177	1575	17	9	26944	ENSMUSG00000073418,ENSMUSG00000030124,ENSMUSG00000023992,ENSMUSG00000036887,ENSMUSG00000036905,ENSMUSG00000058715,ENSMUSG00000050335,ENSMUSG00000046718,ENSMUSG00000030579
GO:BP	positive regulation of immune system process	GO:0002684	FALSE	9.47395e-06	5.02347	1105	17	8	26944	ENSMUSG00000073418,ENSMUSG00000030124,ENSMUSG00000023992,ENSMUSG00000036887,ENSMUSG00000036905,ENSMUSG00000058715,ENSMUSG00000050335,ENSMUSG00000030579
GO:BP	lymphocyte mediated immunity	GO:0002449	FALSE	1.13726e-05	4.94414	434	17	6	26944	ENSMUSG00000073418,ENSMUSG00000030124,ENSMUSG00000023992,ENSMUSG00000036887,ENSMUSG00000036905,ENSMUSG00000058715
GO:BP	positive regulation of immune response	GO:0050778	FALSE	1.13726e-05	4.94414	744	17	7	26944	ENSMUSG00000073418,ENSMUSG00000030124,ENSMUSG00000023992,ENSMUSG00000036887,ENSMUSG00000036905,ENSMUSG00000058715,ENSMUSG00000030579
GO:BP	cell junction disassembly	GO:0150146	FALSE	2.70496e-05	4.56784	25	17	3	26944	ENSMUSG00000023992,ENSMUSG00000036887,ENSMUSG00000036905
GO:BP	antigen processing and presentation of peptide antigen via MHC class II	GO:0002495	TRUE	2.70496e-05	4.56784	25	17	3	26944	ENSMUSG00000038642,ENSMUSG00000023992,ENSMUSG00000058715
GO:BP	activation of immune response	GO:0002253	FALSE	3.04523e-05	4.51638	533	17	6	26944	ENSMUSG00000073418,ENSMUSG00000023992,ENSMUSG00000036887,ENSMUSG00000036905,ENSMUSG00000058715,ENSMUSG00000030579
GO:BP	antigen processing and presentation of peptide or polysaccharide antigen via MHC class II	GO:0002504	FALSE	3.04523e-05	4.51638	27	17	3	26944	ENSMUSG00000038642,ENSMUSG00000023992,ENSMUSG00000058715
GO:BP	immunoglobulin mediated immune response	GO:0016064	FALSE	3.04523e-05	4.51638	276	17	5	26944	ENSMUSG00000073418,ENSMUSG00000023992,ENSMUSG00000036887,ENSMUSG00000036905,ENSMUSG00000058715
GO:BP	B cell mediated immunity	GO:0019724	FALSE	3.14348e-05	4.50259	280	17	5	26944	ENSMUSG00000073418,ENSMUSG00000023992,ENSMUSG00000036887,ENSMUSG00000036905,ENSMUSG00000058715
GO:BP	regulation of leukocyte mediated immunity	GO:0002703	FALSE	3.19037e-05	4.49616	283	17	5	26944	ENSMUSG00000030124,ENSMUSG00000023992,ENSMUSG00000058715,ENSMUSG00000046718,ENSMUSG00000030579
GO:BP	regulation of immune response	GO:0050776	FALSE	3.21146e-05	4.4933	912	17	7	26944	ENSMUSG00000073418,ENSMUSG00000030124,ENSMUSG00000023992,ENSMUSG00000036887,ENSMUSG00000036905,ENSMUSG00000058715,ENSMUSG00000030579
GO:BP	immune response	GO:0006955	FALSE	3.21745e-05	4.49249	1945	17	9	26944	ENSMUSG00000073418,ENSMUSG00000038642,ENSMUSG00000030124,ENSMUSG00000023992,ENSMUSG00000036887,ENSMUSG00000036905,ENSMUSG00000058715,ENSMUSG00000046718,ENSMUSG00000030579
GO:BP	complement-mediated synapse pruning	GO:0150062	FALSE	4.68551e-05	4.32924	3	17	2	26944	ENSMUSG00000023992,ENSMUSG00000036887
GO:BP	immune system process	GO:0002376	FALSE	6.06573e-05	4.21712	2819	17	10	26944	ENSMUSG00000073418,ENSMUSG00000038642,ENSMUSG00000030124,ENSMUSG00000023992,ENSMUSG00000036887,ENSMUSG00000036905,ENSMUSG00000058715,ENSMUSG00000050335,ENSMUSG00000046718,ENSMUSG00000030579
GO:BP	microglial cell activation	GO:0001774	FALSE	0.000121737	3.91458	46	17	3	26944	ENSMUSG00000023992,ENSMUSG00000036887,ENSMUSG00000030579
GO:BP	response to stress	GO:0006950	FALSE	0.000127082	3.89591	3936	17	11	26944	ENSMUSG00000073418,ENSMUSG00000038642,ENSMUSG00000030124,ENSMUSG00000023992,ENSMUSG00000036887,ENSMUSG00000069516,ENSMUSG00000036905,ENSMUSG00000058715,ENSMUSG00000030789,ENSMUSG00000046718,ENSMUSG00000030579
GO:BP	positive regulation of macrophage fusion	GO:0034241	FALSE	0.000127636	3.89403	5	17	2	26944	ENSMUSG00000023992,ENSMUSG00000030579
GO:BP	regulation of macrophage fusion	GO:0034239	FALSE	0.000127636	3.89403	5	17	2	26944	ENSMUSG00000023992,ENSMUSG00000030579
GO:BP	microglial cell activation involved in immune response	GO:0002282	FALSE	0.000127636	3.89403	5	17	2	26944	ENSMUSG00000023992,ENSMUSG00000030579
GO:BP	leukocyte activation involved in inflammatory response	GO:0002269	FALSE	0.000127636	3.89403	49	17	3	26944	ENSMUSG00000023992,ENSMUSG00000036887,ENSMUSG00000030579
GO:BP	positive regulation of leukocyte mediated immunity	GO:0002705	FALSE	0.000128993	3.88943	176	17	4	26944	ENSMUSG00000030124,ENSMUSG00000023992,ENSMUSG00000058715,ENSMUSG00000030579
GO:BP	glial cell activation	GO:0061900	FALSE	0.000162705	3.7886	54	17	3	26944	ENSMUSG00000023992,ENSMUSG00000036887,ENSMUSG00000030579
GO:BP	macrophage fusion	GO:0034238	FALSE	0.00017123	3.76642	6	17	2	26944	ENSMUSG00000023992,ENSMUSG00000030579
GO:BP	regulation of immune effector process	GO:0002697	FALSE	0.00017123	3.76642	434	17	5	26944	ENSMUSG00000030124,ENSMUSG00000023992,ENSMUSG00000058715,ENSMUSG00000046718,ENSMUSG00000030579
GO:BP	adaptive immune response based on somatic recombination of immune receptors built from immunoglobulin superfamily domains	GO:0002460	FALSE	0.000192131	3.7164	447	17	5	26944	ENSMUSG00000073418,ENSMUSG00000023992,ENSMUSG00000036887,ENSMUSG00000036905,ENSMUSG00000058715
GO:BP	inflammatory response	GO:0006954	FALSE	0.000197825	3.70372	811	17	6	26944	ENSMUSG00000073418,ENSMUSG00000038642,ENSMUSG00000023992,ENSMUSG00000036887,ENSMUSG00000058715,ENSMUSG00000030579
GO:BP	regulation of interleukin-10 production	GO:0032653	FALSE	0.000214338	3.6689	62	17	3	26944	ENSMUSG00000023992,ENSMUSG00000058715,ENSMUSG00000030579
GO:BP	interleukin-10 production	GO:0032613	FALSE	0.000214338	3.6689	62	17	3	26944	ENSMUSG00000023992,ENSMUSG00000058715,ENSMUSG00000030579
GO:BP	positive regulation of defense response	GO:0031349	FALSE	0.000335318	3.47454	511	17	5	26944	ENSMUSG00000038642,ENSMUSG00000030124,ENSMUSG00000023992,ENSMUSG00000058715,ENSMUSG00000030579
GO:BP	antigen processing and presentation of peptide antigen	GO:0048002	FALSE	0.000379382	3.42092	76	17	3	26944	ENSMUSG00000038642,ENSMUSG00000023992,ENSMUSG00000058715
GO:BP	neuroinflammatory response	GO:0150076	FALSE	0.000401686	3.39611	78	17	3	26944	ENSMUSG00000023992,ENSMUSG00000036887,ENSMUSG00000030579
GO:BP	negative regulation of immune system process	GO:0002683	FALSE	0.000410785	3.38639	540	17	5	26944	ENSMUSG00000030124,ENSMUSG00000023992,ENSMUSG00000058715,ENSMUSG00000046718,ENSMUSG00000030579
GO:BP	myeloid leukocyte activation	GO:0002274	FALSE	0.000478046	3.32053	263	17	4	26944	ENSMUSG00000023992,ENSMUSG00000036887,ENSMUSG00000058715,ENSMUSG00000030579
GO:BP	leukocyte activation	GO:0045321	FALSE	0.000653288	3.1849	1031	17	6	26944	ENSMUSG00000030124,ENSMUSG00000023992,ENSMUSG00000036887,ENSMUSG00000058715,ENSMUSG00000050335,ENSMUSG00000030579
GO:BP	positive regulation of immune effector process	GO:0002699	FALSE	0.000655907	3.18316	288	17	4	26944	ENSMUSG00000030124,ENSMUSG00000023992,ENSMUSG00000058715,ENSMUSG00000030579
GO:BP	humoral immune response	GO:0006959	FALSE	0.000721721	3.14163	298	17	4	26944	ENSMUSG00000073418,ENSMUSG00000023992,ENSMUSG00000036887,ENSMUSG00000036905
GO:BP	negative regulation of cytokine production	GO:0001818	FALSE	0.000721721	3.14163	298	17	4	26944	ENSMUSG00000030124,ENSMUSG00000023992,ENSMUSG00000046718,ENSMUSG00000030579
GO:BP	regulation of cell activation	GO:0050865	FALSE	0.000784343	3.10549	633	17	5	26944	ENSMUSG00000030124,ENSMUSG00000023992,ENSMUSG00000058715,ENSMUSG00000050335,ENSMUSG00000030579
GO:BP	macrophage activation	GO:0042116	FALSE	0.000839516	3.07597	105	17	3	26944	ENSMUSG00000023992,ENSMUSG00000036887,ENSMUSG00000030579
GO:BP	positive regulation of response to stimulus	GO:0048584	FALSE	0.00084019	3.07562	2359	17	8	26944	ENSMUSG00000073418,ENSMUSG00000038642,ENSMUSG00000030124,ENSMUSG00000023992,ENSMUSG00000036887,ENSMUSG00000036905,ENSMUSG00000058715,ENSMUSG00000030579
GO:BP	positive regulation of response to external stimulus	GO:0032103	FALSE	0.00084019	3.07562	654	17	5	26944	ENSMUSG00000038642,ENSMUSG00000030124,ENSMUSG00000023992,ENSMUSG00000058715,ENSMUSG00000030579
GO:BP	integrin-mediated signaling pathway	GO:0007229	FALSE	0.00084019	3.07562	106	17	3	26944	ENSMUSG00000058715,ENSMUSG00000030789,ENSMUSG00000030579
GO:BP	response to stimulus	GO:0050896	FALSE	0.00084019	3.07562	10506	17	15	26944	ENSMUSG00000073418,ENSMUSG00000079293,ENSMUSG00000038642,ENSMUSG00000030124,ENSMUSG00000023992,ENSMUSG00000036887,ENSMUSG00000069516,ENSMUSG00000036905,ENSMUSG00000058715,ENSMUSG00000000682,ENSMUSG00000050335,ENSMUSG00000064215,ENSMUSG00000030789,ENSMUSG00000046718,ENSMUSG00000030579
GO:BP	myeloid cell activation involved in immune response	GO:0002275	FALSE	0.000959604	3.01791	113	17	3	26944	ENSMUSG00000023992,ENSMUSG00000058715,ENSMUSG00000030579
GO:BP	cell activation	GO:0001775	FALSE	0.00104239	2.98197	1160	17	6	26944	ENSMUSG00000030124,ENSMUSG00000023992,ENSMUSG00000036887,ENSMUSG00000058715,ENSMUSG00000050335,ENSMUSG00000030579
GO:BP	antigen processing and presentation	GO:0019882	FALSE	0.00113925	2.94338	121	17	3	26944	ENSMUSG00000038642,ENSMUSG00000023992,ENSMUSG00000058715
GO:BP	osteoclast differentiation	GO:0030316	FALSE	0.00132576	2.87753	128	17	3	26944	ENSMUSG00000023992,ENSMUSG00000058715,ENSMUSG00000030579
GO:BP	neutrophil activation involved in immune response	GO:0002283	FALSE	0.00134037	2.87277	20	17	2	26944	ENSMUSG00000058715,ENSMUSG00000030579
GO:BP	astrocyte activation	GO:0048143	FALSE	0.00134037	2.87277	20	17	2	26944	ENSMUSG00000023992,ENSMUSG00000036887
GO:BP	antigen processing and presentation of exogenous peptide antigen via MHC class II	GO:0019886	FALSE	0.00143736	2.84243	21	17	2	26944	ENSMUSG00000038642,ENSMUSG00000058715
GO:BP	positive regulation of cation channel activity	GO:2001259	FALSE	0.00143736	2.84243	21	17	2	26944	ENSMUSG00000038642,ENSMUSG00000023992
GO:BP	macrophage activation involved in immune response	GO:0002281	FALSE	0.0015576	2.80754	22	17	2	26944	ENSMUSG00000023992,ENSMUSG00000030579
GO:BP	positive regulation of lymphocyte mediated immunity	GO:0002708	FALSE	0.00194089	2.712	151	17	3	26944	ENSMUSG00000030124,ENSMUSG00000023992,ENSMUSG00000058715
GO:BP	regulation of defense response	GO:0031347	FALSE	0.00194089	2.712	811	17	5	26944	ENSMUSG00000038642,ENSMUSG00000030124,ENSMUSG00000023992,ENSMUSG00000058715,ENSMUSG00000030579
GO:BP	positive regulation of protein localization to cell surface	GO:2000010	FALSE	0.00194089	2.712	25	17	2	26944	ENSMUSG00000058715,ENSMUSG00000030579
GO:BP	positive regulation of inflammatory response	GO:0050729	FALSE	0.00201183	2.69641	154	17	3	26944	ENSMUSG00000038642,ENSMUSG00000023992,ENSMUSG00000058715
GO:BP	regulation of cytokine production	GO:0001817	FALSE	0.0020351	2.69141	824	17	5	26944	ENSMUSG00000030124,ENSMUSG00000023992,ENSMUSG00000058715,ENSMUSG00000046718,ENSMUSG00000030579
GO:BP	cytokine production	GO:0001816	FALSE	0.00207762	2.68243	830	17	5	26944	ENSMUSG00000030124,ENSMUSG00000023992,ENSMUSG00000058715,ENSMUSG00000046718,ENSMUSG00000030579
GO:BP	positive regulation of syncytium formation by plasma membrane fusion	GO:0060143	FALSE	0.00214478	2.66862	27	17	2	26944	ENSMUSG00000023992,ENSMUSG00000030579
GO:BP	regulation of interleukin-6 production	GO:0032675	FALSE	0.00230896	2.63658	165	17	3	26944	ENSMUSG00000023992,ENSMUSG00000058715,ENSMUSG00000030579
GO:BP	interleukin-6 production	GO:0032635	FALSE	0.00230896	2.63658	165	17	3	26944	ENSMUSG00000023992,ENSMUSG00000058715,ENSMUSG00000030579
GO:BP	regulation of syncytium formation by plasma membrane fusion	GO:0060142	FALSE	0.0029103	2.53606	32	17	2	26944	ENSMUSG00000023992,ENSMUSG00000030579
GO:BP	cellular component disassembly	GO:0022411	FALSE	0.00312845	2.50467	482	17	4	26944	ENSMUSG00000038642,ENSMUSG00000023992,ENSMUSG00000036887,ENSMUSG00000036905
GO:BP	cellular response to low-density lipoprotein particle stimulus	GO:0071404	TRUE	0.00320803	2.49376	34	17	2	26944	ENSMUSG00000023992,ENSMUSG00000058715
GO:BP	response to lipoprotein particle	GO:0055094	FALSE	0.00335971	2.4737	35	17	2	26944	ENSMUSG00000023992,ENSMUSG00000058715
GO:BP	positive regulation of osteoclast differentiation	GO:0045672	FALSE	0.00371256	2.43033	37	17	2	26944	ENSMUSG00000023992,ENSMUSG00000030579
GO:BP	regulation of response to stimulus	GO:0048583	FALSE	0.00376471	2.42427	3987	17	9	26944	ENSMUSG00000073418,ENSMUSG00000038642,ENSMUSG00000030124,ENSMUSG00000023992,ENSMUSG00000036887,ENSMUSG00000036905,ENSMUSG00000058715,ENSMUSG00000050335,ENSMUSG00000030579
GO:BP	positive regulation of protein localization	GO:1903829	FALSE	0.00376471	2.42427	523	17	4	26944	ENSMUSG00000023992,ENSMUSG00000058715,ENSMUSG00000050335,ENSMUSG00000030579
GO:BP	negative regulation of cell activation	GO:0050866	FALSE	0.00376471	2.42427	204	17	3	26944	ENSMUSG00000030124,ENSMUSG00000023992,ENSMUSG00000030579
GO:BP	cellular response to lipoprotein particle stimulus	GO:0071402	FALSE	0.00376471	2.42427	39	17	2	26944	ENSMUSG00000023992,ENSMUSG00000058715
GO:BP	astrocyte development	GO:0014002	FALSE	0.00376471	2.42427	38	17	2	26944	ENSMUSG00000023992,ENSMUSG00000036887
GO:BP	neutrophil activation	GO:0042119	FALSE	0.00376471	2.42427	39	17	2	26944	ENSMUSG00000058715,ENSMUSG00000030579
GO:BP	positive regulation of monoatomic ion transport	GO:0043270	FALSE	0.00376471	2.42427	205	17	3	26944	ENSMUSG00000038642,ENSMUSG00000023992,ENSMUSG00000050335
GO:BP	regulation of protein localization	GO:0032880	FALSE	0.00376471	2.42427	977	17	5	26944	ENSMUSG00000023992,ENSMUSG00000058715,ENSMUSG00000050335,ENSMUSG00000064215,ENSMUSG00000030579
GO:BP	positive regulation of ion transmembrane transporter activity	GO:0032414	FALSE	0.00384232	2.41541	40	17	2	26944	ENSMUSG00000038642,ENSMUSG00000023992
GO:BP	regulation of tumor necrosis factor production	GO:0032680	FALSE	0.00384232	2.41541	209	17	3	26944	ENSMUSG00000023992,ENSMUSG00000058715,ENSMUSG00000030579
GO:BP	tumor necrosis factor production	GO:0032640	FALSE	0.00384232	2.41541	209	17	3	26944	ENSMUSG00000023992,ENSMUSG00000058715,ENSMUSG00000030579
GO:BP	regulation of tumor necrosis factor superfamily cytokine production	GO:1903555	FALSE	0.00392283	2.4064	212	17	3	26944	ENSMUSG00000023992,ENSMUSG00000058715,ENSMUSG00000030579
GO:BP	tumor necrosis factor superfamily cytokine production	GO:0071706	FALSE	0.00392283	2.4064	212	17	3	26944	ENSMUSG00000023992,ENSMUSG00000058715,ENSMUSG00000030579
GO:BP	regulation of lymphocyte mediated immunity	GO:0002706	FALSE	0.00415687	2.38123	217	17	3	26944	ENSMUSG00000030124,ENSMUSG00000023992,ENSMUSG00000058715
GO:BP	regulation of protein localization to cell surface	GO:2000008	FALSE	0.00416868	2.38	43	17	2	26944	ENSMUSG00000058715,ENSMUSG00000030579
GO:BP	positive regulation of interleukin-10 production	GO:0032733	FALSE	0.00416868	2.38	43	17	2	26944	ENSMUSG00000023992,ENSMUSG00000058715
GO:BP	apoptotic cell clearance	GO:0043277	FALSE	0.00416868	2.38	43	17	2	26944	ENSMUSG00000023992,ENSMUSG00000030579
GO:BP	positive regulation of transporter activity	GO:0032411	FALSE	0.00432234	2.36428	44	17	2	26944	ENSMUSG00000038642,ENSMUSG00000023992
GO:BP	phagocytosis	GO:0006909	FALSE	0.00439507	2.35703	225	17	3	26944	ENSMUSG00000023992,ENSMUSG00000058715,ENSMUSG00000030579
GO:BP	regulation of leukocyte activation	GO:0002694	FALSE	0.00485051	2.31421	578	17	4	26944	ENSMUSG00000030124,ENSMUSG00000023992,ENSMUSG00000050335,ENSMUSG00000030579
GO:BP	positive regulation of myeloid leukocyte mediated immunity	GO:0002888	FALSE	0.00490352	2.30949	48	17	2	26944	ENSMUSG00000058715,ENSMUSG00000030579
GO:BP	myeloid leukocyte migration	GO:0097529	FALSE	0.00490352	2.30949	236	17	3	26944	ENSMUSG00000023992,ENSMUSG00000058715,ENSMUSG00000050335
GO:BP	granulocyte activation	GO:0036230	FALSE	0.00490352	2.30949	48	17	2	26944	ENSMUSG00000058715,ENSMUSG00000030579
GO:BP	regulation of cellular localization	GO:0060341	FALSE	0.00508321	2.29386	1086	17	5	26944	ENSMUSG00000023992,ENSMUSG00000058715,ENSMUSG00000050335,ENSMUSG00000064215,ENSMUSG00000030579
GO:BP	antigen processing and presentation of exogenous peptide antigen	GO:0002478	FALSE	0.00543386	2.26489	51	17	2	26944	ENSMUSG00000038642,ENSMUSG00000058715
GO:BP	regulation of cation channel activity	GO:2001257	FALSE	0.0055464	2.25599	52	17	2	26944	ENSMUSG00000038642,ENSMUSG00000023992
GO:BP	phagocytosis, engulfment	GO:0006911	FALSE	0.0055464	2.25599	52	17	2	26944	ENSMUSG00000023992,ENSMUSG00000058715
GO:BP	cell killing	GO:0001906	FALSE	0.00562274	2.25005	252	17	3	26944	ENSMUSG00000030124,ENSMUSG00000069516,ENSMUSG00000030579
GO:BP	regulation of response to external stimulus	GO:0032101	FALSE	0.00573313	2.24161	1126	17	5	26944	ENSMUSG00000038642,ENSMUSG00000030124,ENSMUSG00000023992,ENSMUSG00000058715,ENSMUSG00000030579
GO:BP	negative regulation of dendritic cell cytokine production	GO:0002731	FALSE	0.00589033	2.22986	1	17	1	26944	ENSMUSG00000046718
GO:BP	regulation of plasmacytoid dendritic cell cytokine production	GO:0002736	FALSE	0.00589033	2.22986	1	17	1	26944	ENSMUSG00000046718
GO:BP	positive regulation of voltage-gated potassium channel activity	GO:1903818	FALSE	0.00589033	2.22986	1	17	1	26944	ENSMUSG00000023992
GO:BP	negative regulation of plasmacytoid dendritic cell cytokine production	GO:0002737	FALSE	0.00589033	2.22986	1	17	1	26944	ENSMUSG00000046718
GO:BP	apoptotic signaling pathway	GO:0097190	FALSE	0.00589033	2.22986	633	17	4	26944	ENSMUSG00000038642,ENSMUSG00000023992,ENSMUSG00000050335,ENSMUSG00000064215
GO:BP	detection of lipoteichoic acid	GO:0070392	FALSE	0.00589033	2.22986	1	17	1	26944	ENSMUSG00000023992
GO:BP	C-C chemokine receptor CCR7 signaling pathway	GO:0038118	FALSE	0.00589033	2.22986	1	17	1	26944	ENSMUSG00000023992
GO:BP	myeloid leukocyte differentiation	GO:0002573	FALSE	0.00589033	2.22986	261	17	3	26944	ENSMUSG00000023992,ENSMUSG00000058715,ENSMUSG00000030579
GO:BP	positive regulation of C-C chemokine receptor CCR7 signaling pathway	GO:1903082	FALSE	0.00589033	2.22986	1	17	1	26944	ENSMUSG00000023992
GO:BP	stimulatory killer cell immunoglobulin-like receptor signaling pathway	GO:0002222	FALSE	0.00589033	2.22986	1	17	1	26944	ENSMUSG00000030579
GO:BP	positive regulation of complement activation, classical pathway	GO:0045960	FALSE	0.00589033	2.22986	1	17	1	26944	ENSMUSG00000023992
GO:BP	positive regulation of CAMKK-AMPK signaling cascade	GO:1905291	TRUE	0.00589033	2.22986	1	17	1	26944	ENSMUSG00000023992
GO:BP	excitatory synapse pruning	GO:1905805	FALSE	0.00589033	2.22986	1	17	1	26944	ENSMUSG00000023992
GO:BP	positive regulation of synapse pruning	GO:1905808	FALSE	0.00589033	2.22986	1	17	1	26944	ENSMUSG00000023992
GO:BP	plasmacytoid dendritic cell cytokine production	GO:0002373	FALSE	0.00589033	2.22986	1	17	1	26944	ENSMUSG00000046718
GO:BP	antigen processing and presentation of exogenous antigen	GO:0019884	FALSE	0.00589033	2.22986	57	17	2	26944	ENSMUSG00000038642,ENSMUSG00000058715
GO:BP	regulation of inflammatory response to antigenic stimulus	GO:0002861	FALSE	0.00589033	2.22986	56	17	2	26944	ENSMUSG00000023992,ENSMUSG00000058715
GO:BP	regulation of toll-like receptor 6 signaling pathway	GO:0034151	TRUE	0.00589033	2.22986	1	17	1	26944	ENSMUSG00000023992
GO:BP	positive regulation of inward rectifier potassium channel activity	GO:1901980	FALSE	0.00589033	2.22986	1	17	1	26944	ENSMUSG00000023992
GO:BP	regulation of C-C chemokine receptor CCR7 signaling pathway	GO:1903080	TRUE	0.00589033	2.22986	1	17	1	26944	ENSMUSG00000023992
GO:BP	positive regulation of CD40 signaling pathway	GO:2000350	FALSE	0.00589033	2.22986	1	17	1	26944	ENSMUSG00000023992
GO:BP	toll-like receptor 6 signaling pathway	GO:0034150	FALSE	0.00589033	2.22986	1	17	1	26944	ENSMUSG00000023992
GO:BP	immune response-activating cell surface receptor signaling pathway	GO:0002429	FALSE	0.0060235	2.22015	276	17	3	26944	ENSMUSG00000023992,ENSMUSG00000058715,ENSMUSG00000030579
GO:BP	plasma membrane invagination	GO:0099024	FALSE	0.0061255	2.21286	61	17	2	26944	ENSMUSG00000023992,ENSMUSG00000058715
GO:BP	macrophage migration	GO:1905517	TRUE	0.0061255	2.21286	61	17	2	26944	ENSMUSG00000023992,ENSMUSG00000050335
GO:BP	leukocyte differentiation	GO:0002521	FALSE	0.0062363	2.20507	668	17	4	26944	ENSMUSG00000030124,ENSMUSG00000023992,ENSMUSG00000058715,ENSMUSG00000030579
GO:BP	positive regulation of protein localization to plasma membrane	GO:1903078	FALSE	0.0062363	2.20507	62	17	2	26944	ENSMUSG00000023992,ENSMUSG00000050335
GO:BP	immune response-regulating cell surface receptor signaling pathway	GO:0002768	FALSE	0.00677188	2.16929	291	17	3	26944	ENSMUSG00000023992,ENSMUSG00000058715,ENSMUSG00000030579
GO:BP	syncytium formation by plasma membrane fusion	GO:0000768	FALSE	0.00712435	2.14725	67	17	2	26944	ENSMUSG00000023992,ENSMUSG00000030579
GO:BP	cell-cell fusion	GO:0140253	FALSE	0.00712435	2.14725	67	17	2	26944	ENSMUSG00000023992,ENSMUSG00000030579
GO:BP	endocytosis	GO:0006897	FALSE	0.00721825	2.14157	701	17	4	26944	ENSMUSG00000023992,ENSMUSG00000058715,ENSMUSG00000050335,ENSMUSG00000030579
GO:BP	syncytium formation	GO:0006949	FALSE	0.00739746	2.13092	69	17	2	26944	ENSMUSG00000023992,ENSMUSG00000030579
GO:BP	membrane invagination	GO:0010324	FALSE	0.00739746	2.13092	69	17	2	26944	ENSMUSG00000023992,ENSMUSG00000058715
GO:BP	protein localization to plasma membrane	GO:0072659	FALSE	0.00751015	2.12435	306	17	3	26944	ENSMUSG00000023992,ENSMUSG00000058715,ENSMUSG00000050335
GO:BP	locomotion	GO:0040011	FALSE	0.00763654	2.1171	1273	17	5	26944	ENSMUSG00000023992,ENSMUSG00000058715,ENSMUSG00000050335,ENSMUSG00000030789,ENSMUSG00000046718
GO:BP	protein localization to cell surface	GO:0034394	FALSE	0.00767124	2.11513	71	17	2	26944	ENSMUSG00000058715,ENSMUSG00000030579
GO:BP	positive regulation of B cell mediated immunity	GO:0002714	FALSE	0.00773078	2.11178	72	17	2	26944	ENSMUSG00000023992,ENSMUSG00000058715
GO:BP	positive regulation of immunoglobulin mediated immune response	GO:0002891	FALSE	0.00773078	2.11178	72	17	2	26944	ENSMUSG00000023992,ENSMUSG00000058715
GO:BP	positive regulation of myeloid leukocyte differentiation	GO:0002763	FALSE	0.00773078	2.11178	72	17	2	26944	ENSMUSG00000023992,ENSMUSG00000030579
GO:BP	positive regulation of protein localization to cell periphery	GO:1904377	FALSE	0.00810959	2.091	74	17	2	26944	ENSMUSG00000023992,ENSMUSG00000050335
GO:BP	leukocyte activation involved in immune response	GO:0002366	FALSE	0.00837718	2.0769	323	17	3	26944	ENSMUSG00000023992,ENSMUSG00000058715,ENSMUSG00000030579
GO:BP	cell activation involved in immune response	GO:0002263	FALSE	0.00854757	2.06816	326	17	3	26944	ENSMUSG00000023992,ENSMUSG00000058715,ENSMUSG00000030579
GO:BP	regulation of endocytosis	GO:0030100	FALSE	0.00856772	2.06713	327	17	3	26944	ENSMUSG00000023992,ENSMUSG00000058715,ENSMUSG00000050335
GO:BP	innate immune response activating cell surface receptor signaling pathway	GO:0002220	FALSE	0.00899663	2.04592	79	17	2	26944	ENSMUSG00000023992,ENSMUSG00000030579
GO:BP	regulation of inward rectifier potassium channel activity	GO:1901979	FALSE	0.00943465	2.02527	2	17	1	26944	ENSMUSG00000023992
GO:BP	positive regulation of phagocytosis	GO:0050766	FALSE	0.00943465	2.02527	84	17	2	26944	ENSMUSG00000023992,ENSMUSG00000058715
GO:BP	negative regulation of intracellular transport of viral material	GO:1901253	TRUE	0.00943465	2.02527	2	17	1	26944	ENSMUSG00000046718
GO:BP	regulation of leukocyte differentiation	GO:1902105	FALSE	0.00943465	2.02527	341	17	3	26944	ENSMUSG00000030124,ENSMUSG00000023992,ENSMUSG00000030579
GO:BP	positive regulation of engulfment of apoptotic cell	GO:1901076	FALSE	0.00943465	2.02527	2	17	1	26944	ENSMUSG00000023992
GO:BP	positive regulation of antigen processing and presentation of peptide antigen via MHC class II	GO:0002588	FALSE	0.00943465	2.02527	2	17	1	26944	ENSMUSG00000023992
GO:BP	positive regulation of high-density lipoprotein particle clearance	GO:0010983	FALSE	0.00943465	2.02527	2	17	1	26944	ENSMUSG00000023992
GO:BP	positive regulation of antigen processing and presentation of peptide or polysaccharide antigen via MHC class II	GO:0002582	FALSE	0.00943465	2.02527	2	17	1	26944	ENSMUSG00000023992
GO:BP	vertebrate eye-specific patterning	GO:0150064	TRUE	0.00943465	2.02527	2	17	1	26944	ENSMUSG00000036887
GO:BP	regulation of response to stress	GO:0080134	FALSE	0.00943465	2.02527	1374	17	5	26944	ENSMUSG00000038642,ENSMUSG00000030124,ENSMUSG00000023992,ENSMUSG00000058715,ENSMUSG00000030579
GO:BP	detection of peptidoglycan	GO:0032499	FALSE	0.00943465	2.02527	2	17	1	26944	ENSMUSG00000023992
GO:BP	regulation of high-density lipoprotein particle clearance	GO:0010982	FALSE	0.00943465	2.02527	2	17	1	26944	ENSMUSG00000023992
GO:BP	positive regulation of leukocyte mediated cytotoxicity	GO:0001912	FALSE	0.0102837	1.98785	88	17	2	26944	ENSMUSG00000030124,ENSMUSG00000030579
GO:BP	regulation of myeloid leukocyte mediated immunity	GO:0002886	FALSE	0.0103932	1.98325	89	17	2	26944	ENSMUSG00000058715,ENSMUSG00000030579
GO:BP	regulation of osteoclast differentiation	GO:0045670	FALSE	0.0103932	1.98325	89	17	2	26944	ENSMUSG00000023992,ENSMUSG00000030579
GO:BP	regulation of B cell mediated immunity	GO:0002712	FALSE	0.010612	1.9742	91	17	2	26944	ENSMUSG00000023992,ENSMUSG00000058715
GO:BP	response to axon injury	GO:0048678	FALSE	0.010612	1.9742	91	17	2	26944	ENSMUSG00000023992,ENSMUSG00000030579
GO:BP	astrocyte differentiation	GO:0048708	FALSE	0.010612	1.9742	91	17	2	26944	ENSMUSG00000023992,ENSMUSG00000036887
GO:BP	regulation of immunoglobulin mediated immune response	GO:0002889	FALSE	0.010612	1.9742	91	17	2	26944	ENSMUSG00000023992,ENSMUSG00000058715
GO:BP	regulation of localization	GO:0032879	FALSE	0.0107179	1.96989	2161	17	6	26944	ENSMUSG00000038642,ENSMUSG00000023992,ENSMUSG00000058715,ENSMUSG00000050335,ENSMUSG00000064215,ENSMUSG00000030579
GO:BP	interleukin-1 beta production	GO:0032611	FALSE	0.0112955	1.94709	95	17	2	26944	ENSMUSG00000023992,ENSMUSG00000030579
GO:BP	leukocyte migration	GO:0050900	FALSE	0.0112955	1.94709	378	17	3	26944	ENSMUSG00000023992,ENSMUSG00000058715,ENSMUSG00000050335
GO:BP	regulation of interleukin-1 beta production	GO:0032651	FALSE	0.0112955	1.94709	95	17	2	26944	ENSMUSG00000023992,ENSMUSG00000030579
GO:BP	type I hypersensitivity	GO:0016068	FALSE	0.0114023	1.94301	3	17	1	26944	ENSMUSG00000058715
GO:BP	defense response to bacterium	GO:0042742	FALSE	0.0114023	1.94301	391	17	3	26944	ENSMUSG00000023992,ENSMUSG00000069516,ENSMUSG00000058715
GO:BP	positive regulation of innate immune response	GO:0045089	FALSE	0.0114023	1.94301	386	17	3	26944	ENSMUSG00000030124,ENSMUSG00000023992,ENSMUSG00000030579
GO:BP	serotonin secretion by platelet	GO:0002554	FALSE	0.0114023	1.94301	3	17	1	26944	ENSMUSG00000058715
GO:BP	respiratory burst after phagocytosis	GO:0045728	FALSE	0.0114023	1.94301	3	17	1	26944	ENSMUSG00000023992
GO:BP	production of molecular mediator involved in inflammatory response	GO:0002532	FALSE	0.0114023	1.94301	96	17	2	26944	ENSMUSG00000023992,ENSMUSG00000058715
GO:BP	neutrophil chemotaxis	GO:0030593	FALSE	0.0114023	1.94301	103	17	2	26944	ENSMUSG00000058715,ENSMUSG00000050335
GO:BP	positive regulation of type I hypersensitivity	GO:0001812	FALSE	0.0114023	1.94301	3	17	1	26944	ENSMUSG00000058715
GO:BP	regulation of type III hypersensitivity	GO:0001803	FALSE	0.0114023	1.94301	3	17	1	26944	ENSMUSG00000058715
GO:BP	protein localization to cell periphery	GO:1990778	FALSE	0.0114023	1.94301	386	17	3	26944	ENSMUSG00000023992,ENSMUSG00000058715,ENSMUSG00000050335
GO:BP	inflammatory response to antigenic stimulus	GO:0002437	FALSE	0.0114023	1.94301	97	17	2	26944	ENSMUSG00000023992,ENSMUSG00000058715
GO:BP	lymphocyte activation	GO:0046649	FALSE	0.0114023	1.94301	848	17	4	26944	ENSMUSG00000030124,ENSMUSG00000058715,ENSMUSG00000050335,ENSMUSG00000030579
GO:BP	positive regulation of microglial cell mediated cytotoxicity	GO:1904151	FALSE	0.0114023	1.94301	3	17	1	26944	ENSMUSG00000030579
GO:BP	type III hypersensitivity	GO:0001802	FALSE	0.0114023	1.94301	3	17	1	26944	ENSMUSG00000058715
GO:BP	positive regulation of type III hypersensitivity	GO:0001805	FALSE	0.0114023	1.94301	3	17	1	26944	ENSMUSG00000058715
GO:BP	leukocyte proliferation	GO:0070661	FALSE	0.0114023	1.94301	395	17	3	26944	ENSMUSG00000023992,ENSMUSG00000050335,ENSMUSG00000030579
GO:BP	positive regulation of chemokine-mediated signaling pathway	GO:0070101	FALSE	0.0114023	1.94301	3	17	1	26944	ENSMUSG00000023992
GO:BP	negative regulation of astrocyte activation	GO:0061889	FALSE	0.0114023	1.94301	3	17	1	26944	ENSMUSG00000023992
GO:BP	positive regulation of potassium ion transmembrane transporter activity	GO:1901018	FALSE	0.0114023	1.94301	3	17	1	26944	ENSMUSG00000023992
GO:BP	regulation of engulfment of apoptotic cell	GO:1901074	FALSE	0.0114023	1.94301	3	17	1	26944	ENSMUSG00000023992
GO:BP	positive regulation of low-density lipoprotein particle clearance	GO:1905581	FALSE	0.0114023	1.94301	3	17	1	26944	ENSMUSG00000023992
GO:BP	regulation of intracellular transport of viral material	GO:1901252	FALSE	0.0114023	1.94301	3	17	1	26944	ENSMUSG00000046718
GO:BP	positive regulation of antigen processing and presentation of peptide antigen	GO:0002585	FALSE	0.0114023	1.94301	3	17	1	26944	ENSMUSG00000023992
GO:BP	regulation of type I hypersensitivity	GO:0001810	FALSE	0.0114023	1.94301	3	17	1	26944	ENSMUSG00000058715
GO:BP	basement membrane disassembly	GO:0034769	FALSE	0.0114023	1.94301	3	17	1	26944	ENSMUSG00000038642
GO:BP	negative regulation of macrophage colony-stimulating factor signaling pathway	GO:1902227	TRUE	0.0114023	1.94301	3	17	1	26944	ENSMUSG00000023992
GO:BP	positive regulation of cell killing	GO:0031343	FALSE	0.0114023	1.94301	97	17	2	26944	ENSMUSG00000030124,ENSMUSG00000030579
GO:BP	positive regulation of endothelial tube morphogenesis	GO:1905956	TRUE	0.0114023	1.94301	3	17	1	26944	ENSMUSG00000030789
GO:BP	regulation of inflammatory response	GO:0050727	FALSE	0.0114023	1.94301	381	17	3	26944	ENSMUSG00000038642,ENSMUSG00000023992,ENSMUSG00000058715
GO:BP	negative regulation of gene expression	GO:0010629	FALSE	0.0115142	1.93877	1511	17	5	26944	ENSMUSG00000030124,ENSMUSG00000023992,ENSMUSG00000016256,ENSMUSG00000046718,ENSMUSG00000030579
GO:BP	regulation of monoatomic ion transmembrane transporter activity	GO:0032412	FALSE	0.0115142	1.93877	104	17	2	26944	ENSMUSG00000038642,ENSMUSG00000023992
GO:BP	regulation of transmembrane transporter activity	GO:0022898	FALSE	0.0118946	1.92465	106	17	2	26944	ENSMUSG00000038642,ENSMUSG00000023992
GO:BP	regulation of multicellular organismal process	GO:0051239	FALSE	0.0120441	1.91922	3165	17	7	26944	ENSMUSG00000030124,ENSMUSG00000023992,ENSMUSG00000058715,ENSMUSG00000050335,ENSMUSG00000030789,ENSMUSG00000046718,ENSMUSG00000030579
GO:BP	cell migration	GO:0016477	FALSE	0.0122197	1.91294	1538	17	5	26944	ENSMUSG00000023992,ENSMUSG00000058715,ENSMUSG00000050335,ENSMUSG00000030789,ENSMUSG00000046718
GO:BP	positive regulation of response to biotic stimulus	GO:0002833	FALSE	0.0122197	1.91294	414	17	3	26944	ENSMUSG00000030124,ENSMUSG00000023992,ENSMUSG00000030579
GO:BP	regulation of transporter activity	GO:0032409	FALSE	0.0122758	1.91095	109	17	2	26944	ENSMUSG00000038642,ENSMUSG00000023992
GO:BP	positive regulation of interleukin-6 production	GO:0032755	FALSE	0.0122758	1.91095	109	17	2	26944	ENSMUSG00000058715,ENSMUSG00000030579
GO:BP	regulation of apoptotic signaling pathway	GO:2001233	FALSE	0.0122776	1.91089	417	17	3	26944	ENSMUSG00000038642,ENSMUSG00000023992,ENSMUSG00000050335
GO:BP	regulation of leukocyte apoptotic process	GO:2000106	FALSE	0.0125489	1.9014	111	17	2	26944	ENSMUSG00000058715,ENSMUSG00000050335
GO:BP	defense response to Gram-negative bacterium	GO:0050829	FALSE	0.0125489	1.9014	111	17	2	26944	ENSMUSG00000023992,ENSMUSG00000069516
GO:BP	import into cell	GO:0098657	FALSE	0.0126029	1.89953	916	17	4	26944	ENSMUSG00000023992,ENSMUSG00000058715,ENSMUSG00000050335,ENSMUSG00000030579
GO:BP	positive regulation of myeloid cell differentiation	GO:0045639	FALSE	0.01288	1.89009	113	17	2	26944	ENSMUSG00000023992,ENSMUSG00000030579
GO:BP	regulation of hemopoiesis	GO:1903706	FALSE	0.0130951	1.88289	431	17	3	26944	ENSMUSG00000030124,ENSMUSG00000023992,ENSMUSG00000030579
GO:BP	interleukin-1 production	GO:0032612	FALSE	0.0130951	1.88289	115	17	2	26944	ENSMUSG00000023992,ENSMUSG00000030579
GO:BP	regulation of interleukin-1 production	GO:0032652	FALSE	0.0130951	1.88289	115	17	2	26944	ENSMUSG00000023992,ENSMUSG00000030579
GO:BP	positive regulation of protein localization to membrane	GO:1905477	FALSE	0.0130951	1.88289	115	17	2	26944	ENSMUSG00000023992,ENSMUSG00000050335
GO:BP	regulation of phagocytosis	GO:0050764	FALSE	0.013261	1.87742	116	17	2	26944	ENSMUSG00000023992,ENSMUSG00000058715
GO:BP	regulation of microglial cell mediated cytotoxicity	GO:1904149	FALSE	0.013423	1.87215	4	17	1	26944	ENSMUSG00000030579
GO:BP	microglial cell mediated cytotoxicity	GO:0090634	FALSE	0.013423	1.87215	4	17	1	26944	ENSMUSG00000030579
GO:BP	regulation of protein localization to plasma membrane	GO:1903076	FALSE	0.013423	1.87215	117	17	2	26944	ENSMUSG00000023992,ENSMUSG00000050335
GO:BP	positive regulation of receptor localization to synapse	GO:1902685	FALSE	0.013423	1.87215	4	17	1	26944	ENSMUSG00000030579
GO:BP	negative regulation of mast cell apoptotic process	GO:0033026	FALSE	0.013423	1.87215	4	17	1	26944	ENSMUSG00000058715
GO:BP	regulation of macrophage colony-stimulating factor signaling pathway	GO:1902226	FALSE	0.013423	1.87215	4	17	1	26944	ENSMUSG00000023992
GO:BP	plasmacytoid dendritic cell activation	GO:0002270	FALSE	0.013423	1.87215	4	17	1	26944	ENSMUSG00000030124
GO:BP	regulation of astrocyte activation	GO:0061888	FALSE	0.013423	1.87215	4	17	1	26944	ENSMUSG00000023992
GO:BP	regulation of antigen processing and presentation of peptide antigen via MHC class II	GO:0002586	FALSE	0.013423	1.87215	4	17	1	26944	ENSMUSG00000023992
GO:BP	regulation of leukocyte mediated cytotoxicity	GO:0001910	FALSE	0.0136236	1.86571	121	17	2	26944	ENSMUSG00000030124,ENSMUSG00000030579
GO:BP	positive regulation of biological process	GO:0048518	FALSE	0.0136236	1.86571	6589	17	10	26944	ENSMUSG00000073418,ENSMUSG00000038642,ENSMUSG00000030124,ENSMUSG00000023992,ENSMUSG00000036887,ENSMUSG00000036905,ENSMUSG00000058715,ENSMUSG00000050335,ENSMUSG00000030789,ENSMUSG00000030579
GO:BP	regulation of monoatomic ion transport	GO:0043269	FALSE	0.0136236	1.86571	447	17	3	26944	ENSMUSG00000038642,ENSMUSG00000023992,ENSMUSG00000050335
GO:BP	immune response-activating signaling pathway	GO:0002757	FALSE	0.0136236	1.86571	447	17	3	26944	ENSMUSG00000023992,ENSMUSG00000058715,ENSMUSG00000030579
GO:BP	response to bacterium	GO:0009617	FALSE	0.0141229	1.85008	968	17	4	26944	ENSMUSG00000023992,ENSMUSG00000069516,ENSMUSG00000058715,ENSMUSG00000000682
GO:BP	chemotaxis	GO:0006935	FALSE	0.014158	1.849	455	17	3	26944	ENSMUSG00000023992,ENSMUSG00000058715,ENSMUSG00000050335
GO:BP	taxis	GO:0042330	FALSE	0.0142755	1.84541	457	17	3	26944	ENSMUSG00000023992,ENSMUSG00000058715,ENSMUSG00000050335
GO:BP	positive regulation of transport	GO:0051050	FALSE	0.0143177	1.84413	975	17	4	26944	ENSMUSG00000038642,ENSMUSG00000023992,ENSMUSG00000058715,ENSMUSG00000050335
GO:BP	granulocyte chemotaxis	GO:0071621	FALSE	0.0143891	1.84197	126	17	2	26944	ENSMUSG00000058715,ENSMUSG00000050335
GO:BP	neutrophil migration	GO:1990266	FALSE	0.0143891	1.84197	126	17	2	26944	ENSMUSG00000058715,ENSMUSG00000050335
GO:BP	immune response-regulating signaling pathway	GO:0002764	FALSE	0.0144822	1.83917	462	17	3	26944	ENSMUSG00000023992,ENSMUSG00000058715,ENSMUSG00000030579
GO:BP	regulation of cell migration	GO:0030334	FALSE	0.0145039	1.83851	984	17	4	26944	ENSMUSG00000023992,ENSMUSG00000050335,ENSMUSG00000030789,ENSMUSG00000046718
GO:BP	regulation of innate immune response	GO:0045088	FALSE	0.0145039	1.83851	463	17	3	26944	ENSMUSG00000030124,ENSMUSG00000023992,ENSMUSG00000030579
GO:BP	positive regulation of cation transmembrane transport	GO:1904064	FALSE	0.014602	1.83559	128	17	2	26944	ENSMUSG00000038642,ENSMUSG00000023992
GO:BP	myeloid cell differentiation	GO:0030099	FALSE	0.0147795	1.83034	468	17	3	26944	ENSMUSG00000023992,ENSMUSG00000058715,ENSMUSG00000030579
GO:BP	negative regulation of autophagic cell death	GO:1904093	FALSE	0.014988	1.82426	5	17	1	26944	ENSMUSG00000023992
GO:BP	CXCL12-activated CXCR4 signaling pathway	GO:0038160	TRUE	0.014988	1.82426	5	17	1	26944	ENSMUSG00000023992
GO:BP	cellular response to molecule of fungal origin	GO:0071226	FALSE	0.014988	1.82426	5	17	1	26944	ENSMUSG00000079293
GO:BP	negative regulation of toll-like receptor 2 signaling pathway	GO:0034136	FALSE	0.014988	1.82426	5	17	1	26944	ENSMUSG00000023992
GO:BP	positive regulation of mast cell cytokine production	GO:0032765	FALSE	0.014988	1.82426	5	17	1	26944	ENSMUSG00000058715
GO:BP	glial cell development	GO:0021782	FALSE	0.014988	1.82426	132	17	2	26944	ENSMUSG00000023992,ENSMUSG00000036887
GO:BP	serotonin production involved in inflammatory response	GO:0002351	FALSE	0.014988	1.82426	5	17	1	26944	ENSMUSG00000058715
GO:BP	regulation of CAMKK-AMPK signaling cascade	GO:1905289	FALSE	0.014988	1.82426	5	17	1	26944	ENSMUSG00000023992
GO:BP	regulation of antigen processing and presentation of peptide or polysaccharide antigen via MHC class II	GO:0002580	FALSE	0.014988	1.82426	5	17	1	26944	ENSMUSG00000023992
GO:BP	positive regulation of osteoclast development	GO:2001206	FALSE	0.014988	1.82426	5	17	1	26944	ENSMUSG00000030579
GO:BP	serotonin secretion involved in inflammatory response	GO:0002442	FALSE	0.014988	1.82426	5	17	1	26944	ENSMUSG00000058715
GO:BP	positive regulation of lipoprotein particle clearance	GO:0010986	FALSE	0.014988	1.82426	5	17	1	26944	ENSMUSG00000023992
GO:BP	negative regulation of sequestering of triglyceride	GO:0010891	TRUE	0.014988	1.82426	5	17	1	26944	ENSMUSG00000023992
GO:BP	positive regulation of tumor necrosis factor production	GO:0032760	FALSE	0.0150656	1.82201	134	17	2	26944	ENSMUSG00000058715,ENSMUSG00000030579
GO:BP	positive regulation of tumor necrosis factor superfamily cytokine production	GO:1903557	FALSE	0.0154503	1.81106	136	17	2	26944	ENSMUSG00000058715,ENSMUSG00000030579
GO:BP	positive regulation of monoatomic ion transmembrane transport	GO:0034767	FALSE	0.0156145	1.80647	137	17	2	26944	ENSMUSG00000038642,ENSMUSG00000023992
GO:BP	regulation of cell killing	GO:0031341	FALSE	0.0157789	1.80192	138	17	2	26944	ENSMUSG00000030124,ENSMUSG00000030579
GO:BP	regulation of cell motility	GO:2000145	FALSE	0.0158684	1.79947	1045	17	4	26944	ENSMUSG00000023992,ENSMUSG00000050335,ENSMUSG00000030789,ENSMUSG00000046718
GO:BP	regulation of cellular response to macrophage colony-stimulating factor stimulus	GO:1903972	FALSE	0.0158684	1.79947	6	17	1	26944	ENSMUSG00000023992
GO:BP	regulation of response to macrophage colony-stimulating factor	GO:1903969	FALSE	0.0158684	1.79947	6	17	1	26944	ENSMUSG00000023992
GO:BP	regulation of lymphocyte activation	GO:0051249	FALSE	0.0158684	1.79947	509	17	3	26944	ENSMUSG00000030124,ENSMUSG00000050335,ENSMUSG00000030579
GO:BP	macrophage colony-stimulating factor signaling pathway	GO:0038145	FALSE	0.0158684	1.79947	6	17	1	26944	ENSMUSG00000023992
GO:BP	regulation of transport	GO:0051049	FALSE	0.0158684	1.79947	1749	17	5	26944	ENSMUSG00000038642,ENSMUSG00000023992,ENSMUSG00000058715,ENSMUSG00000050335,ENSMUSG00000064215
GO:BP	regulation of CD40 signaling pathway	GO:2000348	FALSE	0.0158684	1.79947	6	17	1	26944	ENSMUSG00000023992
GO:BP	cytokine production involved in immune response	GO:0002367	FALSE	0.0158684	1.79947	146	17	2	26944	ENSMUSG00000058715,ENSMUSG00000046718
GO:BP	myeloid leukocyte mediated immunity	GO:0002444	FALSE	0.0158684	1.79947	141	17	2	26944	ENSMUSG00000058715,ENSMUSG00000030579
GO:BP	cell motility	GO:0048870	FALSE	0.0158684	1.79947	1760	17	5	26944	ENSMUSG00000023992,ENSMUSG00000058715,ENSMUSG00000050335,ENSMUSG00000030789,ENSMUSG00000046718
GO:BP	positive regulation of complement activation	GO:0045917	FALSE	0.0158684	1.79947	6	17	1	26944	ENSMUSG00000023992
GO:BP	negative regulation of fat cell proliferation	GO:0070345	TRUE	0.0158684	1.79947	6	17	1	26944	ENSMUSG00000023992
GO:BP	positive regulation of apoptotic cell clearance	GO:2000427	FALSE	0.0158684	1.79947	6	17	1	26944	ENSMUSG00000023992
GO:BP	hemopoiesis	GO:0030097	FALSE	0.0158684	1.79947	1044	17	4	26944	ENSMUSG00000030124,ENSMUSG00000023992,ENSMUSG00000058715,ENSMUSG00000030579
GO:BP	mononuclear cell differentiation	GO:1903131	FALSE	0.0158684	1.79947	505	17	3	26944	ENSMUSG00000030124,ENSMUSG00000023992,ENSMUSG00000058715
GO:BP	C-X-C chemokine receptor CXCR4 signaling pathway	GO:0038159	FALSE	0.0158684	1.79947	6	17	1	26944	ENSMUSG00000023992
GO:BP	positive regulation of amyloid-beta clearance	GO:1900223	FALSE	0.0158684	1.79947	6	17	1	26944	ENSMUSG00000023992
GO:BP	negative regulation of regulatory T cell differentiation	GO:0045590	TRUE	0.0158684	1.79947	6	17	1	26944	ENSMUSG00000030124
GO:BP	regulation of macrophage inflammatory protein 1 alpha production	GO:0071640	TRUE	0.0158684	1.79947	6	17	1	26944	ENSMUSG00000023992
GO:BP	regulation of hippocampal neuron apoptotic process	GO:0110089	TRUE	0.0158684	1.79947	6	17	1	26944	ENSMUSG00000023992
GO:BP	positive regulation of microglial cell migration	GO:1904141	FALSE	0.0158684	1.79947	6	17	1	26944	ENSMUSG00000023992
GO:BP	negative regulation of transforming growth factor beta1 production	GO:0032911	FALSE	0.0158684	1.79947	6	17	1	26944	ENSMUSG00000030579
GO:BP	intracellular transport of virus	GO:0075733	FALSE	0.0158684	1.79947	6	17	1	26944	ENSMUSG00000046718
GO:BP	leukocyte apoptotic process	GO:0071887	FALSE	0.0158684	1.79947	144	17	2	26944	ENSMUSG00000058715,ENSMUSG00000050335
GO:BP	regulation of cytokine production involved in immune response	GO:0002718	FALSE	0.0158684	1.79947	146	17	2	26944	ENSMUSG00000058715,ENSMUSG00000046718
GO:BP	regulation of myeloid leukocyte differentiation	GO:0002761	FALSE	0.0158684	1.79947	146	17	2	26944	ENSMUSG00000023992,ENSMUSG00000030579
GO:BP	detection of lipopolysaccharide	GO:0032497	FALSE	0.0158684	1.79947	6	17	1	26944	ENSMUSG00000023992
GO:BP	regulation of autophagic cell death	GO:1904092	FALSE	0.0158684	1.79947	6	17	1	26944	ENSMUSG00000023992
GO:BP	regulation of mast cell apoptotic process	GO:0033025	FALSE	0.0158684	1.79947	6	17	1	26944	ENSMUSG00000058715
GO:BP	macrophage inflammatory protein-1 alpha production	GO:0071608	FALSE	0.0158684	1.79947	6	17	1	26944	ENSMUSG00000023992
GO:BP	mast cell apoptotic process	GO:0033024	FALSE	0.0158684	1.79947	6	17	1	26944	ENSMUSG00000058715
GO:BP	positive regulation of adaptive immune response based on somatic recombination of immune receptors built from immunoglobulin superfamily domains	GO:0002824	FALSE	0.0161543	1.79171	148	17	2	26944	ENSMUSG00000023992,ENSMUSG00000058715
GO:BP	positive regulation of cytokine production	GO:0001819	FALSE	0.0168351	1.77378	523	17	3	26944	ENSMUSG00000023992,ENSMUSG00000058715,ENSMUSG00000030579
GO:BP	regulation of protein localization to cell periphery	GO:1904375	FALSE	0.0169041	1.77201	152	17	2	26944	ENSMUSG00000023992,ENSMUSG00000050335
GO:BP	granulocyte migration	GO:0097530	FALSE	0.017065	1.76789	153	17	2	26944	ENSMUSG00000058715,ENSMUSG00000050335
GO:BP	regulation of locomotion	GO:0040012	FALSE	0.0171012	1.76697	1089	17	4	26944	ENSMUSG00000023992,ENSMUSG00000050335,ENSMUSG00000030789,ENSMUSG00000046718
GO:BP	regulation of complement activation, classical pathway	GO:0030450	FALSE	0.0172893	1.76222	7	17	1	26944	ENSMUSG00000023992
GO:BP	negative regulation of p38MAPK cascade	GO:1903753	TRUE	0.0172893	1.76222	7	17	1	26944	ENSMUSG00000023992
GO:BP	regulation of microglial cell migration	GO:1904139	FALSE	0.0172893	1.76222	7	17	1	26944	ENSMUSG00000023992
GO:BP	microglial cell migration	GO:1904124	FALSE	0.0172893	1.76222	7	17	1	26944	ENSMUSG00000023992
GO:BP	mast cell homeostasis	GO:0033023	FALSE	0.0172893	1.76222	7	17	1	26944	ENSMUSG00000058715
GO:BP	positive regulation of microglial cell activation	GO:1903980	FALSE	0.0172893	1.76222	7	17	1	26944	ENSMUSG00000023992
GO:BP	positive regulation of adaptive immune response	GO:0002821	FALSE	0.0172893	1.76222	155	17	2	26944	ENSMUSG00000023992,ENSMUSG00000058715
GO:BP	regulation of endothelial tube morphogenesis	GO:1901509	FALSE	0.0172893	1.76222	7	17	1	26944	ENSMUSG00000030789
GO:BP	chemokine (C-X-C motif) ligand 12 signaling pathway	GO:0038146	FALSE	0.0172893	1.76222	7	17	1	26944	ENSMUSG00000023992
GO:BP	regulation of antigen processing and presentation of peptide antigen	GO:0002583	FALSE	0.0172893	1.76222	7	17	1	26944	ENSMUSG00000023992
GO:BP	Fc-epsilon receptor signaling pathway	GO:0038095	FALSE	0.0172893	1.76222	7	17	1	26944	ENSMUSG00000058715
GO:BP	response to molecule of fungal origin	GO:0002238	FALSE	0.0172893	1.76222	7	17	1	26944	ENSMUSG00000079293
GO:BP	cellular response to peptidoglycan	GO:0071224	FALSE	0.0172893	1.76222	7	17	1	26944	ENSMUSG00000023992
GO:BP	platelet degranulation	GO:0002576	FALSE	0.0172893	1.76222	7	17	1	26944	ENSMUSG00000058715
GO:BP	synapse organization	GO:0050808	FALSE	0.0172893	1.76222	539	17	3	26944	ENSMUSG00000023992,ENSMUSG00000036887,ENSMUSG00000036905
GO:BP	leukocyte mediated cytotoxicity	GO:0001909	FALSE	0.0172893	1.76222	156	17	2	26944	ENSMUSG00000030124,ENSMUSG00000030579
GO:BP	response to wounding	GO:0009611	FALSE	0.0173503	1.76069	541	17	3	26944	ENSMUSG00000023992,ENSMUSG00000058715,ENSMUSG00000030579
GO:BP	negative regulation of lymphocyte activation	GO:0051250	FALSE	0.0175172	1.75654	160	17	2	26944	ENSMUSG00000030124,ENSMUSG00000030579
GO:BP	negative regulation of macromolecule biosynthetic process	GO:0010558	FALSE	0.0185528	1.73159	2710	17	6	26944	ENSMUSG00000030124,ENSMUSG00000023992,ENSMUSG00000064215,ENSMUSG00000016256,ENSMUSG00000046718,ENSMUSG00000030579
GO:BP	regulation of response to biotic stimulus	GO:0002831	FALSE	0.0185528	1.73159	556	17	3	26944	ENSMUSG00000030124,ENSMUSG00000023992,ENSMUSG00000030579
GO:BP	positive regulation of leukocyte migration	GO:0002687	FALSE	0.0186438	1.72946	166	17	2	26944	ENSMUSG00000023992,ENSMUSG00000050335
GO:BP	negative regulation of plasminogen activation	GO:0010757	TRUE	0.0188099	1.72561	8	17	1	26944	ENSMUSG00000016256
GO:BP	regulation of resting membrane potential	GO:0060075	TRUE	0.0188099	1.72561	8	17	1	26944	ENSMUSG00000023992
GO:BP	hippocampal neuron apoptotic process	GO:0110088	FALSE	0.0188099	1.72561	8	17	1	26944	ENSMUSG00000023992
GO:BP	amyloid-beta clearance by cellular catabolic process	GO:0150094	TRUE	0.0188099	1.72561	8	17	1	26944	ENSMUSG00000023992
GO:BP	mast cell cytokine production	GO:0032762	FALSE	0.0188099	1.72561	8	17	1	26944	ENSMUSG00000058715
GO:BP	regulation of mast cell cytokine production	GO:0032763	FALSE	0.0188099	1.72561	8	17	1	26944	ENSMUSG00000058715
GO:BP	regulation of apoptotic cell clearance	GO:2000425	FALSE	0.0188099	1.72561	8	17	1	26944	ENSMUSG00000023992
GO:BP	interleukin-3-mediated signaling pathway	GO:0038156	TRUE	0.0188099	1.72561	8	17	1	26944	ENSMUSG00000058715
GO:BP	regulation of synapse pruning	GO:1905806	FALSE	0.0188099	1.72561	8	17	1	26944	ENSMUSG00000023992
GO:BP	antigen processing and presentation of exogenous peptide antigen via MHC class I	GO:0042590	FALSE	0.0188099	1.72561	8	17	1	26944	ENSMUSG00000058715
GO:BP	negative regulation of toll-like receptor 4 signaling pathway	GO:0034144	FALSE	0.0188099	1.72561	8	17	1	26944	ENSMUSG00000023992
GO:BP	negative regulation of cellular biosynthetic process	GO:0031327	FALSE	0.0196959	1.70562	2768	17	6	26944	ENSMUSG00000030124,ENSMUSG00000023992,ENSMUSG00000064215,ENSMUSG00000016256,ENSMUSG00000046718,ENSMUSG00000030579
GO:BP	cell surface receptor signaling pathway	GO:0007166	FALSE	0.0196959	1.70562	2766	17	6	26944	ENSMUSG00000030124,ENSMUSG00000023992,ENSMUSG00000058715,ENSMUSG00000050335,ENSMUSG00000030789,ENSMUSG00000030579
GO:BP	positive regulation of cell migration	GO:0030335	FALSE	0.0196959	1.70562	577	17	3	26944	ENSMUSG00000023992,ENSMUSG00000050335,ENSMUSG00000030789
GO:BP	negative regulation of biosynthetic process	GO:0009890	FALSE	0.0204612	1.68907	2791	17	6	26944	ENSMUSG00000030124,ENSMUSG00000023992,ENSMUSG00000064215,ENSMUSG00000016256,ENSMUSG00000046718,ENSMUSG00000030579
GO:BP	regulation of vesicle-mediated transport	GO:0060627	FALSE	0.020497	1.68831	587	17	3	26944	ENSMUSG00000023992,ENSMUSG00000058715,ENSMUSG00000050335
GO:BP	microglial cell proliferation	GO:0061518	FALSE	0.0205417	1.68736	9	17	1	26944	ENSMUSG00000023992
GO:BP	high-density lipoprotein particle clearance	GO:0034384	FALSE	0.0205417	1.68736	9	17	1	26944	ENSMUSG00000023992
GO:BP	positive regulation of humoral immune response mediated by circulating immunoglobulin	GO:0002925	FALSE	0.0205417	1.68736	9	17	1	26944	ENSMUSG00000023992
GO:BP	cellular response to lipoteichoic acid	GO:0071223	FALSE	0.0205417	1.68736	9	17	1	26944	ENSMUSG00000023992
GO:BP	response to lipoteichoic acid	GO:0070391	FALSE	0.0205417	1.68736	9	17	1	26944	ENSMUSG00000023992
GO:BP	negative regulation of leukocyte activation	GO:0002695	FALSE	0.0215451	1.66665	185	17	2	26944	ENSMUSG00000030124,ENSMUSG00000030579
GO:BP	negative regulation of multicellular organismal process	GO:0051241	FALSE	0.0219716	1.65814	1214	17	4	26944	ENSMUSG00000030124,ENSMUSG00000023992,ENSMUSG00000046718,ENSMUSG00000030579
GO:BP	positive regulation of cell motility	GO:2000147	FALSE	0.0219748	1.65808	607	17	3	26944	ENSMUSG00000023992,ENSMUSG00000050335,ENSMUSG00000030789
GO:BP	T cell activation	GO:0042110	FALSE	0.0223137	1.65143	611	17	3	26944	ENSMUSG00000030124,ENSMUSG00000058715,ENSMUSG00000050335
GO:BP	positive regulation of neuroinflammatory response	GO:0150078	FALSE	0.0224273	1.64922	10	17	1	26944	ENSMUSG00000023992
GO:BP	negative regulation of glial cell apoptotic process	GO:0034351	FALSE	0.0224273	1.64922	10	17	1	26944	ENSMUSG00000023992
GO:BP	positive regulation of endocytosis	GO:0045807	FALSE	0.0227563	1.6429	192	17	2	26944	ENSMUSG00000023992,ENSMUSG00000058715
GO:BP	positive regulation of locomotion	GO:0040017	FALSE	0.0233826	1.63111	624	17	3	26944	ENSMUSG00000023992,ENSMUSG00000050335,ENSMUSG00000030789
GO:BP	biological regulation	GO:0065007	FALSE	0.0235061	1.62882	13527	17	14	26944	ENSMUSG00000073418,ENSMUSG00000038642,ENSMUSG00000030124,ENSMUSG00000023992,ENSMUSG00000036887,ENSMUSG00000036905,ENSMUSG00000058715,ENSMUSG00000000682,ENSMUSG00000050335,ENSMUSG00000064215,ENSMUSG00000016256,ENSMUSG00000030789,ENSMUSG00000046718,ENSMUSG00000030579
GO:BP	positive regulation of cellular component organization	GO:0051130	FALSE	0.0236706	1.62579	1248	17	4	26944	ENSMUSG00000023992,ENSMUSG00000058715,ENSMUSG00000050335,ENSMUSG00000030579
GO:BP	negative regulation of amyloid fibril formation	GO:1905907	TRUE	0.0241131	1.61775	11	17	1	26944	ENSMUSG00000023992
GO:BP	cellular response to oxidised low-density lipoprotein particle stimulus	GO:0140052	FALSE	0.0241131	1.61775	11	17	1	26944	ENSMUSG00000023992
GO:BP	regulation of chemokine-mediated signaling pathway	GO:0070099	FALSE	0.0241131	1.61775	11	17	1	26944	ENSMUSG00000023992
GO:BP	regulation of toll-like receptor 2 signaling pathway	GO:0034135	FALSE	0.0241131	1.61775	11	17	1	26944	ENSMUSG00000023992
GO:BP	protein localization to membrane	GO:0072657	FALSE	0.0248772	1.6042	644	17	3	26944	ENSMUSG00000023992,ENSMUSG00000058715,ENSMUSG00000050335
GO:BP	positive regulation of hemopoiesis	GO:1903708	FALSE	0.0248772	1.6042	204	17	2	26944	ENSMUSG00000023992,ENSMUSG00000030579
GO:BP	positive regulation of leukocyte differentiation	GO:1902107	FALSE	0.0248772	1.6042	204	17	2	26944	ENSMUSG00000023992,ENSMUSG00000030579
GO:BP	apoptotic process	GO:0006915	FALSE	0.0249271	1.60333	2050	17	5	26944	ENSMUSG00000038642,ENSMUSG00000023992,ENSMUSG00000058715,ENSMUSG00000050335,ENSMUSG00000064215
GO:BP	positive regulation of transmembrane transport	GO:0034764	FALSE	0.024975	1.60249	205	17	2	26944	ENSMUSG00000038642,ENSMUSG00000023992
GO:BP	response to lectin	GO:1990840	FALSE	0.0251412	1.59961	12	17	1	26944	ENSMUSG00000030579
GO:BP	anatomical structure development	GO:0048856	TRUE	0.0251412	1.59961	6269	17	9	26944	ENSMUSG00000030124,ENSMUSG00000023992,ENSMUSG00000036887,ENSMUSG00000036905,ENSMUSG00000058715,ENSMUSG00000050335,ENSMUSG00000016256,ENSMUSG00000030789,ENSMUSG00000030579
GO:BP	positive regulation of gene expression	GO:0010628	FALSE	0.0251412	1.59961	1285	17	4	26944	ENSMUSG00000023992,ENSMUSG00000058715,ENSMUSG00000030789,ENSMUSG00000030579
GO:BP	regulation of transforming growth factor beta1 production	GO:0032908	FALSE	0.0251412	1.59961	12	17	1	26944	ENSMUSG00000030579
GO:BP	regulation of protein localization to membrane	GO:1905475	FALSE	0.0251412	1.59961	209	17	2	26944	ENSMUSG00000023992,ENSMUSG00000050335
GO:BP	cellular response to lectin	GO:1990858	FALSE	0.0251412	1.59961	12	17	1	26944	ENSMUSG00000030579
GO:BP	positive regulation of antigen processing and presentation	GO:0002579	FALSE	0.0251412	1.59961	12	17	1	26944	ENSMUSG00000023992
GO:BP	regulation of fat cell proliferation	GO:0070344	FALSE	0.0251412	1.59961	12	17	1	26944	ENSMUSG00000023992
GO:BP	stimulatory C-type lectin receptor signaling pathway	GO:0002223	FALSE	0.0251412	1.59961	12	17	1	26944	ENSMUSG00000030579
GO:BP	negative regulation of transforming growth factor beta production	GO:0071635	FALSE	0.0251412	1.59961	12	17	1	26944	ENSMUSG00000030579
GO:BP	macrophage proliferation	GO:0061517	FALSE	0.0251412	1.59961	12	17	1	26944	ENSMUSG00000023992
GO:BP	regulation of osteoclast development	GO:2001204	FALSE	0.0251412	1.59961	12	17	1	26944	ENSMUSG00000030579
GO:BP	regulation of adaptive immune response based on somatic recombination of immune receptors built from immunoglobulin superfamily domains	GO:0002822	FALSE	0.0264319	1.57787	215	17	2	26944	ENSMUSG00000023992,ENSMUSG00000058715
GO:BP	negative regulation of neuroinflammatory response	GO:0150079	FALSE	0.0266957	1.57356	13	17	1	26944	ENSMUSG00000023992
GO:BP	CAMKK-AMPK signaling cascade	GO:0061762	FALSE	0.0266957	1.57356	13	17	1	26944	ENSMUSG00000023992
GO:BP	negative regulation of long-term synaptic potentiation	GO:1900272	FALSE	0.0266957	1.57356	13	17	1	26944	ENSMUSG00000030579
GO:BP	positive regulation of glial cell migration	GO:1903977	FALSE	0.0266957	1.57356	13	17	1	26944	ENSMUSG00000023992
GO:BP	cellular response to macrophage colony-stimulating factor stimulus	GO:0036006	FALSE	0.0266957	1.57356	13	17	1	26944	ENSMUSG00000023992
GO:BP	respiratory burst involved in defense response	GO:0002679	FALSE	0.0266957	1.57356	13	17	1	26944	ENSMUSG00000023992
GO:BP	cell death	GO:0008219	FALSE	0.0273282	1.56339	2125	17	5	26944	ENSMUSG00000038642,ENSMUSG00000023992,ENSMUSG00000058715,ENSMUSG00000050335,ENSMUSG00000064215
GO:BP	programmed cell death	GO:0012501	FALSE	0.0273282	1.56339	2125	17	5	26944	ENSMUSG00000038642,ENSMUSG00000023992,ENSMUSG00000058715,ENSMUSG00000050335,ENSMUSG00000064215
GO:BP	regulation of production of molecular mediator of immune response	GO:0002700	FALSE	0.0276951	1.5576	223	17	2	26944	ENSMUSG00000058715,ENSMUSG00000046718
GO:BP	transforming growth factor beta1 production	GO:0032905	FALSE	0.0280094	1.5527	14	17	1	26944	ENSMUSG00000030579
GO:BP	response to peptidoglycan	GO:0032494	FALSE	0.0280094	1.5527	14	17	1	26944	ENSMUSG00000023992
GO:BP	detection of molecule of bacterial origin	GO:0032490	FALSE	0.0280094	1.5527	14	17	1	26944	ENSMUSG00000023992
GO:BP	autophagic cell death	GO:0048102	FALSE	0.0280094	1.5527	14	17	1	26944	ENSMUSG00000023992
GO:BP	regulation of sequestering of triglyceride	GO:0010889	FALSE	0.0280094	1.5527	14	17	1	26944	ENSMUSG00000023992
GO:BP	regulation of low-density lipoprotein particle clearance	GO:0010988	FALSE	0.0280094	1.5527	14	17	1	26944	ENSMUSG00000023992
GO:BP	regulation of glial cell apoptotic process	GO:0034350	FALSE	0.0280094	1.5527	14	17	1	26944	ENSMUSG00000023992
GO:BP	leukocyte chemotaxis	GO:0030595	FALSE	0.0285524	1.54436	229	17	2	26944	ENSMUSG00000058715,ENSMUSG00000050335
GO:BP	regulation of adaptive immune response	GO:0002819	FALSE	0.0287194	1.54183	230	17	2	26944	ENSMUSG00000023992,ENSMUSG00000058715
GO:BP	regulation of amyloid fibril formation	GO:1905906	FALSE	0.0288275	1.54019	15	17	1	26944	ENSMUSG00000023992
GO:BP	regulation of microglial cell activation	GO:1903978	FALSE	0.0288275	1.54019	15	17	1	26944	ENSMUSG00000023992
GO:BP	negative regulation of NLRP3 inflammasome complex assembly	GO:1900226	TRUE	0.0288275	1.54019	15	17	1	26944	ENSMUSG00000023992
GO:BP	response to macrophage colony-stimulating factor	GO:0036005	FALSE	0.0288275	1.54019	15	17	1	26944	ENSMUSG00000023992
GO:BP	dendritic cell cytokine production	GO:0002371	FALSE	0.0288275	1.54019	15	17	1	26944	ENSMUSG00000046718
GO:BP	negative regulation of cholesterol storage	GO:0010887	TRUE	0.0288275	1.54019	15	17	1	26944	ENSMUSG00000023992
GO:BP	negative regulation of macromolecule metabolic process	GO:0010605	FALSE	0.0288275	1.54019	3109	17	6	26944	ENSMUSG00000030124,ENSMUSG00000023992,ENSMUSG00000064215,ENSMUSG00000016256,ENSMUSG00000046718,ENSMUSG00000030579
GO:BP	engulfment of apoptotic cell	GO:0043652	FALSE	0.0288275	1.54019	15	17	1	26944	ENSMUSG00000023992
GO:BP	regulation of myeloid cell differentiation	GO:0045637	FALSE	0.0288275	1.54019	233	17	2	26944	ENSMUSG00000023992,ENSMUSG00000030579
GO:BP	regulation of dendritic cell cytokine production	GO:0002730	FALSE	0.0288275	1.54019	15	17	1	26944	ENSMUSG00000046718
GO:BP	proteolysis involved in protein catabolic process	GO:0051603	TRUE	0.0288275	1.54019	706	17	3	26944	ENSMUSG00000038642,ENSMUSG00000023992,ENSMUSG00000016256
GO:BP	negative regulation of cellular metabolic process	GO:0031324	FALSE	0.0288275	1.54019	3108	17	6	26944	ENSMUSG00000030124,ENSMUSG00000023992,ENSMUSG00000064215,ENSMUSG00000016256,ENSMUSG00000046718,ENSMUSG00000030579
GO:BP	fat cell proliferation	GO:0070341	FALSE	0.0288275	1.54019	15	17	1	26944	ENSMUSG00000023992
GO:BP	Fc-gamma receptor signaling pathway	GO:0038094	FALSE	0.0288275	1.54019	15	17	1	26944	ENSMUSG00000058715
GO:BP	regulation of leukocyte migration	GO:0002685	FALSE	0.0290698	1.53656	236	17	2	26944	ENSMUSG00000023992,ENSMUSG00000050335
GO:BP	transport of virus	GO:0046794	FALSE	0.0299351	1.52382	16	17	1	26944	ENSMUSG00000046718
GO:BP	negative regulation of inflammatory response to antigenic stimulus	GO:0002862	FALSE	0.0299351	1.52382	16	17	1	26944	ENSMUSG00000023992
GO:BP	cellular response to thyroid hormone stimulus	GO:0097067	TRUE	0.0299351	1.52382	16	17	1	26944	ENSMUSG00000038642
GO:BP	positive regulation of membrane invagination	GO:1905155	FALSE	0.0299351	1.52382	16	17	1	26944	ENSMUSG00000023992
GO:BP	CD40 signaling pathway	GO:0023035	FALSE	0.0299351	1.52382	16	17	1	26944	ENSMUSG00000023992
GO:BP	localization within membrane	GO:0051668	FALSE	0.0299351	1.52382	723	17	3	26944	ENSMUSG00000023992,ENSMUSG00000058715,ENSMUSG00000050335
GO:BP	toll-like receptor 2 signaling pathway	GO:0034134	FALSE	0.0299351	1.52382	16	17	1	26944	ENSMUSG00000023992
GO:BP	serotonin secretion	GO:0001820	FALSE	0.0299351	1.52382	16	17	1	26944	ENSMUSG00000058715
GO:BP	positive regulation of phagocytosis, engulfment	GO:0060100	FALSE	0.0299351	1.52382	16	17	1	26944	ENSMUSG00000023992
GO:BP	neuron remodeling	GO:0016322	TRUE	0.0299351	1.52382	16	17	1	26944	ENSMUSG00000036887
GO:BP	protein processing	GO:0016485	FALSE	0.0299407	1.52374	243	17	2	26944	ENSMUSG00000038642,ENSMUSG00000016256
GO:BP	negative regulation of inflammasome-mediated signaling pathway	GO:0141086	FALSE	0.0311296	1.50683	17	17	1	26944	ENSMUSG00000023992
GO:BP	Fc receptor mediated stimulatory signaling pathway	GO:0002431	FALSE	0.0311296	1.50683	17	17	1	26944	ENSMUSG00000058715
GO:BP	calmodulin dependent kinase signaling pathway	GO:0099004	FALSE	0.0311296	1.50683	17	17	1	26944	ENSMUSG00000023992
GO:BP	regulation of plasminogen activation	GO:0010755	FALSE	0.0311296	1.50683	17	17	1	26944	ENSMUSG00000016256
GO:BP	regulation of humoral immune response mediated by circulating immunoglobulin	GO:0002923	FALSE	0.0311296	1.50683	17	17	1	26944	ENSMUSG00000023992
GO:BP	sequestering of triglyceride	GO:0030730	FALSE	0.0311296	1.50683	17	17	1	26944	ENSMUSG00000023992
GO:BP	negative regulation of B cell proliferation	GO:0030889	FALSE	0.0311296	1.50683	17	17	1	26944	ENSMUSG00000030579
GO:BP	regulation of amyloid-beta clearance	GO:1900221	FALSE	0.0311296	1.50683	17	17	1	26944	ENSMUSG00000023992
GO:BP	regulation of gene expression	GO:0010468	FALSE	0.0314985	1.50171	5382	17	8	26944	ENSMUSG00000030124,ENSMUSG00000023992,ENSMUSG00000058715,ENSMUSG00000064215,ENSMUSG00000016256,ENSMUSG00000030789,ENSMUSG00000046718,ENSMUSG00000030579
GO:BP	innate immune response-activating signaling pathway	GO:0002758	FALSE	0.0321609	1.49267	256	17	2	26944	ENSMUSG00000023992,ENSMUSG00000030579
GO:BP	production of molecular mediator of immune response	GO:0002440	FALSE	0.0321609	1.49267	256	17	2	26944	ENSMUSG00000058715,ENSMUSG00000046718
GO:BP	regulation of monoatomic cation transmembrane transport	GO:1904062	FALSE	0.0321609	1.49267	256	17	2	26944	ENSMUSG00000038642,ENSMUSG00000023992
GO:BP	positive regulation of nucleotide biosynthetic process	GO:0030810	FALSE	0.0322739	1.49115	18	17	1	26944	ENSMUSG00000023992
GO:BP	regulation of oxidative stress-induced neuron intrinsic apoptotic signaling pathway	GO:1903376	TRUE	0.0322739	1.49115	18	17	1	26944	ENSMUSG00000023992
GO:BP	positive regulation of ATP biosynthetic process	GO:2001171	FALSE	0.0322739	1.49115	18	17	1	26944	ENSMUSG00000023992
GO:BP	positive regulation of purine nucleotide biosynthetic process	GO:1900373	FALSE	0.0322739	1.49115	18	17	1	26944	ENSMUSG00000023992
GO:BP	negative regulation of astrocyte differentiation	GO:0048712	FALSE	0.0322739	1.49115	18	17	1	26944	ENSMUSG00000023992
GO:BP	regulation of lymphocyte proliferation	GO:0050670	FALSE	0.0324347	1.48899	259	17	2	26944	ENSMUSG00000050335,ENSMUSG00000030579
GO:BP	regulation of mononuclear cell proliferation	GO:0032944	FALSE	0.033321	1.47728	263	17	2	26944	ENSMUSG00000050335,ENSMUSG00000030579
GO:BP	osteoclast development	GO:0036035	FALSE	0.0334459	1.47566	19	17	1	26944	ENSMUSG00000030579
GO:BP	morphogenesis of an endothelium	GO:0003159	FALSE	0.0334459	1.47566	19	17	1	26944	ENSMUSG00000030789
GO:BP	regulation of phagocytosis, engulfment	GO:0060099	FALSE	0.0334459	1.47566	19	17	1	26944	ENSMUSG00000023992
GO:BP	endothelial tube morphogenesis	GO:0061154	FALSE	0.0334459	1.47566	19	17	1	26944	ENSMUSG00000030789
GO:BP	glial cell apoptotic process	GO:0034349	FALSE	0.0334459	1.47566	19	17	1	26944	ENSMUSG00000023992
GO:BP	bone cell development	GO:0098751	FALSE	0.0334459	1.47566	19	17	1	26944	ENSMUSG00000030579
GO:BP	regulation of macromolecule biosynthetic process	GO:0010556	FALSE	0.034812	1.45827	5506	17	8	26944	ENSMUSG00000030124,ENSMUSG00000023992,ENSMUSG00000058715,ENSMUSG00000064215,ENSMUSG00000016256,ENSMUSG00000030789,ENSMUSG00000046718,ENSMUSG00000030579
GO:BP	neuron intrinsic apoptotic signaling pathway in response to oxidative stress	GO:0036480	FALSE	0.0348829	1.45739	20	17	1	26944	ENSMUSG00000023992
GO:BP	regulation of membrane invagination	GO:1905153	FALSE	0.0348829	1.45739	20	17	1	26944	ENSMUSG00000023992
GO:BP	negative regulation of interleukin-10 production	GO:0032693	FALSE	0.0348829	1.45739	20	17	1	26944	ENSMUSG00000030579
GO:BP	negative regulation of protein processing	GO:0010955	FALSE	0.0361444	1.44196	21	17	1	26944	ENSMUSG00000016256
GO:BP	regulation of lipoprotein particle clearance	GO:0010984	FALSE	0.0361444	1.44196	21	17	1	26944	ENSMUSG00000023992
GO:BP	negative regulation of protein maturation	GO:1903318	FALSE	0.0361444	1.44196	21	17	1	26944	ENSMUSG00000016256
GO:BP	positive regulation of mast cell degranulation	GO:0043306	FALSE	0.0361444	1.44196	21	17	1	26944	ENSMUSG00000058715
GO:BP	regulation of antigen processing and presentation	GO:0002577	FALSE	0.0361444	1.44196	21	17	1	26944	ENSMUSG00000023992
GO:BP	vesicle-mediated transport	GO:0016192	FALSE	0.0361444	1.44196	1517	17	4	26944	ENSMUSG00000023992,ENSMUSG00000058715,ENSMUSG00000050335,ENSMUSG00000030579
GO:BP	negative regulation of metabolic process	GO:0009892	FALSE	0.0361444	1.44196	3336	17	6	26944	ENSMUSG00000030124,ENSMUSG00000023992,ENSMUSG00000064215,ENSMUSG00000016256,ENSMUSG00000046718,ENSMUSG00000030579
GO:BP	glial cell differentiation	GO:0010001	FALSE	0.0365558	1.43704	282	17	2	26944	ENSMUSG00000023992,ENSMUSG00000036887
GO:BP	regulation of cholesterol storage	GO:0010885	FALSE	0.0370318	1.43143	22	17	1	26944	ENSMUSG00000023992
GO:BP	regulation of complement activation	GO:0030449	FALSE	0.0370318	1.43143	22	17	1	26944	ENSMUSG00000023992
GO:BP	positive regulation of humoral immune response	GO:0002922	FALSE	0.0370318	1.43143	22	17	1	26944	ENSMUSG00000023992
GO:BP	regulation of monoatomic ion transmembrane transport	GO:0034765	FALSE	0.0370318	1.43143	285	17	2	26944	ENSMUSG00000038642,ENSMUSG00000023992
GO:BP	negative regulation of cellular process	GO:0048523	FALSE	0.0370318	1.43143	5599	17	8	26944	ENSMUSG00000030124,ENSMUSG00000023992,ENSMUSG00000058715,ENSMUSG00000050335,ENSMUSG00000064215,ENSMUSG00000016256,ENSMUSG00000046718,ENSMUSG00000030579
GO:BP	regulation of leukocyte proliferation	GO:0070663	FALSE	0.0370318	1.43143	286	17	2	26944	ENSMUSG00000050335,ENSMUSG00000030579
GO:BP	cell junction organization	GO:0034330	FALSE	0.0370318	1.43143	814	17	3	26944	ENSMUSG00000023992,ENSMUSG00000036887,ENSMUSG00000036905
GO:BP	eosinophil chemotaxis	GO:0048245	FALSE	0.0370318	1.43143	22	17	1	26944	ENSMUSG00000050335
GO:BP	developmental process	GO:0032502	FALSE	0.0372129	1.42931	6854	17	9	26944	ENSMUSG00000030124,ENSMUSG00000023992,ENSMUSG00000036887,ENSMUSG00000036905,ENSMUSG00000058715,ENSMUSG00000050335,ENSMUSG00000016256,ENSMUSG00000030789,ENSMUSG00000030579
GO:BP	activation of innate immune response	GO:0002218	FALSE	0.0379702	1.42056	292	17	2	26944	ENSMUSG00000023992,ENSMUSG00000030579
GO:BP	regulation of potassium ion transmembrane transporter activity	GO:1901016	FALSE	0.0379702	1.42056	23	17	1	26944	ENSMUSG00000023992
GO:BP	dendritic spine maintenance	GO:0097062	TRUE	0.0379702	1.42056	23	17	1	26944	ENSMUSG00000023992
GO:BP	regulation of multicellular organismal development	GO:2000026	FALSE	0.0379702	1.42056	1550	17	4	26944	ENSMUSG00000030124,ENSMUSG00000023992,ENSMUSG00000030789,ENSMUSG00000030579
GO:BP	positive regulation of superoxide anion generation	GO:0032930	TRUE	0.0379702	1.42056	23	17	1	26944	ENSMUSG00000030579
GO:BP	low-density lipoprotein particle clearance	GO:0034383	FALSE	0.0379702	1.42056	23	17	1	26944	ENSMUSG00000023992
GO:BP	negative regulation of myeloid cell apoptotic process	GO:0033033	FALSE	0.0379702	1.42056	23	17	1	26944	ENSMUSG00000058715
GO:BP	Fc receptor signaling pathway	GO:0038093	FALSE	0.0379702	1.42056	23	17	1	26944	ENSMUSG00000058715
GO:BP	regulation of cellular biosynthetic process	GO:0031326	FALSE	0.0387368	1.41188	5663	17	8	26944	ENSMUSG00000030124,ENSMUSG00000023992,ENSMUSG00000058715,ENSMUSG00000064215,ENSMUSG00000016256,ENSMUSG00000030789,ENSMUSG00000046718,ENSMUSG00000030579
GO:BP	positive regulation of myelination	GO:0031643	TRUE	0.0394433	1.40403	24	17	1	26944	ENSMUSG00000030789
GO:BP	regulation of biosynthetic process	GO:0009889	FALSE	0.0403639	1.39401	5706	17	8	26944	ENSMUSG00000030124,ENSMUSG00000023992,ENSMUSG00000058715,ENSMUSG00000064215,ENSMUSG00000016256,ENSMUSG00000030789,ENSMUSG00000046718,ENSMUSG00000030579
GO:BP	regulation of ATP biosynthetic process	GO:2001169	FALSE	0.0405643	1.39186	25	17	1	26944	ENSMUSG00000023992
GO:BP	negative regulation of cytokine production involved in inflammatory response	GO:1900016	FALSE	0.0405643	1.39186	25	17	1	26944	ENSMUSG00000023992
GO:BP	regulation of toll-like receptor 4 signaling pathway	GO:0034143	FALSE	0.0405643	1.39186	25	17	1	26944	ENSMUSG00000023992
GO:BP	response to acidic pH	GO:0010447	TRUE	0.0405643	1.39186	25	17	1	26944	ENSMUSG00000038642
GO:BP	regulation of glial cell migration	GO:1903975	FALSE	0.0405643	1.39186	25	17	1	26944	ENSMUSG00000023992
GO:BP	regulation of type IIa hypersensitivity	GO:0001796	FALSE	0.0413761	1.38325	26	17	1	26944	ENSMUSG00000058715
GO:BP	type IIa hypersensitivity	GO:0001794	FALSE	0.0413761	1.38325	26	17	1	26944	ENSMUSG00000058715
GO:BP	plasminogen activation	GO:0031639	FALSE	0.0413761	1.38325	26	17	1	26944	ENSMUSG00000016256
GO:BP	regulation of type II hypersensitivity	GO:0002892	FALSE	0.0413761	1.38325	26	17	1	26944	ENSMUSG00000058715
GO:BP	positive regulation of type II hypersensitivity	GO:0002894	FALSE	0.0413761	1.38325	26	17	1	26944	ENSMUSG00000058715
GO:BP	type II hypersensitivity	GO:0002445	FALSE	0.0413761	1.38325	26	17	1	26944	ENSMUSG00000058715
GO:BP	positive regulation of type IIa hypersensitivity	GO:0001798	FALSE	0.0413761	1.38325	26	17	1	26944	ENSMUSG00000058715
GO:BP	phagocytosis, recognition	GO:0006910	FALSE	0.0413761	1.38325	26	17	1	26944	ENSMUSG00000023992
GO:BP	defense response to virus	GO:0051607	FALSE	0.0413761	1.38325	313	17	2	26944	ENSMUSG00000030789,ENSMUSG00000046718
GO:BP	eosinophil migration	GO:0072677	FALSE	0.0413761	1.38325	26	17	1	26944	ENSMUSG00000050335
GO:BP	negative regulation of cell development	GO:0010721	FALSE	0.0415417	1.38152	314	17	2	26944	ENSMUSG00000030124,ENSMUSG00000023992
GO:BP	T cell differentiation	GO:0030217	FALSE	0.0419575	1.37719	316	17	2	26944	ENSMUSG00000030124,ENSMUSG00000058715
GO:BP	positive regulation of potassium ion transmembrane transport	GO:1901381	FALSE	0.0424647	1.37197	27	17	1	26944	ENSMUSG00000023992
GO:BP	organic hydroxy compound transport	GO:0015850	FALSE	0.0424647	1.37197	319	17	2	26944	ENSMUSG00000023992,ENSMUSG00000058715
GO:BP	regulation of superoxide anion generation	GO:0032928	FALSE	0.0424647	1.37197	27	17	1	26944	ENSMUSG00000030579
GO:BP	cell chemotaxis	GO:0060326	FALSE	0.0428717	1.36783	321	17	2	26944	ENSMUSG00000058715,ENSMUSG00000050335
GO:BP	negative regulation of interleukin-2 production	GO:0032703	FALSE	0.0434142	1.36237	28	17	1	26944	ENSMUSG00000030124
GO:BP	cholesterol storage	GO:0010878	FALSE	0.0434142	1.36237	28	17	1	26944	ENSMUSG00000023992
GO:BP	positive regulation of macrophage activation	GO:0043032	FALSE	0.0434142	1.36237	28	17	1	26944	ENSMUSG00000023992
GO:BP	detection of external biotic stimulus	GO:0098581	FALSE	0.0434142	1.36237	28	17	1	26944	ENSMUSG00000023992
GO:BP	regulation of neuroinflammatory response	GO:0150077	FALSE	0.0434142	1.36237	28	17	1	26944	ENSMUSG00000023992
GO:BP	respiratory burst	GO:0045730	FALSE	0.0434142	1.36237	28	17	1	26944	ENSMUSG00000023992
GO:BP	regulation of cellular component organization	GO:0051128	FALSE	0.0436188	1.36033	2546	17	5	26944	ENSMUSG00000023992,ENSMUSG00000058715,ENSMUSG00000050335,ENSMUSG00000046718,ENSMUSG00000030579
GO:BP	regulation of apoptotic process	GO:0042981	FALSE	0.0439906	1.35664	1658	17	4	26944	ENSMUSG00000038642,ENSMUSG00000023992,ENSMUSG00000058715,ENSMUSG00000050335
GO:BP	response to thyroid hormone	GO:0097066	FALSE	0.0445981	1.35068	29	17	1	26944	ENSMUSG00000038642
GO:BP	serotonin transport	GO:0006837	FALSE	0.0445981	1.35068	29	17	1	26944	ENSMUSG00000058715
GO:BP	positive regulation of macrophage migration	GO:1905523	FALSE	0.0459418	1.33779	30	17	1	26944	ENSMUSG00000023992
GO:BP	positive regulation of hypersensitivity	GO:0002885	FALSE	0.0459418	1.33779	30	17	1	26944	ENSMUSG00000058715
GO:BP	protein localization	GO:0008104	FALSE	0.0464521	1.33299	2594	17	5	26944	ENSMUSG00000023992,ENSMUSG00000058715,ENSMUSG00000050335,ENSMUSG00000064215,ENSMUSG00000030579
GO:BP	positive regulation of cholesterol efflux	GO:0010875	TRUE	0.0467276	1.33043	31	17	1	26944	ENSMUSG00000023992
GO:BP	regulation of purine nucleotide biosynthetic process	GO:1900371	FALSE	0.0467276	1.33043	31	17	1	26944	ENSMUSG00000023992
GO:BP	amyloid fibril formation	GO:1990000	FALSE	0.0467276	1.33043	31	17	1	26944	ENSMUSG00000023992
GO:BP	cellular macromolecule localization	GO:0070727	FALSE	0.0467276	1.33043	2604	17	5	26944	ENSMUSG00000023992,ENSMUSG00000058715,ENSMUSG00000050335,ENSMUSG00000064215,ENSMUSG00000030579
GO:BP	response to interferon-alpha	GO:0035455	TRUE	0.0467276	1.33043	31	17	1	26944	ENSMUSG00000046718
GO:BP	regulation of nucleotide biosynthetic process	GO:0030808	FALSE	0.0467276	1.33043	31	17	1	26944	ENSMUSG00000023992
GO:BP	regulation of biological process	GO:0050789	FALSE	0.0467276	1.33043	13144	17	13	26944	ENSMUSG00000073418,ENSMUSG00000038642,ENSMUSG00000030124,ENSMUSG00000023992,ENSMUSG00000036887,ENSMUSG00000036905,ENSMUSG00000058715,ENSMUSG00000050335,ENSMUSG00000064215,ENSMUSG00000016256,ENSMUSG00000030789,ENSMUSG00000046718,ENSMUSG00000030579
GO:BP	regulation of programmed cell death	GO:0043067	FALSE	0.0472728	1.32539	1707	17	4	26944	ENSMUSG00000038642,ENSMUSG00000023992,ENSMUSG00000058715,ENSMUSG00000050335
GO:BP	positive regulation of leukocyte degranulation	GO:0043302	FALSE	0.047718	1.32132	32	17	1	26944	ENSMUSG00000058715
GO:BP	positive regulation of calcium ion import	GO:0090280	TRUE	0.047718	1.32132	32	17	1	26944	ENSMUSG00000050335
GO:BP	positive regulation of acute inflammatory response to antigenic stimulus	GO:0002866	FALSE	0.047718	1.32132	32	17	1	26944	ENSMUSG00000058715
GO:BP	regulation of cell development	GO:0060284	FALSE	0.047718	1.32132	941	17	3	26944	ENSMUSG00000030124,ENSMUSG00000023992,ENSMUSG00000030579
GO:BP	regulation of receptor localization to synapse	GO:1902683	FALSE	0.047718	1.32132	32	17	1	26944	ENSMUSG00000030579
GO:BP	negative regulation of biological process	GO:0048519	FALSE	0.0477744	1.3208	5966	17	8	26944	ENSMUSG00000030124,ENSMUSG00000023992,ENSMUSG00000058715,ENSMUSG00000050335,ENSMUSG00000064215,ENSMUSG00000016256,ENSMUSG00000046718,ENSMUSG00000030579
GO:BP	cellular response to biotic stimulus	GO:0071216	FALSE	0.0482715	1.31631	352	17	2	26944	ENSMUSG00000079293,ENSMUSG00000023992
GO:BP	lymphocyte proliferation	GO:0046651	FALSE	0.048681	1.31264	354	17	2	26944	ENSMUSG00000050335,ENSMUSG00000030579
GO:BP	regulation of superoxide metabolic process	GO:0090322	FALSE	0.048681	1.31264	33	17	1	26944	ENSMUSG00000030579
GO:BP	regulation of hypersensitivity	GO:0002883	FALSE	0.048681	1.31264	33	17	1	26944	ENSMUSG00000058715
GO:BP	protein catabolic process	GO:0030163	FALSE	0.0494878	1.3055	961	17	3	26944	ENSMUSG00000038642,ENSMUSG00000023992,ENSMUSG00000016256
GO:BP	negative regulation of interleukin-1 beta production	GO:0032691	FALSE	0.0494878	1.3055	34	17	1	26944	ENSMUSG00000023992
GO:BP	negative regulation of cytokine production involved in immune response	GO:0002719	FALSE	0.0494878	1.3055	34	17	1	26944	ENSMUSG00000046718
GO:BP	regulation of mast cell degranulation	GO:0043304	FALSE	0.0494878	1.3055	34	17	1	26944	ENSMUSG00000058715
GO:BP	negative regulation of B cell activation	GO:0050869	FALSE	0.0494878	1.3055	34	17	1	26944	ENSMUSG00000030579
GO:BP	extracellular matrix disassembly	GO:0022617	FALSE	0.0494878	1.3055	34	17	1	26944	ENSMUSG00000038642
GO:BP	mononuclear cell proliferation	GO:0032943	FALSE	0.0494878	1.3055	360	17	2	26944	ENSMUSG00000050335,ENSMUSG00000030579
GO:CC	cell surface	GO:0009986	TRUE	9.39295e-06	5.0272	1037	17	8	26995	ENSMUSG00000038642,ENSMUSG00000030124,ENSMUSG00000023992,ENSMUSG00000058715,ENSMUSG00000016256,ENSMUSG00000030789,ENSMUSG00000046718,ENSMUSG00000030579
GO:CC	complement component C1q complex	GO:0062167	TRUE	4.25365e-05	4.37124	3	17	2	26995	ENSMUSG00000036887,ENSMUSG00000036905
GO:CC	complement component C1 complex	GO:0005602	FALSE	4.25365e-05	4.37124	3	17	2	26995	ENSMUSG00000036887,ENSMUSG00000036905
GO:CC	extracellular region	GO:0005576	FALSE	0.00200965	2.69688	2554	17	8	26995	ENSMUSG00000073418,ENSMUSG00000038642,ENSMUSG00000030124,ENSMUSG00000023992,ENSMUSG00000036887,ENSMUSG00000069516,ENSMUSG00000036905,ENSMUSG00000016256
GO:CC	side of membrane	GO:0098552	FALSE	0.00240926	2.61812	803	17	5	26995	ENSMUSG00000030124,ENSMUSG00000058715,ENSMUSG00000000682,ENSMUSG00000030789,ENSMUSG00000046718
GO:CC	extracellular space	GO:0005615	TRUE	0.0120069	1.92057	1836	17	6	26995	ENSMUSG00000073418,ENSMUSG00000038642,ENSMUSG00000036887,ENSMUSG00000069516,ENSMUSG00000036905,ENSMUSG00000016256
GO:CC	membrane microdomain	GO:0098857	FALSE	0.0147314	1.83175	325	17	3	26995	ENSMUSG00000023992,ENSMUSG00000058715,ENSMUSG00000046718
GO:CC	membrane raft	GO:0045121	TRUE	0.0147314	1.83175	324	17	3	26995	ENSMUSG00000023992,ENSMUSG00000058715,ENSMUSG00000046718
GO:CC	early endosome lumen	GO:0031905	TRUE	0.0147314	1.83175	2	17	1	26995	ENSMUSG00000038642
GO:CC	collagen trimer	GO:0005581	TRUE	0.0147314	1.83175	85	17	2	26995	ENSMUSG00000036887,ENSMUSG00000036905
GO:CC	Fc-gamma receptor III complex	GO:0033001	TRUE	0.0195678	1.70846	3	17	1	26995	ENSMUSG00000058715
GO:CC	other organism part	GO:0044217	FALSE	0.0286739	1.54251	6	17	1	26995	ENSMUSG00000073418
GO:CC	symbiont cell surface	GO:0106139	TRUE	0.0286739	1.54251	5	17	1	26995	ENSMUSG00000073418
GO:CC	external side of plasma membrane	GO:0009897	FALSE	0.0286739	1.54251	487	17	3	26995	ENSMUSG00000030124,ENSMUSG00000058715,ENSMUSG00000030789
GO:CC	Fc-epsilon receptor I complex	GO:0032998	FALSE	0.0286739	1.54251	6	17	1	26995	ENSMUSG00000058715
GO:CC	rough endoplasmic reticulum lumen	GO:0048237	TRUE	0.0313528	1.50372	7	17	1	26995	ENSMUSG00000069516
GO:CC	Fc receptor complex	GO:0032997	FALSE	0.033714	1.47219	8	17	1	26995	ENSMUSG00000058715
KEGG	Complement and coagulation cascades	KEGG:04610	FALSE	0.000124941	3.90329	93	12	4	9330	ENSMUSG00000073418,ENSMUSG00000036887,ENSMUSG00000036905,ENSMUSG00000030789
KEGG	Tuberculosis	KEGG:05152	FALSE	0.000852106	3.06951	180	12	4	9330	ENSMUSG00000079293,ENSMUSG00000038642,ENSMUSG00000058715,ENSMUSG00000030789
KEGG	Pertussis	KEGG:05133	FALSE	0.00108959	2.96274	77	12	3	9330	ENSMUSG00000073418,ENSMUSG00000036887,ENSMUSG00000036905
KEGG	Staphylococcus aureus infection	KEGG:05150	FALSE	0.00311593	2.50641	121	12	3	9330	ENSMUSG00000073418,ENSMUSG00000036887,ENSMUSG00000036905
KEGG	Systemic lupus erythematosus	KEGG:05322	FALSE	0.00345704	2.4613	144	12	3	9330	ENSMUSG00000073418,ENSMUSG00000036887,ENSMUSG00000036905
KEGG	Alcoholic liver disease	KEGG:04936	FALSE	0.00345704	2.4613	141	12	3	9330	ENSMUSG00000073418,ENSMUSG00000036887,ENSMUSG00000036905
KEGG	Coronavirus disease - COVID-19	KEGG:05171	FALSE	0.0133619	1.87413	243	12	3	9330	ENSMUSG00000073418,ENSMUSG00000036887,ENSMUSG00000036905
KEGG	Chagas disease	KEGG:05142	FALSE	0.0268676	1.57077	103	12	2	9330	ENSMUSG00000036887,ENSMUSG00000036905
KEGG	Natural killer cell mediated cytotoxicity	KEGG:04650	FALSE	0.0279445	1.5537	118	12	2	9330	ENSMUSG00000058715,ENSMUSG00000030579
KEGG	C-type lectin receptor signaling pathway	KEGG:04625	FALSE	0.0279445	1.5537	112	12	2	9330	ENSMUSG00000079293,ENSMUSG00000058715
KEGG	Osteoclast differentiation	KEGG:04380	FALSE	0.0282213	1.54942	131	12	2	9330	ENSMUSG00000023992,ENSMUSG00000030579
KEGG	Apoptosis	KEGG:04210	FALSE	0.0282213	1.54942	136	12	2	9330	ENSMUSG00000038642,ENSMUSG00000016256
KEGG	Lysosome	KEGG:04142	FALSE	0.0282213	1.54942	135	12	2	9330	ENSMUSG00000038642,ENSMUSG00000016256
KEGG	Efferocytosis	KEGG:04148	FALSE	0.0361173	1.44228	161	12	2	9330	ENSMUSG00000036887,ENSMUSG00000036905
KEGG	Phagosome	KEGG:04145	FALSE	0.0386067	1.41334	173	12	2	9330	ENSMUSG00000079293,ENSMUSG00000038642
REAC	Innate Immune System	REAC:R-MMU-168249	FALSE	2.38431e-07	6.62264	1001	13	11	8405	ENSMUSG00000073418,ENSMUSG00000038642,ENSMUSG00000023992,ENSMUSG00000036887,ENSMUSG00000069516,ENSMUSG00000036905,ENSMUSG00000058715,ENSMUSG00000016256,ENSMUSG00000030789,ENSMUSG00000046718,ENSMUSG00000030579
REAC	Immune System	REAC:R-MMU-168256	FALSE	7.74057e-07	6.11123	1615	13	12	8405	ENSMUSG00000073418,ENSMUSG00000038642,ENSMUSG00000030124,ENSMUSG00000023992,ENSMUSG00000036887,ENSMUSG00000069516,ENSMUSG00000036905,ENSMUSG00000058715,ENSMUSG00000016256,ENSMUSG00000030789,ENSMUSG00000046718,ENSMUSG00000030579
REAC	Neutrophil degranulation	REAC:R-MMU-6798695	FALSE	7.21633e-05	4.14168	511	13	7	8405	ENSMUSG00000038642,ENSMUSG00000069516,ENSMUSG00000058715,ENSMUSG00000016256,ENSMUSG00000030789,ENSMUSG00000046718,ENSMUSG00000030579
REAC	Other semaphorin interactions	REAC:R-MMU-416700	FALSE	0.00251662	2.59918	13	13	2	8405	ENSMUSG00000023992,ENSMUSG00000030579
REAC	Initial triggering of complement	REAC:R-MMU-166663	FALSE	0.00705292	2.15163	112	13	3	8405	ENSMUSG00000073418,ENSMUSG00000036887,ENSMUSG00000036905
REAC	DAP12 signaling	REAC:R-MMU-2424491	FALSE	0.0077811	2.10896	28	13	2	8405	ENSMUSG00000023992,ENSMUSG00000030579
REAC	Regulation of Complement cascade	REAC:R-MMU-977606	FALSE	0.0077811	2.10896	130	13	3	8405	ENSMUSG00000073418,ENSMUSG00000036887,ENSMUSG00000036905
REAC	Complement cascade	REAC:R-MMU-166658	FALSE	0.00826826	2.08259	139	13	3	8405	ENSMUSG00000073418,ENSMUSG00000036887,ENSMUSG00000036905
REAC	Semaphorin interactions	REAC:R-MMU-373755	FALSE	0.0144203	1.84103	46	13	2	8405	ENSMUSG00000023992,ENSMUSG00000030579
REAC	DAP12 interactions	REAC:R-MMU-2172127	FALSE	0.0264319	1.57787	66	13	2	8405	ENSMUSG00000023992,ENSMUSG00000030579
REAC	MHC class II antigen presentation	REAC:R-MMU-2132295	FALSE	0.0464521	1.33299	102	13	2	8405	ENSMUSG00000038642,ENSMUSG00000030124
REAC	Creation of C4 and C2 activators	REAC:R-MMU-166786	FALSE	0.0464521	1.33299	105	13	2	8405	ENSMUSG00000036887,ENSMUSG00000036905
REAC	Classical antibody-mediated complement activation	REAC:R-MMU-173623	FALSE	0.0464521	1.33299	99	13	2	8405	ENSMUSG00000036887,ENSMUSG00000036905
REAC	Activation of C3 and C5	REAC:R-MMU-174577	FALSE	0.0464521	1.33299	6	13	1	8405	ENSMUSG00000073418
REAC	Dectin-2 family	REAC:R-MMU-5621480	FALSE	0.0484268	1.31491	8	13	1	8405	ENSMUSG00000058715
WP	Microglia pathogen phagocytosis pathway	WP:WP3626	FALSE	6.61985e-08	7.17915	41	9	5	4496	ENSMUSG00000023992,ENSMUSG00000036887,ENSMUSG00000036905,ENSMUSG00000058715,ENSMUSG00000030579
WP	Complement activation classical pathway	WP:WP200	FALSE	2.04652e-05	4.68898	17	9	3	4496	ENSMUSG00000073418,ENSMUSG00000036887,ENSMUSG00000036905
WP	Oxidative damage response	WP:WP1496	FALSE	0.000208785	3.6803	41	9	3	4496	ENSMUSG00000073418,ENSMUSG00000036887,ENSMUSG00000036905
WP	Macrophage markers	WP:WP2271	FALSE	0.000437232	3.35929	10	9	2	4496	ENSMUSG00000069516,ENSMUSG00000000682
WP	Fibrin complement receptor 3 signaling pathway	WP:WP5128	FALSE	0.00709783	2.14887	44	9	2	4496	ENSMUSG00000058715,ENSMUSG00000030579
WP	Tyrobp causal network in microglia	WP:WP3625	FALSE	0.0101859	1.992	58	9	2	4496	ENSMUSG00000030789,ENSMUSG00000030579
TF	Factor: Lyl-1; motif: NCAKCTGYTNYCNN; match class: 1	TF:M10285_1	FALSE	0.0116102	1.93516	8266	16	15	21629	ENSMUSG00000073418,ENSMUSG00000038642,ENSMUSG00000030124,ENSMUSG00000023992,ENSMUSG00000036887,ENSMUSG00000069516,ENSMUSG00000036905,ENSMUSG00000058715,ENSMUSG00000000682,ENSMUSG00000050335,ENSMUSG00000064215,ENSMUSG00000016256,ENSMUSG00000030789,ENSMUSG00000046718,ENSMUSG00000030579
CORUM	Mdl1-Dap12-Dap10 complex	CORUM:7264	FALSE	0.00831024	2.08039	3	2	1	1082	ENSMUSG00000030579
CORUM	Itgax-Itgb2-Icam4 complex	CORUM:3114	FALSE	0.00831024	2.08039	2	2	1	1082	ENSMUSG00000030789
HP	Abnormality of complement system	HP:0005339	FALSE	0.00498255	2.30255	59	6	3	5098	ENSMUSG00000073418,ENSMUSG00000036887,ENSMUSG00000036905
HP	Complement deficiency	HP:0004431	FALSE	0.00498255	2.30255	55	6	3	5098	ENSMUSG00000073418,ENSMUSG00000036887,ENSMUSG00000036905
HP	Arthralgia	HP:0002829	FALSE	0.00498255	2.30255	199	6	4	5098	ENSMUSG00000073418,ENSMUSG00000023992,ENSMUSG00000036905,ENSMUSG00000030579
HP	Reduced hemolytic complement activity	HP:0025434	FALSE	0.00498255	2.30255	6	6	2	5098	ENSMUSG00000073418,ENSMUSG00000036905
HP	Lack of insight	HP:0000757	FALSE	0.0064878	2.1879	10	6	2	5098	ENSMUSG00000023992,ENSMUSG00000030579
HP	Inappropriate behavior	HP:0000719	FALSE	0.0107847	1.96719	14	6	2	5098	ENSMUSG00000023992,ENSMUSG00000030579
HP	Caudate atrophy	HP:0002340	FALSE	0.0107847	1.96719	15	6	2	5098	ENSMUSG00000023992,ENSMUSG00000030579
HP	Atrophy/Degeneration involving the caudate nucleus	HP:0007374	FALSE	0.0151388	1.81991	19	6	2	5098	ENSMUSG00000023992,ENSMUSG00000030579
HP	Frontal lobe dementia	HP:0000727	FALSE	0.0151388	1.81991	20	6	2	5098	ENSMUSG00000023992,ENSMUSG00000030579
HP	Abnormal interpretation of external stimuli	HP:5200202	FALSE	0.0201586	1.69554	35	6	2	5098	ENSMUSG00000023992,ENSMUSG00000030579
HP	Extractable nuclear antigen positivity	HP:0033476	FALSE	0.0201586	1.69554	31	6	2	5098	ENSMUSG00000073418,ENSMUSG00000036905
HP	Anti-Sm antibody positivity	HP:0033040	FALSE	0.0201586	1.69554	30	6	2	5098	ENSMUSG00000073418,ENSMUSG00000036905
HP	Primitive reflex	HP:0002476	FALSE	0.0201586	1.69554	26	6	2	5098	ENSMUSG00000023992,ENSMUSG00000030579
HP	Abnormal caudate nucleus morphology	HP:0002339	FALSE	0.0201586	1.69554	25	6	2	5098	ENSMUSG00000023992,ENSMUSG00000030579
HP	Skin rash	HP:0000988	FALSE	0.0201586	1.69554	165	6	3	5098	ENSMUSG00000073418,ENSMUSG00000079293,ENSMUSG00000036905
HP	Bone cyst	HP:0012062	FALSE	0.0201586	1.69554	28	6	2	5098	ENSMUSG00000023992,ENSMUSG00000030579
HP	Disturbed sensory perception	HP:0010524	FALSE	0.0201586	1.69554	35	6	2	5098	ENSMUSG00000023992,ENSMUSG00000030579
HP	Disturbed perception with a stimulus	HP:5200204	FALSE	0.0201586	1.69554	35	6	2	5098	ENSMUSG00000023992,ENSMUSG00000030579
HP	Malar rash	HP:0025300	FALSE	0.0201586	1.69554	35	6	2	5098	ENSMUSG00000073418,ENSMUSG00000036905
HP	Memory impairment	HP:0002354	FALSE	0.0201586	1.69554	149	6	3	5098	ENSMUSG00000073418,ENSMUSG00000023992,ENSMUSG00000030579
HP	Systemic lupus erythematosus	HP:0002725	FALSE	0.0201586	1.69554	35	6	2	5098	ENSMUSG00000073418,ENSMUSG00000036887
HP	Discoid lupus rash	HP:0007417	FALSE	0.0215159	1.66724	37	6	2	5098	ENSMUSG00000073418,ENSMUSG00000036905
HP	Abnormal corpus striatum morphology	HP:0010994	FALSE	0.0252861	1.59712	41	6	2	5098	ENSMUSG00000023992,ENSMUSG00000030579
HP	Personality changes	HP:0000751	FALSE	0.0254307	1.59464	42	6	2	5098	ENSMUSG00000023992,ENSMUSG00000030579
HP	Euphoria	HP:0031844	FALSE	0.027331	1.56334	1	6	1	5098	ENSMUSG00000030579
HP	Decreased circulating complement C4b concentration	HP:0045044	FALSE	0.027331	1.56334	1	6	1	5098	ENSMUSG00000073418
HP	Basal ganglia calcification	HP:0002135	FALSE	0.027331	1.56334	46	6	2	5098	ENSMUSG00000023992,ENSMUSG00000030579
HP	Cheilitis	HP:0100825	FALSE	0.0400884	1.39698	57	6	2	5098	ENSMUSG00000073418,ENSMUSG00000079293
HP	Pathologic fracture	HP:0002756	FALSE	0.0414514	1.38246	59	6	2	5098	ENSMUSG00000023992,ENSMUSG00000030579
HP	Chorea	HP:0002072	FALSE	0.0433867	1.36264	253	6	3	5098	ENSMUSG00000073418,ENSMUSG00000023992,ENSMUSG00000030579
HP	Decreased circulating C1q concentration	HP:0034601	FALSE	0.0433867	1.36264	2	6	1	5098	ENSMUSG00000036905
HP	Pneumocystis carinii pneumonia	HP:0034286	FALSE	0.0433867	1.36264	2	6	1	5098	ENSMUSG00000036905
HP	Persistent fever	HP:0033399	FALSE	0.0433867	1.36264	2	6	1	5098	ENSMUSG00000036905
HP	Recurrent vulvovaginal candidiasis	HP:0012204	FALSE	0.0433867	1.36264	2	6	1	5098	ENSMUSG00000079293
HP	Irritability	HP:0000737	FALSE	0.0441296	1.35527	282	6	3	5098	ENSMUSG00000073418,ENSMUSG00000023992,ENSMUSG00000030579
HP	Abnormal response to social norms	HP:5200123	FALSE	0.0441296	1.35527	70	6	2	5098	ENSMUSG00000023992,ENSMUSG00000030579
HP	Social disinhibition	HP:5200029	FALSE	0.0441296	1.35527	70	6	2	5098	ENSMUSG00000023992,ENSMUSG00000030579
HP	Confusion	HP:0001289	FALSE	0.0441296	1.35527	73	6	2	5098	ENSMUSG00000073418,ENSMUSG00000023992
HP	Oral ulcer	HP:0000155	FALSE	0.0441296	1.35527	72	6	2	5098	ENSMUSG00000073418,ENSMUSG00000036905
HP	Abnormal endocardium morphology	HP:0004306	FALSE	0.0441296	1.35527	73	6	2	5098	ENSMUSG00000073418,ENSMUSG00000079293
HP	Antinuclear antibody positivity	HP:0003493	FALSE	0.0441296	1.35527	67	6	2	5098	ENSMUSG00000073418,ENSMUSG00000036905
HP	Vasculitis	HP:0002633	FALSE	0.0441296	1.35527	70	6	2	5098	ENSMUSG00000073418,ENSMUSG00000036905
HP	Autoimmunity	HP:0002960	FALSE	0.0467191	1.33051	290	6	3	5098	ENSMUSG00000073418,ENSMUSG00000036887,ENSMUSG00000036905
HP	Decreased circulating complement factor I concentration	HP:0005356	FALSE	0.0480791	1.31804	3	6	1	5098	ENSMUSG00000036887
HP	Chronic active hepatitis	HP:0200120	FALSE	0.0480791	1.31804	3	6	1	5098	ENSMUSG00000073418
HP	Abnormal motor neuron morphology	HP:0002450	FALSE	0.0480791	1.31804	79	6	2	5098	ENSMUSG00000023992,ENSMUSG00000030579
