# Supplementary material for: Distinct, common and synergistic effects of insulin and IGF-1 receptors on healthy murine ageing
Source: Heliyon. 2024 Aug 17;10(16):e36457. doi: 10.1016/j.heliyon.2024.e36457 (PMC11379992; doi:10.1016/j.heliyon.2024.e36457)
Supplement: Multimedia component 8 [file mmc8.xlsx]

## Sheet: Ageing_dds_Unshrunk_AgeOld.IGFI
	baseMean	log2FoldChange	lfcSE	stat	pvalue	padj	Symbol
ENSMUSG00000059213	7403.09	4.85373	0.189657	25.5922	1.86e-144	3.04e-140	Ddn
ENSMUSG00000033730	1046.29	4.75811	0.21242	22.3996	3.97e-111	3.24e-107	Egr3
ENSMUSG00000024617	17525.2	3.96937	0.177618	22.3477	1.27e-110	6.9e-107	Camk2a
ENSMUSG00000032773	1245.68	4.91287	0.236521	20.7714	7.86e-96	3.2e-92	Chrm1
ENSMUSG00000061751	2982	3.27014	0.159693	20.4777	3.41e-93	1.11e-89	Kalrn
ENSMUSG00000059456	3991.42	4.30794	0.225648	19.0914	2.98e-81	8.09e-78	Ptk2b
ENSMUSG00000022602	2685.3	3.23834	0.170028	19.0459	7.1e-81	1.65e-77	Arc
ENSMUSG00000005583	3966.86	3.45759	0.183691	18.8229	4.9e-79	9.99e-76	Mef2c
ENSMUSG00000035033	893.1	5.49142	0.303369	18.1015	3.1e-73	5.62e-70	Tbr1
ENSMUSG00000020950	616.723	4.99199	0.281427	17.7381	2.13e-70	3.47e-67	Foxg1
ENSMUSG00000038418	3138.75	3.20545	0.181314	17.679	6.09e-70	9.02e-67	Egr1
ENSMUSG00000037579	1086.38	4.97227	0.282556	17.5974	2.58e-69	3.5e-66	Kcnh3
ENSMUSG00000041773	5270.06	3.36294	0.202394	16.6158	5.36e-62	6.71e-59	Enc1
ENSMUSG00000039037	771.541	2.90706	0.177578	16.3707	3.1e-60	3.61e-57	St6galnac5
ENSMUSG00000038331	301.973	4.89744	0.299927	16.3288	6.16e-60	6.69e-57	Satb2
ENSMUSG00000000247	411.17	3.3574	0.207788	16.1578	1e-58	1.02e-55	Lhx2
ENSMUSG00000021743	222.155	5.23983	0.326778	16.0348	7.3e-58	7e-55	Fezf2
ENSMUSG00000030905	964.481	4.77324	0.312239	15.2872	9.31e-53	8.43e-50	Crym
ENSMUSG00000037984	659.508	3.59438	0.240398	14.9518	1.52e-50	1.3e-47	Neurod6
ENSMUSG00000032174	882.728	4.64731	0.311131	14.9368	1.9e-50	1.55e-47	Icam5
ENSMUSG00000028785	6665.89	2.76102	0.185284	14.9016	3.22e-50	2.5e-47	Hpca
ENSMUSG00000051243	459.802	4.12452	0.277302	14.8738	4.88e-50	3.61e-47	Islr2
ENSMUSG00000026235	1295.85	2.35171	0.161194	14.5893	3.29e-48	2.33e-45	Epha4
ENSMUSG00000032355	277.677	3.41189	0.235138	14.5102	1.04e-47	7.1e-45	Mlip
ENSMUSG00000086040	1627	3.04328	0.213696	14.2411	5.09e-46	3.32e-43	Wipf3
ENSMUSG00000052837	1326.24	3.25166	0.230661	14.0971	3.96e-45	2.48e-42	Junb
ENSMUSG00000052087	489.118	4.54359	0.324722	13.9922	1.74e-44	1.05e-41	Rgs14
ENSMUSG00000058624	1999.02	4.04083	0.291918	13.8424	1.41e-43	8.24e-41	Gda
ENSMUSG00000085007	295.257	6.78408	0.495855	13.6816	1.31e-42	7.35e-40	Smim43
ENSMUSG00000030209	1906.7	3.14526	0.230407	13.6509	1.99e-42	1.08e-39	Grin2b
ENSMUSG00000044216	1047.84	5.02626	0.371804	13.5186	1.22e-41	6.39e-39	Kcnj4
ENSMUSG00000053310	10020.7	4.22117	0.312647	13.5014	1.53e-41	7.82e-39	Nrgn
ENSMUSG00000034413	328.409	3.5624	0.265513	13.417	4.8e-41	2.37e-38	Neurl1b
ENSMUSG00000027347	3084.11	3.53641	0.263902	13.4005	6.01e-41	2.88e-38	Rasgrp1
ENSMUSG00000003948	2196.6	1.98529	0.149584	13.2721	3.36e-40	1.57e-37	Mmd
ENSMUSG00000094626	511.181	3.43711	0.260906	13.1738	1.24e-39	5.63e-37	Tmem121b
ENSMUSG00000046093	6349.81	3.24788	0.247749	13.1095	2.9e-39	1.28e-36	Hpcal4
ENSMUSG00000000861	722.505	2.3768	0.181623	13.0865	3.93e-39	1.69e-36	Bcl11a
ENSMUSG00000024479	2030.36	2.74078	0.211609	12.9521	2.29e-38	9.56e-36	Mal2
ENSMUSG00000051726	993.198	3.92227	0.304687	12.8731	6.38e-38	2.6e-35	Kcnf1
ENSMUSG00000046215	525.366	3.23023	0.25115	12.8618	7.38e-38	2.94e-35	Rprml
ENSMUSG00000029602	699.59	2.89243	0.226318	12.7804	2.11e-37	8.19e-35	Rasal1
ENSMUSG00000049556	2157.04	2.62511	0.206675	12.7016	5.79e-37	2.2e-34	Lingo1
ENSMUSG00000048644	3509.16	3.49685	0.276397	12.6516	1.1e-36	4.06e-34	Ctxn1
ENSMUSG00000022342	580.333	4.41897	0.35144	12.5739	2.94e-36	1.06e-33	Kcnv1
ENSMUSG00000022237	592.29	3.25838	0.259441	12.5592	3.54e-36	1.25e-33	Ankrd33b
ENSMUSG00000071341	504.352	4.13889	0.335569	12.3339	5.95e-35	2.06e-32	Egr4
ENSMUSG00000007207	1584.09	3.5301	0.286501	12.3214	6.95e-35	2.36e-32	Stx1a
ENSMUSG00000021676	238.366	3.28747	0.267909	12.2709	1.3e-34	4.32e-32	Iqgap2
ENSMUSG00000059003	1812.33	1.96968	0.161974	12.1605	5.04e-34	1.64e-31	Grin2a
ENSMUSG00000033726	119.124	4.28054	0.352879	12.1304	7.29e-34	2.33e-31	Emx1
ENSMUSG00000075334	599.27	2.93707	0.244746	12.0005	3.53e-33	1.09e-30	Rprm
ENSMUSG00000035277	166.592	4.50719	0.375587	12.0004	3.54e-33	1.09e-30	Arx
ENSMUSG00000021701	1617.25	2.66126	0.222805	11.9444	6.95e-33	2.1e-30	Plk2
ENSMUSG00000045733	1381.34	2.62635	0.220135	11.9306	8.19e-33	2.43e-30	Sprn
ENSMUSG00000050896	186.894	4.63831	0.397498	11.6688	1.84e-31	5.36e-29	Rtn4rl2
ENSMUSG00000043079	1429.43	2.70136	0.231702	11.6588	2.07e-31	5.92e-29	Synpo
ENSMUSG00000039714	171.367	3.82787	0.329913	11.6027	3.99e-31	1.12e-28	Cplx3
ENSMUSG00000037465	441.556	2.22814	0.193262	11.5291	9.41e-31	2.6e-28	Klf10
ENSMUSG00000028782	3575.48	2.18556	0.190479	11.474	1.78e-30	4.84e-28	Adgrb2
ENSMUSG00000034818	1528.71	2.76356	0.241466	11.4449	2.49e-30	6.66e-28	Celf5
ENSMUSG00000038473	336.492	3.16683	0.276996	11.4328	2.87e-30	7.54e-28	Nos1ap
ENSMUSG00000043439	697.753	2.72335	0.239974	11.3485	7.54e-30	1.95e-27	Epop
ENSMUSG00000034209	242.998	3.88757	0.344807	11.2746	1.75e-29	4.46e-27	Rasl10a
ENSMUSG00000032936	4182.48	3.00346	0.26826	11.1961	4.26e-29	1.07e-26	Camkv
ENSMUSG00000067879	2996.47	3.47953	0.312261	11.143	7.74e-29	1.91e-26	Vxn
ENSMUSG00000039706	549.26	2.09288	0.188565	11.099	1.27e-28	3.04e-26	Ldb2
ENSMUSG00000044912	688.609	2.74058	0.246909	11.0996	1.26e-28	3.04e-26	Syt16
ENSMUSG00000025221	1068.95	3.35284	0.303118	11.0612	1.94e-28	4.57e-26	Kcnip2
ENSMUSG00000068037	136.368	4.20808	0.385939	10.9035	1.11e-27	2.58e-25	Mas1
ENSMUSG00000050556	1603.18	2.29049	0.211405	10.8346	2.36e-27	5.42e-25	Kcnb1
ENSMUSG00000007617	1474.94	2.44364	0.22594	10.8154	2.91e-27	6.59e-25	Homer1
ENSMUSG00000037362	1035.19	3.39992	0.314659	10.8051	3.26e-27	7.27e-25	Ccn3
ENSMUSG00000019943	5098.14	2.3077	0.215883	10.6896	1.14e-26	2.51e-24	Atp2b1
ENSMUSG00000051375	1711.48	1.81138	0.170921	10.5977	3.05e-26	6.64e-24	Pcdh1
ENSMUSG00000032528	158.859	3.34312	0.315495	10.5964	3.1e-26	6.64e-24	Vipr1
ENSMUSG00000032532	2718.75	2.59981	0.245573	10.5867	3.44e-26	7.27e-24	Cck
ENSMUSG00000037868	115.288	4.6489	0.440191	10.5611	4.51e-26	9.43e-24	Egr2
ENSMUSG00000026890	163.113	4.42466	0.419617	10.5445	5.38e-26	1.11e-23	Lhx6
ENSMUSG00000003545	238.091	3.596	0.341301	10.5362	5.88e-26	1.2e-23	Fosb
ENSMUSG00000039713	604.57	2.02229	0.192263	10.5184	7.11e-26	1.43e-23	Plekhg5
ENSMUSG00000024883	416.546	3.62148	0.345429	10.484	1.02e-25	2.03e-23	Rin1
ENSMUSG00000053963	2308.36	3.18286	0.306468	10.3856	2.88e-25	5.66e-23	Stum
ENSMUSG00000056486	6817.94	2.14246	0.206659	10.3671	3.5e-25	6.79e-23	Chn1
ENSMUSG00000052135	183.196	2.41285	0.232875	10.3612	3.72e-25	7.14e-23	Foxo6
ENSMUSG00000118202	262.353	2.52039	0.243979	10.3304	5.14e-25	9.74e-23	NA
ENSMUSG00000059173	1394.76	3.06297	0.296755	10.3215	5.63e-25	1.06e-22	Pde1a
ENSMUSG00000078591	766.313	2.08475	0.202003	10.3204	5.7e-25	1.06e-22	Hs3st4
ENSMUSG00000041708	1776.85	2.74337	0.265897	10.3174	5.88e-25	1.08e-22	Mpped1
ENSMUSG00000066189	935.205	2.2949	0.222688	10.3055	6.66e-25	1.21e-22	Cacng3
ENSMUSG00000110249	305.584	3.43334	0.334512	10.2637	1.03e-24	1.84e-22	NA
ENSMUSG00000019803	97.614	4.86016	0.476807	10.1931	2.13e-24	3.77e-22	Nr2e1
ENSMUSG00000024873	2058.04	2.30304	0.226057	10.1879	2.25e-24	3.94e-22	Cnih2
ENSMUSG00000047495	216.493	3.75019	0.368745	10.1701	2.69e-24	4.67e-22	Dlgap2
ENSMUSG00000039058	1565.46	2.47444	0.245219	10.0908	6.07e-24	1.04e-21	Ak5
ENSMUSG00000035864	16440.9	2.01159	0.199772	10.0694	7.54e-24	1.28e-21	Syt1
ENSMUSG00000048251	848.564	3.26631	0.324591	10.0629	8.06e-24	1.35e-21	Bcl11b
ENSMUSG00000022454	4397.29	1.93896	0.192878	10.0528	8.93e-24	1.49e-21	Nell2
ENSMUSG00000035283	292.845	2.26612	0.225586	10.0455	9.62e-24	1.58e-21	Adrb1
ENSMUSG00000102543	225.422	3.97237	0.396656	10.0147	1.31e-23	2.14e-21	Pcdhgc5
ENSMUSG00000030729	4003.87	1.38974	0.13894	10.0025	1.49e-23	2.4e-21	Pgm2l1
ENSMUSG00000046159	389.95	2.41869	0.242317	9.9815	1.84e-23	2.94e-21	Chrm3
ENSMUSG00000104597	337.021	3.81417	0.382176	9.98015	1.86e-23	2.95e-21	NA
ENSMUSG00000028033	700.864	3.08819	0.310024	9.96113	2.25e-23	3.53e-21	Kcnq5
ENSMUSG00000028630	416.901	1.80594	0.18199	9.92331	3.3e-23	5.12e-21	Dyrk2
ENSMUSG00000003352	2326.95	2.05657	0.208028	9.88598	4.79e-23	7.36e-21	Cacnb3
ENSMUSG00000067629	1985.13	2.24327	0.227083	9.87864	5.15e-23	7.85e-21	Syngap1
ENSMUSG00000050600	203.649	3.43949	0.350635	9.80933	1.03e-22	1.55e-20	Zfp831
ENSMUSG00000006476	4969.61	1.65531	0.169357	9.7741	1.45e-22	2.18e-20	Nsmf
ENSMUSG00000036304	204.873	2.09738	0.214674	9.77008	1.51e-22	2.24e-20	Zdhhc23
ENSMUSG00000033849	571.922	1.77369	0.182208	9.73441	2.15e-22	3.16e-20	B3galt2
ENSMUSG00000109372	158.271	4.20346	0.434044	9.6844	3.51e-22	5.11e-20	Gm19410
ENSMUSG00000046447	19114.9	1.73476	0.17942	9.66875	4.09e-22	5.9e-20	Camk2n1
ENSMUSG00000019960	555.097	1.62944	0.169607	9.60712	7.46e-22	1.07e-19	Dusp6
ENSMUSG00000023034	1216.73	3.34456	0.350115	9.55275	1.26e-21	1.79e-19	Nr4a1
ENSMUSG00000020589	1985.68	1.92797	0.202084	9.54044	1.42e-21	2e-19	Cyria
ENSMUSG00000050821	3415.43	2.24104	0.234925	9.5394	1.44e-21	2e-19	Fam131a
ENSMUSG00000084890	112.032	3.85171	0.404337	9.526	1.63e-21	2.26e-19	A830036E02Rik
ENSMUSG00000004961	1903.47	2.65203	0.278689	9.51608	1.8e-21	2.46e-19	Syt5
ENSMUSG00000044667	1832.24	2.18763	0.232076	9.42634	4.25e-21	5.77e-19	Plppr4
ENSMUSG00000021702	75.4207	4.91188	0.521483	9.41905	4.55e-21	6.13e-19	Thbs4
ENSMUSG00000059991	469.459	2.88954	0.307013	9.4118	4.88e-21	6.52e-19	Nptx2
ENSMUSG00000028266	2192.1	2.14714	0.229199	9.36802	7.39e-21	9.79e-19	Lmo4
ENSMUSG00000048458	973.586	2.34495	0.251078	9.33956	9.67e-21	1.27e-18	Inka2
ENSMUSG00000008136	315.051	2.85237	0.305649	9.33216	1.04e-20	1.35e-18	Fhl2
ENSMUSG00000025020	469.646	2.36507	0.253465	9.33099	1.05e-20	1.36e-18	Slit1
ENSMUSG00000026090	2187.02	2.99805	0.322221	9.30432	1.35e-20	1.73e-18	Cracdl
ENSMUSG00000107585	453.349	2.10519	0.226672	9.2874	1.58e-20	2.01e-18	3300002P13Rik
ENSMUSG00000062257	2317.28	1.20647	0.130234	9.26392	1.97e-20	2.49e-18	Opcml
ENSMUSG00000042700	2450.87	1.99271	0.216747	9.19375	3.79e-20	4.76e-18	Sipa1l1
ENSMUSG00000000531	459.522	2.69553	0.294634	9.14871	5.76e-20	7.17e-18	Tamalin
ENSMUSG00000019831	2774.02	1.88666	0.206253	9.14732	5.84e-20	7.21e-18	Wasf1
ENSMUSG00000032224	1960.7	2.46822	0.270134	9.13705	6.42e-20	7.87e-18	Fam81a
ENSMUSG00000030518	633.414	1.83246	0.201696	9.08526	1.03e-19	1.26e-17	Fam189a1
ENSMUSG00000116081	113.534	5.08335	0.55965	9.0831	1.06e-19	1.27e-17	NA
ENSMUSG00000037855	3801.76	2.29358	0.252687	9.07674	1.12e-19	1.34e-17	Zfp365
ENSMUSG00000030792	129.336	3.80941	0.420836	9.052	1.4e-19	1.67e-17	Dkkl1
ENSMUSG00000051359	7186.63	1.46731	0.16297	9.00356	2.19e-19	2.58e-17	Ncald
ENSMUSG00000020912	61.8697	4.84177	0.538285	8.99481	2.37e-19	2.78e-17	Krt12
ENSMUSG00000027335	132.211	2.46139	0.273992	8.98344	2.62e-19	3.06e-17	Adra1d
ENSMUSG00000021057	694.966	3.31641	0.370643	8.94774	3.63e-19	4.19e-17	Akap5
ENSMUSG00000026514	662.884	2.59168	0.290585	8.91886	4.71e-19	5.41e-17	Cnih3
ENSMUSG00000025422	7788.06	2.58202	0.291364	8.86184	7.87e-19	8.97e-17	Agap2
ENSMUSG00000040118	2002.48	1.56409	0.177663	8.80367	1.32e-18	1.5e-16	Cacna2d1
ENSMUSG00000031778	6019.42	2.05515	0.233833	8.78899	1.51e-18	1.7e-16	Cx3cl1
ENSMUSG00000026259	2854.39	3.00475	0.342987	8.76053	1.94e-18	2.17e-16	Ngef
ENSMUSG00000038020	1383.74	1.95686	0.223396	8.7596	1.96e-18	2.17e-16	Rapgefl1
ENSMUSG00000090063	93.9346	4.20544	0.485176	8.66788	4.4e-18	4.85e-16	Dlx6os1
ENSMUSG00000024172	323.681	2.61857	0.302889	8.64529	5.37e-18	5.87e-16	St6gal2
ENSMUSG00000053550	1070.19	2.17065	0.251745	8.62243	6.55e-18	7.12e-16	Shisa7
ENSMUSG00000056306	327.76	2.03139	0.23644	8.59157	8.58e-18	9.26e-16	Sertm1
ENSMUSG00000037990	244.041	2.35926	0.276407	8.53546	1.4e-17	1.5e-15	Sh3rf3
ENSMUSG00000060780	567.418	1.86238	0.21837	8.52856	1.48e-17	1.58e-15	Lrrtm1
ENSMUSG00000009569	1645.15	2.04706	0.240457	8.51322	1.69e-17	1.79e-15	Mrtfb
ENSMUSG00000025170	365.661	3.03844	0.357822	8.49147	2.04e-17	2.15e-15	Rab40b
ENSMUSG00000028971	65.0031	3.77774	0.446562	8.45961	2.68e-17	2.8e-15	Cort
ENSMUSG00000076498	109.065	3.926	0.464899	8.44484	3.04e-17	3.16e-15	Trbc2
ENSMUSG00000027748	132.538	2.3341	0.276621	8.4379	3.23e-17	3.33e-15	Trpc4
ENSMUSG00000062151	1506.83	-1.3405	0.16061	-8.34633	7.04e-17	7.22e-15	Unc13c
ENSMUSG00000053395	514.748	2.16874	0.261106	8.30597	9.9e-17	1.01e-14	Cacng8
ENSMUSG00000040612	989.534	1.95324	0.235286	8.30159	1.03e-16	1.04e-14	Ildr2
ENSMUSG00000051339	512.901	1.50974	0.182059	8.29256	1.11e-16	1.12e-14	2900026A02Rik
ENSMUSG00000029436	1714.47	2.35479	0.284922	8.26467	1.4e-16	1.4e-14	Mmp17
ENSMUSG00000018648	580.894	2.3312	0.282697	8.24629	1.63e-16	1.62e-14	Dusp14
ENSMUSG00000040495	146.511	4.64745	0.564869	8.22747	1.91e-16	1.89e-14	Chrm4
ENSMUSG00000041911	88.6966	3.89675	0.473846	8.22367	1.97e-16	1.94e-14	Dlx1
ENSMUSG00000031292	1203.89	1.949	0.239174	8.14888	3.67e-16	3.59e-14	Cdkl5
ENSMUSG00000040640	1260.4	2.11995	0.260406	8.14093	3.92e-16	3.81e-14	Erc2
ENSMUSG00000049044	4975.34	1.65757	0.204227	8.1163	4.81e-16	4.64e-14	Rapgef4
ENSMUSG00000049744	178.65	1.98172	0.244845	8.09376	5.78e-16	5.55e-14	Arhgap15
ENSMUSG00000034686	363.546	2.21792	0.274748	8.07256	6.88e-16	6.56e-14	Prr7
ENSMUSG00000028289	573.947	2.03623	0.252556	8.0625	7.47e-16	7.08e-14	Epha7
ENSMUSG00000029211	1108.14	1.98576	0.246909	8.04248	8.8e-16	8.29e-14	Gabra4
ENSMUSG00000026479	103.387	2.70219	0.336492	8.03049	9.71e-16	9.09e-14	Lamc2
ENSMUSG00000025427	399.309	1.91443	0.238416	8.02977	9.77e-16	9.1e-14	Rnf165
ENSMUSG00000027419	3841.9	1.6419	0.204519	8.02808	9.9e-16	9.17e-14	Pcsk2
ENSMUSG00000028176	307.59	2.52269	0.314782	8.01408	1.11e-15	1.02e-13	Lrrc7
ENSMUSG00000071862	712.782	1.41864	0.177116	8.00965	1.15e-15	1.05e-13	Lrrtm2
ENSMUSG00000027221	2547.39	1.74375	0.218356	7.98582	1.4e-15	1.27e-13	Chst1
ENSMUSG00000025876	1133.58	1.43482	0.17976	7.98187	1.44e-15	1.31e-13	Unc5a
ENSMUSG00000057715	760.747	2.00438	0.251993	7.95412	1.8e-15	1.62e-13	A830018L16Rik
ENSMUSG00000017314	1649.54	1.34744	0.169631	7.94338	1.97e-15	1.76e-13	Mpp2
ENSMUSG00000002341	1411.09	1.92599	0.242836	7.93124	2.17e-15	1.93e-13	Ncan
ENSMUSG00000056708	1018.39	1.7196	0.218513	7.86956	3.56e-15	3.15e-13	Ier5
ENSMUSG00000030226	1278.47	2.51039	0.319079	7.86762	3.61e-15	3.18e-13	Lmo3
ENSMUSG00000068744	50.028	3.74915	0.476841	7.86248	3.77e-15	3.3e-13	Psrc1
ENSMUSG00000035397	674.812	2.09077	0.265961	7.86119	3.8e-15	3.32e-13	Klf16
ENSMUSG00000029135	405.567	2.44024	0.3106	7.85655	3.95e-15	3.42e-13	Fosl2
ENSMUSG00000051853	12148.5	1.62363	0.208039	7.80446	5.98e-15	5.15e-13	Arf3
ENSMUSG00000111375	833.881	1.3363	0.171954	7.77128	7.77e-15	6.67e-13	Btbd8
ENSMUSG00000051177	2088.28	1.7549	0.226548	7.74625	9.46e-15	8.08e-13	Plcb1
ENSMUSG00000040125	1032.81	2.43362	0.314498	7.73812	1.01e-14	8.57e-13	Gpr26
ENSMUSG00000028833	15864	1.39365	0.180211	7.73342	1.05e-14	8.84e-13	Ncdn
ENSMUSG00000037279	50.9832	4.70823	0.611001	7.70576	1.3e-14	1.09e-12	Ovol2
ENSMUSG00000000126	129.609	2.92486	0.379908	7.69887	1.37e-14	1.15e-12	Wnt9a
ENSMUSG00000043004	1357.46	1.36918	0.178199	7.6834	1.55e-14	1.29e-12	Gng2
ENSMUSG00000037126	4186.07	2.27799	0.297001	7.66996	1.72e-14	1.42e-12	Psd
ENSMUSG00000030110	464.128	-2.398	0.314214	-7.63175	2.32e-14	1.91e-12	Ret
ENSMUSG00000038764	505.353	1.37917	0.181444	7.60109	2.94e-14	2.41e-12	Ptpn3
ENSMUSG00000042388	3370.32	1.64464	0.216539	7.59514	3.07e-14	2.51e-12	Dlgap3
ENSMUSG00000025738	8455.68	2.27436	0.300268	7.57444	3.61e-14	2.92e-12	Fbxl16
ENSMUSG00000029420	907.392	1.87629	0.248983	7.53584	4.85e-14	3.92e-12	Rimbp2
ENSMUSG00000035357	226.899	1.9462	0.258394	7.53191	5e-14	4.01e-12	Pdzrn3
ENSMUSG00000020908	45.2477	4.28566	0.569064	7.53106	5.03e-14	4.02e-12	Myh3
ENSMUSG00000033805	403.075	1.91099	0.254319	7.51415	5.73e-14	4.55e-12	Ephx4
ENSMUSG00000004031	794.032	1.69108	0.225127	7.51167	5.84e-14	4.62e-12	Brinp2
ENSMUSG00000029878	820.246	2.50958	0.335921	7.47075	7.97e-14	6.28e-12	Dbpht2
ENSMUSG00000030376	2799.42	2.55342	0.342697	7.45097	9.27e-14	7.26e-12	Slc8a2
ENSMUSG00000109006	116.03	2.91338	0.391327	7.44486	9.7e-14	7.5e-12	NA
ENSMUSG00000003363	5311.73	1.90185	0.25544	7.4454	9.67e-14	7.5e-12	Pld3
ENSMUSG00000045763	5856.93	1.79514	0.241094	7.44583	9.63e-14	7.5e-12	Basp1
ENSMUSG00000031833	2440.61	1.68437	0.226381	7.44044	1e-13	7.72e-12	Mast3
ENSMUSG00000017493	972.527	2.07256	0.278917	7.43074	1.08e-13	8.26e-12	Igfbp4
ENSMUSG00000026167	85.3048	3.25513	0.438118	7.42978	1.09e-13	8.29e-12	Wnt10a
ENSMUSG00000030898	462.903	2.45895	0.332108	7.40407	1.32e-13	1e-11	Cckbr
ENSMUSG00000033981	4713.8	1.53152	0.206962	7.39998	1.36e-13	1.03e-11	Gria2
ENSMUSG00000114469	53.3406	4.88056	0.659608	7.39919	1.37e-13	1.03e-11	C730002L08Rik
ENSMUSG00000052726	201.019	2.33739	0.31614	7.39354	1.43e-13	1.07e-11	Kcnt2
ENSMUSG00000027797	7194.52	1.47391	0.199508	7.3877	1.49e-13	1.11e-11	Dclk1
ENSMUSG00000026077	331.365	2.61716	0.354764	7.37719	1.62e-13	1.2e-11	Npas2
ENSMUSG00000009394	6530.66	0.886448	0.120508	7.35592	1.9e-13	1.4e-11	Syn2
ENSMUSG00000048826	520.971	2.14893	0.29233	7.35104	1.97e-13	1.44e-11	Dact2
ENSMUSG00000045038	5897.58	1.41128	0.191976	7.3513	1.96e-13	1.44e-11	Prkce
ENSMUSG00000036422	340.28	1.71308	0.234007	7.32063	2.47e-13	1.79e-11	Pcdh8
ENSMUSG00000005580	158.524	1.96953	0.269047	7.32038	2.47e-13	1.79e-11	Adcy9
ENSMUSG00000044933	325.566	1.43872	0.196625	7.31709	2.53e-13	1.83e-11	Sstr3
ENSMUSG00000040536	933.81	1.85398	0.253615	7.3102	2.67e-13	1.92e-11	Necab1
ENSMUSG00000114019	253.905	1.50106	0.205504	7.30429	2.79e-13	1.99e-11	NA
ENSMUSG00000055523	63.213	3.73456	0.513165	7.2775	3.4e-13	2.42e-11	Gucy2g
ENSMUSG00000097452	57.7656	2.78867	0.384019	7.26179	3.82e-13	2.71e-11	NA
ENSMUSG00000029819	868.368	2.11671	0.291709	7.25625	3.98e-13	2.81e-11	Npy
ENSMUSG00000033953	9881.8	1.27903	0.176374	7.25182	4.11e-13	2.89e-11	Ppp3r1
ENSMUSG00000020882	1298.05	1.76031	0.243246	7.23676	4.6e-13	3.21e-11	Cacnb1
ENSMUSG00000026463	1900.33	2.14575	0.296647	7.23336	4.71e-13	3.28e-11	Atp2b4
ENSMUSG00000009216	1545.28	2.20858	0.306068	7.21599	5.35e-13	3.71e-11	Fam163b
ENSMUSG00000054843	1160.43	1.15145	0.159667	7.21159	5.53e-13	3.82e-11	Atrnl1
ENSMUSG00000060924	362.791	1.93395	0.26852	7.20224	5.92e-13	4.07e-11	Csmd1
ENSMUSG00000033676	2963.83	1.3863	0.192693	7.19432	6.28e-13	4.3e-11	Gabrb3
ENSMUSG00000030134	2856.56	1.72228	0.240004	7.17606	7.18e-13	4.89e-11	Rasgef1a
ENSMUSG00000046607	349.092	2.503	0.349375	7.16423	7.82e-13	5.31e-11	Hrk
ENSMUSG00000028341	507.411	2.71027	0.378836	7.15419	8.42e-13	5.69e-11	Nr4a3
ENSMUSG00000004110	2153.81	1.54121	0.21547	7.1528	8.5e-13	5.73e-11	Cacna1e
ENSMUSG00000022773	176.246	2.21767	0.311033	7.13001	1e-12	6.73e-11	Ypel1
ENSMUSG00000056553	1123.96	2.09679	0.295131	7.10459	1.21e-12	8.06e-11	Ptprn2
ENSMUSG00000030772	3326.03	2.30083	0.324039	7.10049	1.24e-12	8.27e-11	Dkk3
ENSMUSG00000043969	78.5113	3.66249	0.51619	7.09524	1.29e-12	8.56e-11	Emx2
ENSMUSG00000108616	181.364	1.62292	0.228887	7.09048	1.34e-12	8.82e-11	NA
ENSMUSG00000050321	1025.83	2.25451	0.318301	7.08296	1.41e-12	9.27e-11	Neto1
ENSMUSG00000022421	6983.79	2.07222	0.292715	7.07929	1.45e-12	9.49e-11	Nptxr
ENSMUSG00000033060	554.235	2.54291	0.359958	7.06446	1.61e-12	1.05e-10	Lmo7
ENSMUSG00000074923	591.996	2.2406	0.317408	7.05907	1.68e-12	1.09e-10	Pak6
ENSMUSG00000037217	7362.5	1.09991	0.156061	7.04794	1.82e-12	1.17e-10	Syn1
ENSMUSG00000074001	58.0997	3.22737	0.459195	7.02832	2.09e-12	1.35e-10	Klhl40
ENSMUSG00000033214	603.368	1.58247	0.225825	7.0075	2.43e-12	1.56e-10	Slitrk5
ENSMUSG00000063049	353.007	1.24407	0.177576	7.00589	2.45e-12	1.57e-10	Ing2
ENSMUSG00000020656	125.519	1.79262	0.256203	6.99688	2.62e-12	1.67e-10	Grhl1
ENSMUSG00000023927	867.232	1.54315	0.220775	6.98971	2.75e-12	1.75e-10	Satb1
ENSMUSG00000021779	460.017	1.86808	0.267571	6.98163	2.92e-12	1.84e-10	Thrb
ENSMUSG00000049281	1307.35	1.85102	0.266043	6.95761	3.46e-12	2.18e-10	Scn3b
ENSMUSG00000034009	112.5	2.99583	0.432343	6.9293	4.23e-12	2.65e-10	Rxfp1
ENSMUSG00000024008	964.91	3.07976	0.446222	6.90185	5.13e-12	3.21e-10	Cpne5
ENSMUSG00000020251	74.8358	2.59833	0.377462	6.8837	5.83e-12	3.63e-10	Glt8d2
ENSMUSG00000035653	550.168	1.36818	0.198897	6.87884	6.03e-12	3.74e-10	Lrfn5
ENSMUSG00000090125	461.671	1.89901	0.276123	6.87742	6.09e-12	3.76e-10	Pou3f1
ENSMUSG00000049336	736.538	1.38474	0.201355	6.87712	6.11e-12	3.76e-10	Tenm2
ENSMUSG00000041444	2618.33	1.76741	0.257037	6.87611	6.15e-12	3.77e-10	Arhgap32
ENSMUSG00000000184	396.917	1.83872	0.267732	6.86775	6.52e-12	3.98e-10	Ccnd2
ENSMUSG00000033342	572.383	1.35385	0.197184	6.86594	6.61e-12	4.02e-10	Plppr5
ENSMUSG00000040699	684.638	1.7884	0.261611	6.83611	8.14e-12	4.93e-10	Limd2
ENSMUSG00000058420	473.363	1.84606	0.270137	6.8338	8.27e-12	4.99e-10	Syt17
ENSMUSG00000050587	1173.61	1.61784	0.237155	6.82186	8.99e-12	5.41e-10	Lrrc4c
ENSMUSG00000026904	2053.96	1.22177	0.179371	6.8114	9.67e-12	5.79e-10	Slc4a10
ENSMUSG00000049420	169.541	1.53566	0.225585	6.80746	9.93e-12	5.93e-10	Tmem200a
ENSMUSG00000029840	4032.76	1.14351	0.168287	6.79496	1.08e-11	6.45e-10	Mtpn
ENSMUSG00000026278	542.763	1.61105	0.237326	6.78835	1.13e-11	6.71e-10	Bok
ENSMUSG00000036437	226.805	1.86278	0.274415	6.78818	1.14e-11	6.71e-10	Npy1r
ENSMUSG00000072214	1682.76	1.57642	0.23242	6.78262	1.18e-11	6.94e-10	Septin5
ENSMUSG00000063358	5881.4	1.30973	0.193712	6.76119	1.37e-11	8.02e-10	Mapk1
ENSMUSG00000030747	711.156	1.98579	0.293744	6.76027	1.38e-11	8.05e-10	Dgat2
ENSMUSG00000036585	2374.52	-1.42869	0.211565	-6.75296	1.45e-11	8.43e-10	Fgf1
ENSMUSG00000045912	176.085	2.0016	0.296806	6.74377	1.54e-11	8.95e-10	C2cd4c
ENSMUSG00000048895	2673.22	1.53343	0.227771	6.73233	1.67e-11	9.65e-10	Cdk5r1
ENSMUSG00000028838	641.028	1.49991	0.223122	6.72237	1.79e-11	1.03e-09	Extl1
ENSMUSG00000037788	1139.68	1.26253	0.187819	6.72203	1.79e-11	1.03e-09	Vopp1
ENSMUSG00000053025	4469.56	1.51344	0.225227	6.71964	1.82e-11	1.04e-09	Sv2b
ENSMUSG00000021373	2933.67	1.63534	0.243647	6.7119	1.92e-11	1.09e-09	Cap2
ENSMUSG00000070570	12401.2	2.41503	0.360193	6.70482	2.02e-11	1.15e-09	Slc17a7
ENSMUSG00000025986	1707.27	1.3794	0.205896	6.69948	2.09e-11	1.18e-09	Slc39a10
ENSMUSG00000030785	57.8996	2.7832	0.415456	6.69915	2.1e-11	1.18e-09	Cox6a2
ENSMUSG00000061911	1651.65	1.49972	0.223846	6.69979	2.09e-11	1.18e-09	Myt1l
ENSMUSG00000021559	785.852	1.67301	0.249892	6.69495	2.16e-11	1.21e-09	Dapk1
ENSMUSG00000090071	3923.44	1.36502	0.204081	6.68859	2.25e-11	1.26e-09	Cdk5r2
ENSMUSG00000037474	47.4119	4.50471	0.673878	6.68475	2.31e-11	1.29e-09	Dtl
ENSMUSG00000038976	10721.1	1.29618	0.19399	6.68168	2.36e-11	1.31e-09	Ppp1r9b
ENSMUSG00000021259	1909.94	1.68916	0.253126	6.67321	2.5e-11	1.38e-09	Cyp46a1
ENSMUSG00000061462	68.5349	2.65855	0.398637	6.66909	2.57e-11	1.42e-09	Obscn
ENSMUSG00000023800	413.455	2.31074	0.346506	6.66869	2.58e-11	1.42e-09	Tiam2
ENSMUSG00000025658	1457.18	2.25303	0.338073	6.66432	2.66e-11	1.45e-09	Cnksr2
ENSMUSG00000025370	128.779	2.49281	0.375287	6.6424	3.09e-11	1.68e-09	Cdh9
ENSMUSG00000040929	386.42	1.23189	0.185738	6.63243	3.3e-11	1.79e-09	Rfx3
ENSMUSG00000036617	1160.82	1.18945	0.179717	6.61848	3.63e-11	1.97e-09	Etl4
ENSMUSG00000105867	438.811	1.82684	0.27668	6.60271	4.04e-11	2.18e-09	Gm42517
ENSMUSG00000023391	56.9494	4.27006	0.648133	6.58825	4.45e-11	2.39e-09	Dlx2
ENSMUSG00000070564	39.3554	4.95982	0.753382	6.58341	4.6e-11	2.47e-09	Ntn5
ENSMUSG00000025417	1411.46	0.962785	0.146341	6.57903	4.74e-11	2.53e-09	Pip4k2c
ENSMUSG00000074345	116.486	2.52659	0.384144	6.5772	4.79e-11	2.55e-09	Tnfaip8l3
ENSMUSG00000036890	631.526	1.17356	0.17911	6.55218	5.67e-11	3.01e-09	Gtdc1
ENSMUSG00000030020	1747.42	1.50578	0.230199	6.54118	6.1e-11	3.23e-09	Prickle2
ENSMUSG00000032470	2197.77	1.14672	0.175413	6.53724	6.27e-11	3.31e-09	Mras
ENSMUSG00000035934	712.4	1.21586	0.186365	6.52404	6.84e-11	3.6e-09	Pknox2
ENSMUSG00000020181	587.396	1.70014	0.26073	6.52068	7e-11	3.67e-09	Nav3
ENSMUSG00000042743	1035.58	1.5698	0.240855	6.51761	7.14e-11	3.73e-09	Sgtb
ENSMUSG00000059742	733.931	1.70275	0.261512	6.51118	7.46e-11	3.88e-09	Kcnh7
ENSMUSG00000035781	2151.65	1.29585	0.199925	6.48169	9.07e-11	4.71e-09	R3hdm4
ENSMUSG00000040855	2125.93	1.12278	0.173457	6.47294	9.61e-11	4.97e-09	Reps2
ENSMUSG00000033594	355.851	2.31766	0.358067	6.47271	9.63e-11	4.97e-09	Spata2l
ENSMUSG00000035355	72.4346	3.97096	0.613977	6.4676	9.96e-11	5.12e-09	Kcnh4
ENSMUSG00000016763	159.555	2.24815	0.347718	6.46544	1.01e-10	5.18e-09	Scube1
ENSMUSG00000050627	1341.78	1.02662	0.159251	6.44654	1.14e-10	5.85e-09	Gpd1l
ENSMUSG00000031997	77.5812	3.04272	0.473483	6.42625	1.31e-10	6.66e-09	Trpc6
ENSMUSG00000017631	5125.18	0.956098	0.148828	6.42416	1.33e-10	6.73e-09	Abr
ENSMUSG00000026841	374.883	2.76562	0.430588	6.4229	1.34e-10	6.77e-09	Fibcd1
ENSMUSG00000027834	4226.19	0.927326	0.144478	6.41848	1.38e-10	6.95e-09	Serpini1
ENSMUSG00000029755	62.9234	4.29284	0.669048	6.41634	1.4e-10	7.02e-09	Dlx5
ENSMUSG00000029335	199.78	3.27164	0.510153	6.41306	1.43e-10	7.15e-09	Bmp3
ENSMUSG00000022212	1798.38	1.74221	0.272214	6.40014	1.55e-10	7.76e-09	Cpne6
ENSMUSG00000056211	1965.13	1.20504	0.188447	6.39461	1.61e-10	8.02e-09	R3hdm1
ENSMUSG00000033208	8489.21	-1.85312	0.290137	-6.38704	1.69e-10	8.4e-09	S100b
ENSMUSG00000049583	1347.32	2.03639	0.319083	6.38201	1.75e-10	8.66e-09	Grm5
ENSMUSG00000036306	667.846	2.17338	0.340965	6.3742	1.84e-10	9.08e-09	Lzts1
ENSMUSG00000045994	2196.92	1.16665	0.183117	6.37105	1.88e-10	9.25e-09	B3gat1
ENSMUSG00000070576	380.736	2.02485	0.318003	6.36739	1.92e-10	9.44e-09	Mn1
ENSMUSG00000021536	1275.74	1.34833	0.21193	6.36217	1.99e-10	9.74e-09	Adcy2
ENSMUSG00000119958	81.4634	2.39339	0.376652	6.35437	2.09e-10	1.02e-08	NA
ENSMUSG00000028195	153.031	2.56983	0.404459	6.35376	2.1e-10	1.02e-08	Ccn1
ENSMUSG00000029754	97.0381	4.87608	0.768719	6.34312	2.25e-10	1.09e-08	Dlx6
ENSMUSG00000034731	779.497	1.68438	0.265604	6.3417	2.27e-10	1.1e-08	Dgkh
ENSMUSG00000041923	733.218	1.4565	0.230192	6.32734	2.49e-10	1.2e-08	Nol4
ENSMUSG00000037703	1984.82	1.73538	0.274303	6.32653	2.51e-10	1.21e-08	Lzts3
ENSMUSG00000030707	1301.18	1.03849	0.164273	6.32173	2.59e-10	1.24e-08	Coro1a
ENSMUSG00000028836	65.1474	2.59339	0.411267	6.30585	2.87e-10	1.37e-08	Slc30a2
ENSMUSG00000033174	2390.5	1.24918	0.198127	6.30495	2.88e-10	1.37e-08	Mgll
ENSMUSG00000040164	197.78	1.93118	0.306455	6.30168	2.94e-10	1.4e-08	Kcns1
ENSMUSG00000037536	519.121	1.3651	0.216643	6.30118	2.95e-10	1.4e-08	Fbxo34
ENSMUSG00000047747	641.993	1.46791	0.233209	6.2944	3.09e-10	1.46e-08	Rnf150
ENSMUSG00000026782	2618.39	1.16354	0.18564	6.26772	3.66e-10	1.73e-08	Abi2
ENSMUSG00000041272	260.203	1.73693	0.2772	6.266	3.7e-10	1.74e-08	Tox
ENSMUSG00000072769	1004.45	1.25757	0.200699	6.26594	3.71e-10	1.74e-08	NA
ENSMUSG00000032503	3320.01	2.73995	0.438489	6.24861	4.14e-10	1.93e-08	Arpp21
ENSMUSG00000022490	963.638	1.76507	0.282775	6.24195	4.32e-10	2.01e-08	Ppp1r1a
ENSMUSG00000050963	318.925	1.89099	0.302928	6.24239	4.31e-10	2.01e-08	Kcns2
ENSMUSG00000038132	179.779	2.07716	0.333486	6.22863	4.71e-10	2.18e-08	Rbm24
ENSMUSG00000040563	2085.46	1.39075	0.223541	6.22148	4.92e-10	2.27e-08	Plppr2
ENSMUSG00000078716	916.753	1.00545	0.161622	6.22099	4.94e-10	2.27e-08	Tmem8b
ENSMUSG00000028541	802.104	1.18606	0.190801	6.21622	5.09e-10	2.34e-08	B4galt2
ENSMUSG00000040875	236.812	1.60148	0.257985	6.20763	5.38e-10	2.46e-08	Osbpl10
ENSMUSG00000079657	353.69	1.77163	0.28583	6.19818	5.71e-10	2.61e-08	Rab26
ENSMUSG00000041115	2049.3	1.07356	0.173478	6.18847	6.08e-10	2.77e-08	Iqsec2
ENSMUSG00000036882	1153.38	1.84206	0.298016	6.1811	6.37e-10	2.88e-08	Arhgap33
ENSMUSG00000036006	451.169	1.84266	0.298101	6.18133	6.36e-10	2.88e-08	Ripor2
ENSMUSG00000007944	1353.9	1.54698	0.250481	6.17604	6.57e-10	2.97e-08	Ttc9b
ENSMUSG00000053080	427.198	1.07666	0.174655	6.1645	7.07e-10	3.18e-08	Zfta
ENSMUSG00000051985	149.033	3.08677	0.501191	6.15887	7.33e-10	3.29e-08	Igfn1
ENSMUSG00000027401	26.7846	4.6179	0.750205	6.15552	7.48e-10	3.35e-08	Tgm3
ENSMUSG00000001986	2092.09	1.16574	0.189445	6.15344	7.58e-10	3.39e-08	Gria3
ENSMUSG00000026315	54.0489	2.7327	0.444392	6.14931	7.78e-10	3.47e-08	Serpinb8
ENSMUSG00000017376	981.51	1.0849	0.176474	6.14764	7.86e-10	3.49e-08	Nlk
ENSMUSG00000031698	27.7833	4.0723	0.662974	6.14246	8.13e-10	3.6e-08	Mylk3
ENSMUSG00000048905	53.24	2.57492	0.419324	6.14064	8.22e-10	3.63e-08	Bnip5
ENSMUSG00000062232	888.317	1.28836	0.209885	6.13842	8.33e-10	3.67e-08	Rapgef2
ENSMUSG00000005148	126.236	2.51967	0.410738	6.13451	8.54e-10	3.74e-08	Klf5
ENSMUSG00000033966	166.057	2.35793	0.384362	6.13467	8.53e-10	3.74e-08	Cdkl4
ENSMUSG00000096914	209.065	1.52008	0.247977	6.12995	8.79e-10	3.84e-08	Galntl6
ENSMUSG00000036062	3365.72	1.36891	0.223861	6.11499	9.66e-10	4.2e-08	Phf24
ENSMUSG00000032482	2888.83	1.32906	0.217337	6.1152	9.64e-10	4.2e-08	Cspg5
ENSMUSG00000020651	33.017	4.73862	0.775043	6.11401	9.72e-10	4.21e-08	Slc26a4
ENSMUSG00000049630	309.283	2.23514	0.365984	6.10721	1.01e-09	4.38e-08	C1ql3
ENSMUSG00000021062	2540.95	1.36722	0.22388	6.10693	1.02e-09	4.38e-08	Rab15
ENSMUSG00000000881	2065.16	1.22502	0.200687	6.10411	1.03e-09	4.45e-08	Dlg3
ENSMUSG00000018593	12031.2	-1.11812	0.183574	-6.09085	1.12e-09	4.82e-08	Sparc
ENSMUSG00000039953	15580.8	0.915002	0.150387	6.08433	1.17e-09	4.99e-08	Clstn1
ENSMUSG00000021250	782.263	2.14058	0.351822	6.08427	1.17e-09	4.99e-08	Fos
ENSMUSG00000021068	351.959	1.50311	0.247136	6.08212	1.19e-09	5.05e-08	Nin
ENSMUSG00000050064	208.547	1.39405	0.229469	6.07512	1.24e-09	5.26e-08	Zfp697
ENSMUSG00000031906	665.645	2.06684	0.340296	6.07367	1.25e-09	5.29e-08	Smpd3
ENSMUSG00000026170	303.837	-2.11386	0.348157	-6.07158	1.27e-09	5.35e-08	Cyp27a1
ENSMUSG00000034310	326.372	1.9013	0.3136	6.06282	1.34e-09	5.63e-08	Tmem132d
ENSMUSG00000021816	4723.69	0.801082	0.132145	6.06215	1.34e-09	5.63e-08	Ppp3cb
ENSMUSG00000020607	747.706	1.48675	0.245236	6.06252	1.34e-09	5.63e-08	Lratd1
ENSMUSG00000002107	3376.15	1.52123	0.251407	6.05086	1.44e-09	6.02e-08	Celf2
ENSMUSG00000031642	351.025	1.34382	0.222119	6.04997	1.45e-09	6.04e-08	Sh3rf1
ENSMUSG00000050965	1868.14	1.2292	0.203218	6.04866	1.46e-09	6.07e-08	Prkca
ENSMUSG00000022323	1267.51	-1.21535	0.200991	-6.04679	1.48e-09	6.13e-08	Rida
ENSMUSG00000063160	984.595	1.41664	0.234386	6.04404	1.5e-09	6.22e-08	Numbl
ENSMUSG00000029869	976.015	1.65298	0.273848	6.03614	1.58e-09	6.51e-08	Ephb6
ENSMUSG00000001943	61.5885	2.24015	0.371178	6.03524	1.59e-09	6.53e-08	Vsig2
ENSMUSG00000027660	594.971	1.24632	0.206933	6.02283	1.71e-09	7.04e-08	Skil
ENSMUSG00000016526	111.454	1.80856	0.300556	6.0174	1.77e-09	7.26e-08	Dyrk3
ENSMUSG00000026640	978.885	1.40709	0.233872	6.01649	1.78e-09	7.28e-08	Plxna2
ENSMUSG00000051703	612.825	1.49665	0.249037	6.00977	1.86e-09	7.57e-08	Tmem198
ENSMUSG00000028161	20319.4	1.22081	0.203165	6.00899	1.87e-09	7.59e-08	Ppp3ca
ENSMUSG00000008658	1977.95	1.32132	0.220371	5.99588	2.02e-09	8.21e-08	Rbfox1
ENSMUSG00000000942	59.6499	-8.47861	1.41585	-5.98836	2.12e-09	8.57e-08	Hoxa4
ENSMUSG00000047414	634.639	1.51388	0.253074	5.98197	2.2e-09	8.89e-08	Flrt2
ENSMUSG00000050967	1264.09	1.74734	0.29218	5.98037	2.23e-09	8.96e-08	Creg2
ENSMUSG00000027646	1296.49	0.883304	0.14773	5.97919	2.24e-09	9e-08	Src
ENSMUSG00000026527	1076	0.826928	0.138321	5.97833	2.25e-09	9.03e-08	Rgs7
ENSMUSG00000046709	5228.72	0.792714	0.13275	5.97149	2.35e-09	9.39e-08	Mapk10
ENSMUSG00000097182	28.8197	3.54793	0.594736	5.96556	2.44e-09	9.72e-08	A830009L08Rik
ENSMUSG00000040022	618.385	1.15941	0.194629	5.95703	2.57e-09	1.02e-07	Rab11fip2
ENSMUSG00000048482	371.777	1.20431	0.202661	5.9425	2.81e-09	1.11e-07	Bdnf
ENSMUSG00000048304	399.442	1.29413	0.217849	5.94048	2.84e-09	1.12e-07	Slitrk3
ENSMUSG00000046876	971.285	1.15322	0.194176	5.93903	2.87e-09	1.13e-07	Atxn1
ENSMUSG00000025813	413.685	1.18929	0.200339	5.93635	2.91e-09	1.15e-07	Homer2
ENSMUSG00000063887	633.178	1.38336	0.233102	5.93458	2.95e-09	1.16e-07	Nlgn1
ENSMUSG00000029561	148.854	-1.81401	0.305706	-5.93386	2.96e-09	1.16e-07	Oasl2
ENSMUSG00000040260	1815.27	-0.813002	0.137003	-5.9342	2.95e-09	1.16e-07	Daam2
ENSMUSG00000019772	330.202	2.60936	0.441722	5.90725	3.48e-09	1.36e-07	Vip
ENSMUSG00000043460	1197.8	1.22983	0.208226	5.90625	3.5e-09	1.36e-07	Elfn2
ENSMUSG00000058152	101.894	2.21045	0.374591	5.90098	3.61e-09	1.4e-07	Chsy3
ENSMUSG00000046182	858.52	1.85796	0.31516	5.8953	3.74e-09	1.45e-07	Gsg1l
ENSMUSG00000001227	1310.46	1.10482	0.18776	5.88424	4e-09	1.54e-07	Sema6b
ENSMUSG00000022577	2104.72	1.43922	0.245257	5.8682	4.41e-09	1.7e-07	Ly6h
ENSMUSG00000030075	255.851	1.09796	0.187378	5.85959	4.64e-09	1.78e-07	Cntn3
ENSMUSG00000020340	10205.7	1.01155	0.172788	5.8543	4.79e-09	1.84e-07	Cyfip2
ENSMUSG00000045672	223.253	-2.14686	0.366777	-5.85331	4.82e-09	1.84e-07	Col27a1
ENSMUSG00000029661	243.874	-1.54637	0.264435	-5.84782	4.98e-09	1.9e-07	Col1a2
ENSMUSG00000039106	195.189	1.42106	0.243602	5.8335	5.43e-09	2.06e-07	Htr5a
ENSMUSG00000040857	521.758	1.89072	0.324109	5.83362	5.42e-09	2.06e-07	Erf
ENSMUSG00000036995	136.519	-1.83767	0.315284	-5.82862	5.59e-09	2.12e-07	Asap3
ENSMUSG00000032487	116.936	2.16604	0.371767	5.82635	5.67e-09	2.14e-07	Ptgs2
ENSMUSG00000056258	1667.64	1.35709	0.233115	5.82158	5.83e-09	2.2e-07	Kcnq3
ENSMUSG00000025656	4183.69	1.28508	0.220883	5.81794	5.96e-09	2.24e-07	Arhgef9
ENSMUSG00000051401	45.3593	2.66798	0.458848	5.81453	6.08e-09	2.28e-07	Kctd16
ENSMUSG00000047904	192.296	1.93504	0.332885	5.81294	6.14e-09	2.3e-07	Sstr2
ENSMUSG00000030374	2183.01	1.22668	0.211161	5.8092	6.28e-09	2.35e-07	Strn4
ENSMUSG00000061086	141.514	3.00696	0.517879	5.80629	6.39e-09	2.38e-07	Myl4
ENSMUSG00000015829	1304.49	1.28337	0.221218	5.80135	6.58e-09	2.45e-07	Tnr
ENSMUSG00000026833	11685.2	1.24379	0.214565	5.79678	6.76e-09	2.51e-07	Olfm1
ENSMUSG00000078137	348.173	4.68269	0.807967	5.79565	6.81e-09	2.52e-07	Ankrd63
ENSMUSG00000104861	25.6669	5.59835	0.966022	5.79526	6.82e-09	2.52e-07	3110039M20Rik
ENSMUSG00000070498	1378.56	1.67966	0.28996	5.79272	6.93e-09	2.55e-07	Tmem132b
ENSMUSG00000049928	37.6678	3.69731	0.6398	5.77886	7.52e-09	2.77e-07	Glp2r
ENSMUSG00000086119	223.034	1.42507	0.246923	5.77132	7.87e-09	2.89e-07	NA
ENSMUSG00000120639	23.3703	4.41149	0.764681	5.76906	7.97e-09	2.92e-07	NA
ENSMUSG00000041468	146.004	1.78644	0.309691	5.76846	8e-09	2.92e-07	Gpr12
ENSMUSG00000026825	15443.8	0.891631	0.154621	5.76656	8.09e-09	2.95e-07	Dnm1
ENSMUSG00000020297	7991.74	1.49716	0.259655	5.76597	8.12e-09	2.95e-07	Nsg2
ENSMUSG00000051951	76.6757	2.11788	0.368482	5.74759	9.05e-09	3.28e-07	Xkr4
ENSMUSG00000020886	9324.27	1.09832	0.1911	5.74738	9.06e-09	3.28e-07	Dlg4
ENSMUSG00000050074	39.3375	3.74438	0.651559	5.74681	9.09e-09	3.29e-07	Spink8
ENSMUSG00000039145	1611.75	1.20207	0.20936	5.74162	9.38e-09	3.38e-07	Camk1d
ENSMUSG00000042662	460.779	-1.22415	0.213338	-5.73805	9.58e-09	3.45e-07	Dusp15
ENSMUSG00000032120	2039.47	1.49468	0.260674	5.73392	9.81e-09	3.52e-07	C2cd2l
ENSMUSG00000051029	239.525	-3.13591	0.54771	-5.72549	1.03e-08	3.69e-07	Serpinb1b
ENSMUSG00000028005	1920.96	1.31738	0.230449	5.7166	1.09e-08	3.88e-07	Gucy1b1
ENSMUSG00000033063	76.5202	3.27583	0.573429	5.7127	1.11e-08	3.97e-07	Cntnap3
ENSMUSG00000030605	1539.09	1.28521	0.225037	5.7111	1.12e-08	3.99e-07	Mfge8
ENSMUSG00000037185	52.9803	4.48351	0.785648	5.70677	1.15e-08	4.09e-07	Krt80
ENSMUSG00000059970	618.678	0.921355	0.161483	5.70558	1.16e-08	4.1e-07	Hspa2
ENSMUSG00000071265	128.573	2.45511	0.430279	5.70586	1.16e-08	4.1e-07	1700086L19Rik
ENSMUSG00000034390	595.069	1.78477	0.312938	5.70328	1.18e-08	4.15e-07	Cmip
ENSMUSG00000052298	1875.08	1.03659	0.181883	5.69923	1.2e-08	4.24e-07	Cdc42se2
ENSMUSG00000094910	1039.8	2.16151	0.379306	5.69861	1.21e-08	4.24e-07	D430019H16Rik
ENSMUSG00000054728	4798.67	1.7439	0.306427	5.69108	1.26e-08	4.42e-07	Phactr1
ENSMUSG00000053846	27.0947	5.28546	0.928688	5.69132	1.26e-08	4.42e-07	Lipg
ENSMUSG00000029153	974.223	1.46142	0.257019	5.68603	1.3e-08	4.54e-07	Ociad2
ENSMUSG00000013663	1397.45	0.907173	0.159568	5.68518	1.31e-08	4.55e-07	Pten
ENSMUSG00000118667	160.646	-3.30615	0.581713	-5.68347	1.32e-08	4.59e-07	Ahnak2
ENSMUSG00000039156	983.565	0.849216	0.149431	5.68301	1.32e-08	4.59e-07	Stim2
ENSMUSG00000087674	156.21	1.68299	0.296351	5.67904	1.35e-08	4.69e-07	NA
ENSMUSG00000006711	216.954	1.5529	0.273636	5.67508	1.39e-08	4.79e-07	D130043K22Rik
ENSMUSG00000068117	25.837	5.62176	0.99167	5.66899	1.44e-08	4.95e-07	Mei1
ENSMUSG00000026663	909.797	1.01463	0.179425	5.65487	1.56e-08	5.36e-07	Atf6
ENSMUSG00000026587	2772.5	1.15019	0.203415	5.65438	1.56e-08	5.37e-07	Astn1
ENSMUSG00000015501	1631.15	1.35644	0.240178	5.64765	1.63e-08	5.57e-07	Hivep2
ENSMUSG00000024042	258.446	1.61228	0.28599	5.63754	1.72e-08	5.89e-07	Sik1
ENSMUSG00000022332	1780.46	1.5017	0.267096	5.62232	1.88e-08	6.42e-07	Khdrbs3
ENSMUSG00000004187	6183.32	1.31578	0.234043	5.62195	1.89e-08	6.43e-07	Kifc2
ENSMUSG00000029406	2198.85	1.37432	0.244481	5.62138	1.89e-08	6.43e-07	Pitpnm2
ENSMUSG00000046999	177.49	2.21664	0.394368	5.62075	1.9e-08	6.44e-07	1110032F04Rik
ENSMUSG00000036225	914.944	1.37351	0.244376	5.62049	1.9e-08	6.44e-07	Kctd1
ENSMUSG00000085609	42.7197	2.63081	0.468938	5.61015	2.02e-08	6.82e-07	NA
ENSMUSG00000038335	276.843	1.22953	0.219199	5.6092	2.03e-08	6.85e-07	Tsr1
ENSMUSG00000058756	8133	1.06037	0.189419	5.59804	2.17e-08	7.29e-07	Thra
ENSMUSG00000038248	972.619	1.07134	0.191497	5.59456	2.21e-08	7.42e-07	Sobp
ENSMUSG00000003378	2477.85	1.24082	0.221869	5.59256	2.24e-08	7.49e-07	Grik5
ENSMUSG00000034327	702.604	-1.74286	0.311806	-5.58958	2.28e-08	7.6e-07	Kctd9
ENSMUSG00000118664	2709.7	1.32078	0.236329	5.58874	2.29e-08	7.62e-07	Tusc3
ENSMUSG00000024190	672.746	1.51118	0.270492	5.58676	2.31e-08	7.7e-07	Dusp1
ENSMUSG00000028634	531.297	0.915942	0.164156	5.5797	2.41e-08	8e-07	Hivep3
ENSMUSG00000068740	2041.15	0.915959	0.164213	5.57788	2.43e-08	8.05e-07	Celsr2
ENSMUSG00000022208	3615.64	1.31884	0.236439	5.57794	2.43e-08	8.05e-07	Jph4
ENSMUSG00000039059	700.401	1.82996	0.328347	5.57325	2.5e-08	8.25e-07	Hrh3
ENSMUSG00000064115	3076.25	0.841194	0.150973	5.57182	2.52e-08	8.3e-07	Cadm2
ENSMUSG00000028758	251.617	1.72479	0.310256	5.55925	2.71e-08	8.9e-07	Kif17
ENSMUSG00000031618	800.985	1.20035	0.216083	5.55502	2.78e-08	9.1e-07	Nr3c2
ENSMUSG00000110618	23.4908	3.62673	0.653229	5.55201	2.82e-08	9.24e-07	Gm39822
ENSMUSG00000048388	3593.07	1.12392	0.202887	5.53963	3.03e-08	9.9e-07	Fam171b
ENSMUSG00000046442	2417.97	1.19013	0.214984	5.53592	3.1e-08	1.01e-06	Ppm1e
ENSMUSG00000066687	102.054	1.71464	0.309779	5.53505	3.11e-08	1.01e-06	Zbtb16
ENSMUSG00000041540	327.096	1.08792	0.196637	5.53264	3.15e-08	1.02e-06	Sox5
ENSMUSG00000044017	34.5271	3.10775	0.56263	5.52361	3.32e-08	1.07e-06	Adgrd1
ENSMUSG00000032796	60.0807	-1.80546	0.326856	-5.52371	3.32e-08	1.07e-06	Lama1
ENSMUSG00000049907	656.67	1.31711	0.23882	5.51507	3.49e-08	1.13e-06	Rasl11b
ENSMUSG00000042348	420.833	1.51058	0.27398	5.51348	3.52e-08	1.13e-06	Arl15
ENSMUSG00000036473	1004.32	1.06344	0.192911	5.51261	3.54e-08	1.14e-06	Tbc1d24
ENSMUSG00000011877	4564.54	0.935274	0.16993	5.50388	3.72e-08	1.19e-06	Git1
ENSMUSG00000048911	305.534	1.11549	0.202773	5.50115	3.77e-08	1.21e-06	Rnf24
ENSMUSG00000021684	629.991	1.35039	0.245504	5.50048	3.79e-08	1.21e-06	Pde8b
ENSMUSG00000022205	3205.36	0.925821	0.168551	5.49283	3.96e-08	1.26e-06	Sub1
ENSMUSG00000092492	57.8282	2.18029	0.397061	5.49108	3.99e-08	1.27e-06	NA
ENSMUSG00000052302	847.402	0.8777	0.160104	5.48206	4.2e-08	1.34e-06	Tbc1d30
ENSMUSG00000037826	995.674	0.835022	0.152405	5.47897	4.28e-08	1.35e-06	Ppm1k
ENSMUSG00000030403	291.687	-1.00325	0.183101	-5.47924	4.27e-08	1.35e-06	Vasp
ENSMUSG00000027457	3855.71	0.821592	0.150047	5.47556	4.36e-08	1.38e-06	Snph
ENSMUSG00000105843	230.996	-1.31134	0.239568	-5.47375	4.41e-08	1.39e-06	NA
ENSMUSG00000035621	770.054	0.845839	0.154577	5.47194	4.45e-08	1.4e-06	Midn
ENSMUSG00000059187	386.807	1.43715	0.263237	5.45952	4.77e-08	1.5e-06	Tafa1
ENSMUSG00000026385	3888.88	-0.99295	0.181933	-5.45779	4.82e-08	1.51e-06	Dbi
ENSMUSG00000033955	666.013	0.840682	0.154102	5.45536	4.89e-08	1.53e-06	Tnks1bp1
ENSMUSG00000024957	103.759	1.7194	0.315436	5.45085	5.01e-08	1.57e-06	Kcnk4
ENSMUSG00000044352	990.963	1.64283	0.301602	5.44701	5.12e-08	1.6e-06	Sowaha
ENSMUSG00000028137	962.146	1.88212	0.345594	5.44606	5.15e-08	1.6e-06	Celf3
ENSMUSG00000038855	1287.2	-1.43845	0.26415	-5.44558	5.16e-08	1.6e-06	Itpkb
ENSMUSG00000056367	1448.26	0.96916	0.178037	5.4436	5.22e-08	1.62e-06	Actr3b
ENSMUSG00000062488	129.085	-1.56532	0.288012	-5.43492	5.48e-08	1.7e-06	Ifit3b
ENSMUSG00000059149	644.535	1.15805	0.213301	5.42918	5.66e-08	1.75e-06	Mfsd4a
ENSMUSG00000115406	19.635	4.13361	0.761717	5.4267	5.74e-08	1.77e-06	NA
ENSMUSG00000087022	142.759	5.71132	1.05338	5.42193	5.9e-08	1.81e-06	9130024F11Rik
ENSMUSG00000024855	817.764	1.21875	0.224894	5.41923	5.99e-08	1.84e-06	Pacs1
ENSMUSG00000004383	1637.55	1.05879	0.195612	5.4127	6.21e-08	1.9e-06	Large1
ENSMUSG00000029765	1083.37	0.719827	0.133125	5.40716	6.4e-08	1.96e-06	Plxna4
ENSMUSG00000010797	36.3956	3.74485	0.692656	5.40651	6.43e-08	1.96e-06	Wnt2
ENSMUSG00000026571	956.998	1.0845	0.200644	5.40509	6.48e-08	1.97e-06	Dcaf6
ENSMUSG00000022548	8226.88	-1.19783	0.221742	-5.4019	6.59e-08	2.01e-06	Apod
ENSMUSG00000040003	1174.38	0.826703	0.153302	5.39266	6.94e-08	2.11e-06	Magi2
ENSMUSG00000020015	1928.87	1.29108	0.239493	5.39091	7.01e-08	2.12e-06	Cdk17
ENSMUSG00000046321	371.667	2.19769	0.407866	5.38826	7.11e-08	2.15e-06	Hs3st2
ENSMUSG00000115099	128.168	1.6811	0.312224	5.38426	7.27e-08	2.2e-06	NA
ENSMUSG00000026991	7846.51	-1.07037	0.198841	-5.38305	7.32e-08	2.21e-06	Pkp4
ENSMUSG00000031750	428.791	1.50533	0.280195	5.37243	7.77e-08	2.34e-06	Il34
ENSMUSG00000102697	58.7089	2.18661	0.407167	5.37032	7.86e-08	2.36e-06	Pcdhac2
ENSMUSG00000019997	323.936	1.58757	0.295672	5.36934	7.9e-08	2.37e-06	Ccn2
ENSMUSG00000029723	2304.14	-0.700694	0.130561	-5.36682	8.01e-08	2.4e-06	Spacdr
ENSMUSG00000074968	1438.57	1.56988	0.292754	5.36245	8.21e-08	2.45e-06	Ano3
ENSMUSG00000022285	11674.1	0.832192	0.155213	5.3616	8.25e-08	2.45e-06	Ywhaz
ENSMUSG00000067594	78.2811	2.76473	0.515635	5.3618	8.24e-08	2.45e-06	Krt77
ENSMUSG00000028086	2648.69	0.761955	0.142199	5.35838	8.4e-08	2.49e-06	Fbxw7
ENSMUSG00000031561	362.796	1.93989	0.362014	5.3586	8.39e-08	2.49e-06	Tenm3
ENSMUSG00000026932	3263.89	-1.1052	0.206401	-5.35464	8.57e-08	2.54e-06	Nacc2
ENSMUSG00000039716	1024.77	1.5634	0.292146	5.35145	8.73e-08	2.58e-06	Dock3
ENSMUSG00000027002	5975.31	0.849012	0.15879	5.34677	8.95e-08	2.64e-06	Nckap1
ENSMUSG00000033124	336.304	1.28617	0.240708	5.34329	9.13e-08	2.69e-06	Atg9a
ENSMUSG00000020102	314.267	1.21162	0.226987	5.33783	9.41e-08	2.76e-06	Slc16a7
ENSMUSG00000017734	2583.58	-0.953214	0.178692	-5.3344	9.59e-08	2.81e-06	Dbndd2
ENSMUSG00000030067	942.259	1.63168	0.30615	5.32965	9.84e-08	2.88e-06	Foxp1
ENSMUSG00000025885	389.076	2.61677	0.491282	5.32641	1e-07	2.93e-06	Myo5b
ENSMUSG00000024642	750.629	1.07913	0.202697	5.32384	1.02e-07	2.96e-06	Tle4
ENSMUSG00000051920	138.446	2.32312	0.436402	5.32335	1.02e-07	2.97e-06	Rspo2
ENSMUSG00000023345	161.176	1.36795	0.257169	5.31928	1.04e-07	3.03e-06	Poc1a
ENSMUSG00000015981	1369.45	1.91509	0.360116	5.31797	1.05e-07	3.04e-06	Stk32c
ENSMUSG00000057706	139.563	1.37996	0.259659	5.3145	1.07e-07	3.09e-06	Mex3b
ENSMUSG00000004936	3528.86	1.06949	0.201245	5.3144	1.07e-07	3.09e-06	Map2k1
ENSMUSG00000022441	58.1932	2.97857	0.560624	5.31296	1.08e-07	3.11e-06	Efcab6
ENSMUSG00000054404	138.8	-1.51279	0.284801	-5.31176	1.09e-07	3.12e-06	Slfn5
ENSMUSG00000001323	449.121	1.18475	0.223039	5.31187	1.09e-07	3.12e-06	Srr
ENSMUSG00000038807	1957.21	0.746119	0.14049	5.31082	1.09e-07	3.13e-06	Rap1gap2
ENSMUSG00000022756	553.539	1.28873	0.242689	5.3102	1.1e-07	3.14e-06	Slc7a4
ENSMUSG00000052026	673.483	1.09105	0.205641	5.30563	1.12e-07	3.21e-06	Slc6a7
ENSMUSG00000032679	322.359	-1.9487	0.367673	-5.30009	1.16e-07	3.3e-06	Cd59a
ENSMUSG00000035203	6363.63	0.910511	0.171821	5.29917	1.16e-07	3.31e-06	Epn1
ENSMUSG00000026414	82.3337	2.17203	0.409961	5.29814	1.17e-07	3.32e-06	Tnnt2
ENSMUSG00000010592	46.6625	2.70714	0.510908	5.29869	1.17e-07	3.32e-06	Dazl
ENSMUSG00000074896	221.647	-1.36292	0.257241	-5.29821	1.17e-07	3.32e-06	Ifit3
ENSMUSG00000047787	192.402	1.43027	0.270033	5.29666	1.18e-07	3.34e-06	Flrt1
ENSMUSG00000047013	1165.87	1.16077	0.219226	5.29485	1.19e-07	3.36e-06	Fbxo41
ENSMUSG00000078117	120.744	1.40384	0.265308	5.29138	1.21e-07	3.42e-06	NA
ENSMUSG00000031971	516.369	1.89092	0.357419	5.29049	1.22e-07	3.43e-06	Ccsap
ENSMUSG00000038375	5644.87	-1.34474	0.254484	-5.2842	1.26e-07	3.55e-06	Trp53inp2
ENSMUSG00000026730	1590.77	1.50082	0.284047	5.28371	1.27e-07	3.55e-06	Pter
ENSMUSG00000031278	1020.46	0.86361	0.163535	5.2809	1.29e-07	3.59e-06	Acsl4
ENSMUSG00000031972	74.002	1.99645	0.37803	5.28119	1.28e-07	3.59e-06	Acta1
ENSMUSG00000046719	511.647	1.1215	0.212401	5.2801	1.29e-07	3.6e-06	Nxph3
ENSMUSG00000074259	86.9154	1.95137	0.369658	5.27885	1.3e-07	3.62e-06	Gramd2
ENSMUSG00000072875	528.334	1.19738	0.226884	5.27751	1.31e-07	3.64e-06	Gpr27
ENSMUSG00000053825	914.891	1.08551	0.205707	5.27698	1.31e-07	3.64e-06	Ppfia2
ENSMUSG00000024164	119.535	-3.01323	0.571018	-5.27695	1.31e-07	3.64e-06	C3
ENSMUSG00000054871	709.392	2.20923	0.418801	5.27513	1.33e-07	3.67e-06	Tmem158
ENSMUSG00000036894	519.553	1.46784	0.278395	5.2725	1.35e-07	3.71e-06	Rap2b
ENSMUSG00000049225	1518.5	1.00056	0.189765	5.27264	1.34e-07	3.71e-06	Pdp1
ENSMUSG00000085148	217.5	1.47283	0.279561	5.26839	1.38e-07	3.79e-06	Mir22hg
ENSMUSG00000032586	123.847	1.47091	0.279271	5.26695	1.39e-07	3.81e-06	Traip
ENSMUSG00000056069	220.548	1.27619	0.242496	5.26273	1.42e-07	3.89e-06	Otulinl
ENSMUSG00000015605	332.718	1.14761	0.218061	5.2628	1.42e-07	3.89e-06	Srf
ENSMUSG00000042680	128.475	1.59753	0.303635	5.26134	1.43e-07	3.91e-06	Garem1
ENSMUSG00000075277	70.8639	-4.65611	0.885035	-5.26093	1.43e-07	3.91e-06	NA
ENSMUSG00000054469	472.427	0.931189	0.177103	5.25789	1.46e-07	3.97e-06	Lclat1
ENSMUSG00000038296	393.288	1.29179	0.245784	5.25582	1.47e-07	4e-06	Galnt18
ENSMUSG00000032087	640.219	1.04907	0.1996	5.25588	1.47e-07	4e-06	Dscaml1
ENSMUSG00000020577	2581.28	0.713385	0.13589	5.24974	1.52e-07	4.12e-06	Tspan13
ENSMUSG00000067242	1360.78	0.697285	0.13282	5.24986	1.52e-07	4.12e-06	Lgi1
ENSMUSG00000033488	267.388	-1.18198	0.225212	-5.24832	1.53e-07	4.15e-06	Cryzl2
ENSMUSG00000031932	277.163	2.22702	0.424385	5.24764	1.54e-07	4.16e-06	Gpr83
ENSMUSG00000044835	624.218	1.244	0.237175	5.24508	1.56e-07	4.21e-06	Ankrd45
ENSMUSG00000107677	21.1422	4.56002	0.869823	5.24247	1.58e-07	4.26e-06	Olfr316
ENSMUSG00000032827	2972.04	1.36152	0.259761	5.24141	1.59e-07	4.28e-06	Ppp1r9a
ENSMUSG00000050272	630.288	1.00633	0.192068	5.23942	1.61e-07	4.32e-06	Dscam
ENSMUSG00000075602	466.502	-1.12463	0.214999	-5.23085	1.69e-07	4.52e-06	Ly6a
ENSMUSG00000025867	15718.3	1.34676	0.257596	5.2282	1.71e-07	4.57e-06	Cplx2
ENSMUSG00000016346	3863.95	1.03408	0.19794	5.22424	1.75e-07	4.67e-06	Kcnq2
ENSMUSG00000022607	1224.46	0.883458	0.169247	5.21993	1.79e-07	4.77e-06	Ptk2
ENSMUSG00000020423	370.473	1.90489	0.365238	5.21549	1.83e-07	4.87e-06	Btg2
ENSMUSG00000055745	726.642	0.959891	0.184229	5.21031	1.89e-07	5e-06	Rtl6
ENSMUSG00000120908	67.9062	-2.96186	0.568682	-5.20828	1.91e-07	5.05e-06	NA
ENSMUSG00000026610	711.687	-1.05682	0.203064	-5.20436	1.95e-07	5.15e-06	Esrrg
ENSMUSG00000032807	61.8072	2.62478	0.504534	5.20239	1.97e-07	5.2e-06	Alox12b
ENSMUSG00000070565	790.409	1.04838	0.201545	5.20174	1.97e-07	5.21e-06	Rasal2
ENSMUSG00000068859	87.0671	3.14621	0.60507	5.19974	2e-07	5.26e-06	Sp9
ENSMUSG00000063434	484.966	1.21014	0.233067	5.19223	2.08e-07	5.46e-06	Sorcs3
ENSMUSG00000034171	1096.99	1.01748	0.19606	5.18962	2.11e-07	5.53e-06	Faah
ENSMUSG00000026018	489.333	0.851769	0.164261	5.18545	2.15e-07	5.65e-06	Ica1l
ENSMUSG00000040151	733.966	0.817228	0.157676	5.18295	2.18e-07	5.71e-06	Hs2st1
ENSMUSG00000006218	128.822	-1.55203	0.299473	-5.18253	2.19e-07	5.72e-06	Fam131c
ENSMUSG00000068522	125.961	-1.58844	0.306514	-5.18229	2.19e-07	5.72e-06	Aard
ENSMUSG00000007653	282.114	2.22995	0.430439	5.18065	2.21e-07	5.76e-06	Gabrb2
ENSMUSG00000022103	768.467	1.39964	0.270255	5.17895	2.23e-07	5.8e-06	Gfra2
ENSMUSG00000007656	3256.22	1.58375	0.306023	5.17526	2.28e-07	5.91e-06	Arpp19
ENSMUSG00000022324	327.097	2.04987	0.396274	5.17284	2.31e-07	5.97e-06	Matn2
ENSMUSG00000050164	207.92	2.09454	0.404965	5.17215	2.31e-07	5.99e-06	Mchr1
ENSMUSG00000030739	1588.75	-1.1719	0.226608	-5.17148	2.32e-07	6e-06	Myh14
ENSMUSG00000046318	96.0949	1.94302	0.375743	5.17115	2.33e-07	6e-06	Ccbe1
ENSMUSG00000028445	1672.39	-0.967419	0.187254	-5.16633	2.39e-07	6.15e-06	Enho
ENSMUSG00000032564	602.016	1.63656	0.31688	5.1646	2.41e-07	6.19e-06	Cpne4
ENSMUSG00000039747	876.468	0.903122	0.174953	5.16208	2.44e-07	6.27e-06	Orai2
ENSMUSG00000056493	502.146	0.915781	0.177574	5.15719	2.51e-07	6.42e-06	Foxk1
ENSMUSG00000022240	2392.67	0.83994	0.16287	5.15713	2.51e-07	6.42e-06	Ctnnd2
ENSMUSG00000000416	779.399	1.10705	0.21474	5.1553	2.53e-07	6.47e-06	Cttnbp2
ENSMUSG00000026155	232.796	1.42037	0.275621	5.15333	2.56e-07	6.53e-06	Smap1
ENSMUSG00000019853	156.417	-1.67385	0.324845	-5.15275	2.57e-07	6.54e-06	Hebp2
ENSMUSG00000030685	1746.53	0.847098	0.164423	5.15194	2.58e-07	6.56e-06	Kctd13
ENSMUSG00000041592	272.903	0.977964	0.189867	5.15078	2.59e-07	6.59e-06	Sdk2
ENSMUSG00000030000	2427.91	0.951383	0.184771	5.14897	2.62e-07	6.64e-06	Add2
ENSMUSG00000110633	25.6821	-5.36718	1.04298	-5.14602	2.66e-07	6.72e-06	Gm32122
ENSMUSG00000005958	231.351	1.42956	0.277793	5.14613	2.66e-07	6.72e-06	Ephb3
ENSMUSG00000004894	1103.27	-1.32636	0.257847	-5.14399	2.69e-07	6.78e-06	Hapln2
ENSMUSG00000030465	3998.48	1.37294	0.266889	5.14423	2.69e-07	6.78e-06	Psd3
ENSMUSG00000058248	645.888	1.48239	0.288598	5.13651	2.8e-07	7.04e-06	Kcnh1
ENSMUSG00000056427	168.434	1.41575	0.276148	5.12676	2.95e-07	7.4e-06	Slit3
ENSMUSG00000031626	1422.55	1.20437	0.235011	5.12475	2.98e-07	7.47e-06	Sorbs2
ENSMUSG00000050248	191.764	1.20551	0.235489	5.11919	3.07e-07	7.68e-06	Evc2
ENSMUSG00000036052	1311.24	1.27824	0.249817	5.1167	3.11e-07	7.77e-06	Dnajb5
ENSMUSG00000036792	559.99	0.922964	0.180461	5.11447	3.15e-07	7.85e-06	Mbd5
ENSMUSG00000032966	7393.43	0.946397	0.185236	5.10916	3.24e-07	8.07e-06	Fkbp1a
ENSMUSG00000037624	655.001	1.53616	0.300797	5.10697	3.27e-07	8.15e-06	Kcnk2
ENSMUSG00000075389	221.649	-1.05646	0.206913	-5.10581	3.29e-07	8.18e-06	NA
ENSMUSG00000053716	837.068	0.953444	0.186778	5.1047	3.31e-07	8.22e-06	Dusp7
ENSMUSG00000031980	1737.82	-1.6308	0.319764	-5.10001	3.4e-07	8.41e-06	Agt
ENSMUSG00000092274	3148.64	-1.65342	0.324244	-5.0993	3.41e-07	8.43e-06	Neat1
ENSMUSG00000046449	286.211	1.28878	0.252828	5.09747	3.44e-07	8.5e-06	Nexmif
ENSMUSG00000058835	1801.43	0.693187	0.136168	5.09068	3.57e-07	8.8e-06	Abi1
ENSMUSG00000032268	113.55	-2.60498	0.511938	-5.08846	3.61e-07	8.89e-06	Tmprss5
ENSMUSG00000044629	923.202	0.790974	0.155533	5.08557	3.67e-07	9e-06	Cnrip1
ENSMUSG00000079018	602.955	-0.942299	0.185289	-5.08556	3.67e-07	9e-06	Ly6c1
ENSMUSG00000029154	24.248	3.2597	0.641703	5.07976	3.78e-07	9.26e-06	Cwh43
ENSMUSG00000066721	100.647	1.70436	0.335763	5.07607	3.85e-07	9.43e-06	Zfp575
ENSMUSG00000034675	2224.47	1.1844	0.233416	5.07421	3.89e-07	9.51e-06	Dbn1
ENSMUSG00000034023	36.1744	2.46807	0.486585	5.07223	3.93e-07	9.59e-06	Fancd2
ENSMUSG00000104868	60.6213	2.29192	0.451959	5.07109	3.96e-07	9.64e-06	NA
ENSMUSG00000018474	5557.73	1.03697	0.204695	5.06591	4.06e-07	9.89e-06	Chd3
ENSMUSG00000068742	1487.55	0.813266	0.160934	5.05341	4.34e-07	1.05e-05	Cry2
ENSMUSG00000038587	927.293	-1.42335	0.281977	-5.04775	4.47e-07	1.08e-05	Akap12
ENSMUSG00000031870	320.745	1.16846	0.231557	5.0461	4.51e-07	1.09e-05	Pgr
ENSMUSG00000022122	1108.09	-1.04284	0.206955	-5.03894	4.68e-07	1.13e-05	Ednrb
ENSMUSG00000041423	343.405	-1.6715	0.331809	-5.03752	4.72e-07	1.14e-05	Paqr6
ENSMUSG00000036095	1628.78	1.74015	0.345532	5.03614	4.75e-07	1.15e-05	Dgkb
ENSMUSG00000037014	19.1777	4.64165	0.921801	5.03541	4.77e-07	1.15e-05	Sstr4
ENSMUSG00000026976	43.0648	-5.00725	0.995021	-5.0323	4.85e-07	1.17e-05	Pax8
ENSMUSG00000035285	828.838	1.01346	0.201501	5.02958	4.92e-07	1.18e-05	Nat14
ENSMUSG00000028518	450.06	1.1251	0.223744	5.02853	4.94e-07	1.18e-05	Prkaa2
ENSMUSG00000036158	766.383	1.2692	0.25254	5.02572	5.02e-07	1.2e-05	Prickle1
ENSMUSG00000100837	116.716	-1.99533	0.397233	-5.02307	5.09e-07	1.22e-05	1700063D05Rik
ENSMUSG00000033900	1217.71	1.09016	0.217172	5.01983	5.17e-07	1.23e-05	Map9
ENSMUSG00000032128	70.4581	2.44082	0.486277	5.01939	5.18e-07	1.24e-05	Robo3
ENSMUSG00000034936	433.163	1.16021	0.231214	5.0179	5.22e-07	1.24e-05	Arl4d
ENSMUSG00000030718	2952.4	0.936615	0.186868	5.01218	5.38e-07	1.28e-05	Ppme1
ENSMUSG00000018334	586.52	0.811535	0.161912	5.0122	5.38e-07	1.28e-05	Ksr1
ENSMUSG00000031302	921.229	0.89316	0.178387	5.00686	5.53e-07	1.31e-05	Nlgn3
ENSMUSG00000047786	386.031	1.20534	0.240952	5.00242	5.66e-07	1.34e-05	Lix1
ENSMUSG00000063229	3754.44	0.917015	0.183503	4.99729	5.81e-07	1.37e-05	Ldha
ENSMUSG00000042078	2379.03	0.973163	0.195001	4.99055	6.02e-07	1.42e-05	Svop
ENSMUSG00000063568	237.931	1.09389	0.21971	4.9788	6.4e-07	1.51e-05	Jazf1
ENSMUSG00000027712	1530.26	-1.40032	0.281379	-4.97662	6.47e-07	1.52e-05	Anxa5
ENSMUSG00000112627	48.9379	2.04001	0.410209	4.9731	6.59e-07	1.55e-05	4933412E12Rik
ENSMUSG00000022426	893.615	0.868653	0.174695	4.97239	6.61e-07	1.55e-05	Josd1
ENSMUSG00000071073	489.628	1.05911	0.213157	4.96871	6.74e-07	1.58e-05	Lrrc73
ENSMUSG00000069516	404.675	-1.75128	0.352659	-4.96592	6.84e-07	1.6e-05	Lyz2
ENSMUSG00000006356	1388.42	1.3972	0.281365	4.96578	6.84e-07	1.6e-05	Crip2
ENSMUSG00000040452	98.096	1.44426	0.290828	4.96603	6.83e-07	1.6e-05	Cdh12
ENSMUSG00000074785	511.813	1.36108	0.274462	4.95907	7.08e-07	1.65e-05	Plxnc1
ENSMUSG00000028351	2114.37	1.12935	0.227854	4.95648	7.18e-07	1.67e-05	Brinp1
ENSMUSG00000047139	449.15	-2.24535	0.453031	-4.95629	7.19e-07	1.67e-05	Cd24a
ENSMUSG00000044122	100.276	-1.38151	0.278759	-4.95592	7.2e-07	1.67e-05	Proca1
ENSMUSG00000090066	20.3457	3.27209	0.660643	4.95288	7.31e-07	1.69e-05	1110002E22Rik
ENSMUSG00000038578	92.7466	1.66666	0.33649	4.95308	7.3e-07	1.69e-05	Susd1
ENSMUSG00000038619	4336.28	0.765931	0.154653	4.95257	7.32e-07	1.69e-05	Ensa
ENSMUSG00000115729	35.2679	2.53518	0.511954	4.95197	7.35e-07	1.69e-05	NA
ENSMUSG00000020475	56.54	2.31799	0.468167	4.95121	7.38e-07	1.7e-05	Pgam2
ENSMUSG00000064043	336.664	1.36593	0.276	4.94903	7.46e-07	1.71e-05	Trerf1
ENSMUSG00000032076	2041.46	0.81965	0.1657	4.94661	7.55e-07	1.73e-05	Cadm1
ENSMUSG00000032231	335.776	-1.67749	0.339268	-4.94444	7.64e-07	1.75e-05	Anxa2
ENSMUSG00000001419	1960.09	1.10844	0.224228	4.94338	7.68e-07	1.76e-05	Mef2d
ENSMUSG00000024112	455.794	1.73717	0.351497	4.94222	7.72e-07	1.77e-05	Cacna1h
ENSMUSG00000036502	808.459	-0.746755	0.151186	-4.93931	7.84e-07	1.79e-05	Tmem255a
ENSMUSG00000052560	227.561	1.14076	0.230987	4.93862	7.87e-07	1.79e-05	Cpne8
ENSMUSG00000091712	582.056	-1.25994	0.255151	-4.93801	7.89e-07	1.8e-05	Sec14l5
ENSMUSG00000018547	1699.69	0.800264	0.162156	4.93514	8.01e-07	1.82e-05	Pip4k2b
ENSMUSG00000020894	16380.3	0.921641	0.187034	4.92767	8.32e-07	1.89e-05	Vamp2
ENSMUSG00000069911	84.2711	-1.65679	0.336312	-4.92636	8.38e-07	1.9e-05	Insyn2b
ENSMUSG00000043415	355.769	1.06066	0.215411	4.9239	8.48e-07	1.92e-05	Otud1
ENSMUSG00000066057	264.345	1.11432	0.226349	4.92302	8.52e-07	1.93e-05	Gm1976
ENSMUSG00000028126	637.052	1.21071	0.245944	4.92268	8.54e-07	1.93e-05	Pip5k1a
ENSMUSG00000046593	95.9973	1.91967	0.390434	4.91675	8.8e-07	1.98e-05	Tmem215
ENSMUSG00000044469	61.03	1.81196	0.368515	4.91692	8.79e-07	1.98e-05	Tnfaip8l1
ENSMUSG00000038765	57.7788	-4.12781	0.84006	-4.91371	8.94e-07	2.01e-05	Lmx1b
ENSMUSG00000017679	718.581	0.861769	0.175423	4.91251	8.99e-07	2.02e-05	Ttpal
ENSMUSG00000020182	373.208	-1.59844	0.325429	-4.9118	9.02e-07	2.02e-05	Ddc
ENSMUSG00000103428	18.4507	4.36273	0.889836	4.90284	9.45e-07	2.11e-05	Gm20754
ENSMUSG00000024935	1067.44	0.984536	0.201079	4.89627	9.77e-07	2.18e-05	Slc1a1
ENSMUSG00000047428	204.014	1.59168	0.325888	4.88414	1.04e-06	2.32e-05	Dlk2
ENSMUSG00000029151	736.06	1.80303	0.369206	4.88353	1.04e-06	2.32e-05	Slc30a3
ENSMUSG00000051615	1210.27	0.991772	0.203233	4.87998	1.06e-06	2.36e-05	Rap2a
ENSMUSG00000034730	4483.28	1.07965	0.221277	4.87917	1.07e-06	2.37e-05	Adgrb1
ENSMUSG00000052981	3041.01	0.740025	0.1517	4.8782	1.07e-06	2.38e-05	Ube2ql1
ENSMUSG00000031166	2511.92	0.760675	0.155985	4.8766	1.08e-06	2.39e-05	Wdr13
ENSMUSG00000055540	70.0198	1.65432	0.33939	4.87439	1.09e-06	2.42e-05	Epha6
ENSMUSG00000000223	679.561	0.735387	0.150877	4.8741	1.09e-06	2.42e-05	Drp2
ENSMUSG00000055538	1717.31	-0.909486	0.18676	-4.8698	1.12e-06	2.47e-05	Zcchc24
ENSMUSG00000041141	1651.37	1.19156	0.244898	4.86553	1.14e-06	2.52e-05	Pnma8a
ENSMUSG00000025366	442.879	-1.59564	0.327985	-4.86497	1.14e-06	2.52e-05	Esyt1
ENSMUSG00000036298	1571.14	1.27489	0.262186	4.86253	1.16e-06	2.55e-05	Slc2a13
ENSMUSG00000039349	631.417	1.4544	0.299172	4.86144	1.17e-06	2.56e-05	C130074G19Rik
ENSMUSG00000033705	197.321	-1.15229	0.237075	-4.86046	1.17e-06	2.57e-05	Stard9
ENSMUSG00000024670	18.1516	5.10975	1.05187	4.85778	1.19e-06	2.6e-05	Cd6
ENSMUSG00000036856	208.179	1.14481	0.235732	4.8564	1.2e-06	2.61e-05	Wnt4
ENSMUSG00000021275	868.879	1.03817	0.213783	4.85621	1.2e-06	2.61e-05	Tecpr2
ENSMUSG00000046329	4524.54	0.901329	0.185623	4.85569	1.2e-06	2.62e-05	Slc25a23
ENSMUSG00000060012	1328.43	-1.33283	0.274513	-4.85525	1.2e-06	2.62e-05	Kif13b
ENSMUSG00000048915	181.301	1.24202	0.255952	4.85255	1.22e-06	2.65e-05	Efna5
ENSMUSG00000035181	213.053	-1.01425	0.209386	-4.84391	1.27e-06	2.77e-05	Heatr5a
ENSMUSG00000028654	160.383	1.18719	0.245129	4.84314	1.28e-06	2.77e-05	Mycl
ENSMUSG00000038775	44.5308	1.92729	0.398136	4.84077	1.29e-06	2.8e-05	Vill
ENSMUSG00000110924	93.2453	2.96891	0.613349	4.84049	1.3e-06	2.8e-05	Gm40518
ENSMUSG00000020422	1368.25	-0.748196	0.154702	-4.83637	1.32e-06	2.86e-05	Tns3
ENSMUSG00000021253	358.958	-0.900998	0.186375	-4.83432	1.34e-06	2.88e-05	Tgfb3
ENSMUSG00000074971	123.699	-1.93083	0.399578	-4.83218	1.35e-06	2.91e-05	Fibin
ENSMUSG00000079434	44.4902	2.22264	0.46044	4.82721	1.38e-06	2.98e-05	Neu2
ENSMUSG00000027247	745.427	1.00468	0.208134	4.8271	1.39e-06	2.98e-05	Arhgap1
ENSMUSG00000028494	194.948	-1.38649	0.287482	-4.82289	1.41e-06	3.04e-05	Plin2
ENSMUSG00000007682	596.182	0.860069	0.178403	4.82094	1.43e-06	3.06e-05	Dio2
ENSMUSG00000087658	26.1538	-5.72708	1.18934	-4.81534	1.47e-06	3.15e-05	Hotairm1
ENSMUSG00000018126	30.6545	2.81748	0.585443	4.81256	1.49e-06	3.19e-05	Baiap2l2
ENSMUSG00000109695	249.69	-1.52165	0.316321	-4.81048	1.51e-06	3.22e-05	Gm31166
ENSMUSG00000000632	2355.5	1.47223	0.306228	4.80761	1.53e-06	3.26e-05	Sez6
ENSMUSG00000034842	108.505	-1.85033	0.384899	-4.80732	1.53e-06	3.26e-05	Art3
ENSMUSG00000026826	497.811	2.40541	0.500589	4.80516	1.55e-06	3.29e-05	Nr4a2
ENSMUSG00000030878	608.369	-1.31777	0.274353	-4.80319	1.56e-06	3.32e-05	Cdr2
ENSMUSG00000028039	551.263	1.15659	0.240828	4.80256	1.57e-06	3.32e-05	Efna3
ENSMUSG00000058589	2444.5	1.32375	0.275762	4.80033	1.58e-06	3.36e-05	Anks1b
ENSMUSG00000021680	234.369	1.93447	0.40305	4.79958	1.59e-06	3.37e-05	Crhbp
ENSMUSG00000068566	736.245	0.758221	0.158023	4.79816	1.6e-06	3.39e-05	Myadm
ENSMUSG00000038700	317.459	-7.90605	1.64783	-4.79787	1.6e-06	3.39e-05	Hoxb5
ENSMUSG00000058669	52.6774	-2.47072	0.515168	-4.79595	1.62e-06	3.41e-05	Nkx2-9
ENSMUSG00000052534	2179.28	0.901821	0.188194	4.79199	1.65e-06	3.48e-05	Pbx1
ENSMUSG00000037295	187.657	-1.78097	0.371791	-4.79025	1.67e-06	3.5e-05	Ldlrap1
ENSMUSG00000053279	2837.89	-1.7461	0.364706	-4.7877	1.69e-06	3.54e-05	Aldh1a1
ENSMUSG00000036879	644.72	-0.773845	0.161834	-4.78171	1.74e-06	3.65e-05	Phkb
ENSMUSG00000024411	3906.78	-1.51856	0.317592	-4.78147	1.74e-06	3.65e-05	Aqp4
ENSMUSG00000015994	1401.5	-0.876568	0.18334	-4.78111	1.74e-06	3.65e-05	Fnta
ENSMUSG00000006522	1200.93	-1.06341	0.22259	-4.77745	1.78e-06	3.71e-05	Itih3
ENSMUSG00000003153	1804.53	0.879882	0.18426	4.77522	1.8e-06	3.74e-05	Slc2a3
ENSMUSG00000020216	50.8041	2.44911	0.51288	4.77521	1.8e-06	3.74e-05	Jsrp1
ENSMUSG00000064293	501.877	0.975053	0.20421	4.77476	1.8e-06	3.75e-05	Cntn4
ENSMUSG00000052372	174.432	1.31162	0.274744	4.77397	1.81e-06	3.76e-05	Il1rapl1
ENSMUSG00000048899	469.313	-1.66954	0.349839	-4.7723	1.82e-06	3.78e-05	Rimkla
ENSMUSG00000021203	311.729	0.966229	0.202597	4.7692	1.85e-06	3.84e-05	Otub2
ENSMUSG00000073424	140.558	1.72541	0.361842	4.76842	1.86e-06	3.85e-05	Cyp4f15
ENSMUSG00000061436	735.911	-1.21718	0.255301	-4.76761	1.86e-06	3.86e-05	Hipk2
ENSMUSG00000032185	422.414	1.0334	0.216876	4.76493	1.89e-06	3.9e-05	Carm1
ENSMUSG00000041078	716.221	1.20655	0.253326	4.76284	1.91e-06	3.94e-05	Grid1
ENSMUSG00000051323	437.027	1.03808	0.218078	4.76012	1.93e-06	3.99e-05	Pcdh19
ENSMUSG00000052516	957.528	1.31092	0.275864	4.75205	2.01e-06	4.14e-05	Robo2
ENSMUSG00000041607	148810	-1.57788	0.332118	-4.75096	2.02e-06	4.16e-05	Mbp
ENSMUSG00000049176	765.594	0.922467	0.19425	4.74885	2.05e-06	4.2e-05	Frmpd4
ENSMUSG00000003271	107.985	1.38325	0.291305	4.74844	2.05e-06	4.2e-05	Sult2b1
ENSMUSG00000064125	351.741	1.34583	0.283525	4.74676	2.07e-06	4.23e-05	Prr36
ENSMUSG00000054640	1961.8	0.861289	0.181483	4.74584	2.08e-06	4.25e-05	Slc8a1
ENSMUSG00000031119	145.033	1.56855	0.330538	4.74544	2.08e-06	4.25e-05	Gpc4
ENSMUSG00000030847	438.61	-1.51489	0.319453	-4.74214	2.11e-06	4.31e-05	Bag3
ENSMUSG00000034235	1060.37	-0.731991	0.15438	-4.74148	2.12e-06	4.32e-05	Usp54
ENSMUSG00000006731	628.889	1.3359	0.281965	4.7378	2.16e-06	4.4e-05	B4galnt1
ENSMUSG00000003279	5161.4	1.43149	0.302238	4.7363	2.18e-06	4.42e-05	Dlgap1
ENSMUSG00000037316	752.894	0.845426	0.178686	4.73135	2.23e-06	4.53e-05	Bag4
ENSMUSG00000026014	540.779	0.777975	0.164554	4.72779	2.27e-06	4.6e-05	Raph1
ENSMUSG00000022494	686.892	1.13029	0.239088	4.72751	2.27e-06	4.6e-05	Shisa9
ENSMUSG00000027894	5425.75	0.936588	0.198172	4.72615	2.29e-06	4.63e-05	Slc6a17
ENSMUSG00000090291	344.712	4.36475	0.924245	4.7225	2.33e-06	4.71e-05	Lrrc10b
ENSMUSG00000037012	4988.23	0.686434	0.145378	4.72172	2.34e-06	4.72e-05	Hk1
ENSMUSG00000033530	1228.61	0.987721	0.209276	4.71972	2.36e-06	4.76e-05	Ttc7b
ENSMUSG00000024589	1422.03	1.30714	0.276984	4.7192	2.37e-06	4.76e-05	Nedd4l
ENSMUSG00000030103	1326.21	0.756116	0.160257	4.71814	2.38e-06	4.78e-05	Bhlhe40
ENSMUSG00000042770	317.426	1.18586	0.251423	4.71659	2.4e-06	4.81e-05	Hebp1
ENSMUSG00000032549	10806.1	0.768456	0.162989	4.71477	2.42e-06	4.85e-05	Rab6b
ENSMUSG00000073910	332.443	-1.73442	0.36825	-4.70991	2.48e-06	4.96e-05	Mob3b
ENSMUSG00000021936	1302.21	0.746432	0.158505	4.70921	2.49e-06	4.97e-05	Mapk8
ENSMUSG00000038446	516.345	1.10864	0.235477	4.70807	2.5e-06	5e-05	Cdc40
ENSMUSG00000026380	55.8204	2.51805	0.534989	4.70674	2.52e-06	5.02e-05	Tfcp2l1
ENSMUSG00000020173	786.115	1.48885	0.316513	4.70391	2.55e-06	5.09e-05	Cobl
ENSMUSG00000072770	95.562	-1.4747	0.313808	-4.69939	2.61e-06	5.19e-05	Acrbp
ENSMUSG00000019874	611.5	-1.47569	0.314183	-4.69693	2.64e-06	5.25e-05	Fabp7
ENSMUSG00000000753	230.039	-1.17957	0.251229	-4.6952	2.66e-06	5.29e-05	Serpinf1
ENSMUSG00000038351	1118.09	1.01743	0.216743	4.69419	2.68e-06	5.31e-05	Sgsm2
ENSMUSG00000044534	21.9882	3.76815	0.802961	4.69282	2.69e-06	5.34e-05	Ackr2
ENSMUSG00000032281	3170.87	-0.659464	0.140556	-4.69184	2.71e-06	5.36e-05	Acsbg1
ENSMUSG00000041014	372.732	1.40181	0.298805	4.69139	2.71e-06	5.36e-05	Nrg3
ENSMUSG00000030704	8525.18	0.591705	0.126162	4.69005	2.73e-06	5.38e-05	Rab6a
ENSMUSG00000042292	542.74	1.1761	0.25076	4.69016	2.73e-06	5.38e-05	Mrtfa
ENSMUSG00000028226	126.212	1.5695	0.334962	4.68562	2.79e-06	5.49e-05	Mmp16
ENSMUSG00000026204	5382.3	1.14607	0.244652	4.6845	2.81e-06	5.52e-05	Ptprn
ENSMUSG00000052374	166.062	2.86637	0.612409	4.68048	2.86e-06	5.62e-05	Actn2
ENSMUSG00000029212	1355.03	0.800994	0.171342	4.67482	2.94e-06	5.76e-05	Gabrb1
ENSMUSG00000038970	1320.12	0.984898	0.210686	4.67472	2.94e-06	5.76e-05	Lmtk2
ENSMUSG00000001300	566.102	1.59938	0.34214	4.67464	2.94e-06	5.76e-05	Efnb2
ENSMUSG00000040009	1038.39	0.908045	0.194441	4.67003	3.01e-06	5.89e-05	Gnaz
ENSMUSG00000038738	4328.45	0.969489	0.207932	4.66253	3.12e-06	6.09e-05	Shank1
ENSMUSG00000031834	1567.62	1.03383	0.221737	4.66239	3.13e-06	6.09e-05	Pik3r2
ENSMUSG00000022099	3388.76	1.03406	0.222078	4.65629	3.22e-06	6.27e-05	Dmtn
ENSMUSG00000022526	654.488	0.783195	0.168229	4.65553	3.23e-06	6.29e-05	Zfp251
ENSMUSG00000024639	2279.33	0.645547	0.1388	4.6509	3.3e-06	6.42e-05	Gnaq
ENSMUSG00000037242	2471.63	-1.02035	0.219658	-4.64517	3.4e-06	6.59e-05	Clic4
ENSMUSG00000032523	334.105	-1.04534	0.225114	-4.64362	3.42e-06	6.64e-05	Hhatl
ENSMUSG00000029084	217.4	-1.72382	0.371587	-4.63908	3.5e-06	6.77e-05	Cd38
ENSMUSG00000025437	273.956	1.19244	0.257284	4.63471	3.57e-06	6.91e-05	Usp33
ENSMUSG00000028555	115.528	-1.53646	0.332042	-4.62732	3.7e-06	7.15e-05	Ttc39a
ENSMUSG00000052392	38.3426	2.30046	0.497553	4.62355	3.77e-06	7.28e-05	Acot4
ENSMUSG00000025475	796.516	1.00069	0.216483	4.62249	3.79e-06	7.31e-05	Adgra1
ENSMUSG00000027799	2478.78	0.846209	0.183098	4.62162	3.81e-06	7.33e-05	Nbea
ENSMUSG00000063661	20.0107	3.72958	0.807721	4.61741	3.89e-06	7.46e-05	Krt73
ENSMUSG00000075394	141.252	-6.82114	1.47728	-4.61736	3.89e-06	7.46e-05	Hoxc4
ENSMUSG00000031530	77.5937	1.42487	0.308761	4.6148	3.93e-06	7.55e-05	Dusp4
ENSMUSG00000076612	39.3018	3.21631	0.697177	4.61333	3.96e-06	7.59e-05	Ighg2c
ENSMUSG00000034796	630.211	2.03632	0.441872	4.6084	4.06e-06	7.76e-05	Cpne7
ENSMUSG00000028963	22.9679	-3.49577	0.758712	-4.60751	4.08e-06	7.78e-05	Uts2
ENSMUSG00000020893	1088.94	1.37285	0.29795	4.60767	4.07e-06	7.78e-05	Per1
ENSMUSG00000026470	1246.28	0.728614	0.158171	4.60648	4.1e-06	7.81e-05	Stx6
ENSMUSG00000024812	664.72	-0.773165	0.167942	-4.60376	4.15e-06	7.9e-05	Tjp2
ENSMUSG00000024981	660.382	1.14343	0.248551	4.60036	4.22e-06	8.02e-05	Acsl5
ENSMUSG00000028524	1705.22	0.887699	0.193066	4.59789	4.27e-06	8.11e-05	Sgip1
ENSMUSG00000020580	2112.6	0.881557	0.191764	4.59709	4.28e-06	8.13e-05	Rock2
ENSMUSG00000021140	864.609	0.773181	0.16825	4.59543	4.32e-06	8.19e-05	Pcnx
ENSMUSG00000041794	651.921	0.947035	0.206099	4.59505	4.33e-06	8.19e-05	Myrip
ENSMUSG00000024197	557.66	-1.4037	0.305528	-4.59435	4.34e-06	8.21e-05	Plin3
ENSMUSG00000040596	1571.09	-0.746543	0.162558	-4.59248	4.38e-06	8.24e-05	Pogk
ENSMUSG00000031673	638.437	1.01913	0.221904	4.59268	4.38e-06	8.24e-05	Cdh11
ENSMUSG00000087408	281.406	1.30898	0.285021	4.59259	4.38e-06	8.24e-05	Gdf1
ENSMUSG00000039114	1186.95	0.859649	0.187158	4.59316	4.37e-06	8.24e-05	Nrn1
ENSMUSG00000008475	1276.63	0.676184	0.14734	4.58928	4.45e-06	8.36e-05	Arpc5
ENSMUSG00000113309	78.7335	1.62372	0.354372	4.58197	4.61e-06	8.64e-05	NA
ENSMUSG00000024121	2567.52	0.831472	0.181463	4.58205	4.6e-06	8.64e-05	Atp6v0c
ENSMUSG00000045903	253.7	2.24573	0.490162	4.58161	4.61e-06	8.64e-05	Npas4
ENSMUSG00000034463	310.167	1.42085	0.310225	4.58007	4.65e-06	8.69e-05	Scara3
ENSMUSG00000022766	137.916	-1.9802	0.432345	-4.58014	4.65e-06	8.69e-05	Serpind1
ENSMUSG00000047307	92.9963	1.22383	0.267256	4.57922	4.67e-06	8.71e-05	Pcdhb13
ENSMUSG00000050144	1192.9	0.885769	0.193451	4.57878	4.68e-06	8.72e-05	Slc25a44
ENSMUSG00000026074	1990.57	-0.628312	0.137269	-4.57723	4.71e-06	8.78e-05	Map4k4
ENSMUSG00000038526	287.579	-1.76171	0.384961	-4.57634	4.73e-06	8.8e-05	Car14
ENSMUSG00000027978	266.837	1.92002	0.419819	4.57344	4.8e-06	8.92e-05	Prss12
ENSMUSG00000040390	1644.32	0.919899	0.201277	4.57031	4.87e-06	9.04e-05	Map3k10
ENSMUSG00000030329	2497.62	0.990113	0.216652	4.57005	4.88e-06	9.04e-05	Pianp
ENSMUSG00000024403	8982.6	0.647281	0.141939	4.56028	5.11e-06	9.46e-05	Atp6v1g2
ENSMUSG00000045962	4265.86	-0.904838	0.198478	-4.55888	5.14e-06	9.51e-05	Wnk1
ENSMUSG00000028458	279.858	1.37465	0.301789	4.55499	5.24e-06	9.68e-05	Tesk1
ENSMUSG00000040412	363.342	1.45791	0.320246	4.55248	5.3e-06	9.79e-05	Elapor1
ENSMUSG00000016477	242.743	1.11301	0.244526	4.55172	5.32e-06	9.81e-05	E2f3
ENSMUSG00000045349	981.418	1.43786	0.315945	4.55099	5.34e-06	9.83e-05	Sh2d5
ENSMUSG00000019055	419.801	-1.04001	0.228572	-4.55004	5.36e-06	9.87e-05	Plod1
ENSMUSG00000037370	162.184	-1.57721	0.346756	-4.54849	5.4e-06	9.93e-05	Enpp1
ENSMUSG00000038530	3131.25	1.76936	0.389034	4.5481	5.41e-06	9.94e-05	Rgs4
ENSMUSG00000000532	1232.79	0.996298	0.219124	4.54673	5.45e-06	9.99e-05	Acvr1b
ENSMUSG00000069227	1607.89	1.42132	0.312766	4.54434	5.51e-06	0.000100926	Gprin1
ENSMUSG00000075478	898.205	0.825374	0.181663	4.54344	5.53e-06	0.000101246	Slitrk1
ENSMUSG00000060166	1138.91	0.896523	0.197511	4.5391	5.65e-06	0.000103237	Zdhhc8
ENSMUSG00000047746	28.1966	-3.90635	0.861126	-4.53633	5.72e-06	0.000104485	Fbxo40
ENSMUSG00000026519	1111.83	-1.38184	0.304834	-4.53308	5.81e-06	0.000105869	Tmem63a
ENSMUSG00000032352	246.911	-0.852757	0.188116	-4.53313	5.81e-06	0.000105869	Lrrc1
ENSMUSG00000033350	1893.68	0.629753	0.138946	4.53237	5.83e-06	0.000106104	Chst2
ENSMUSG00000020732	408.095	-1.87855	0.414782	-4.529	5.93e-06	0.000107689	Rab37
ENSMUSG00000042298	1321.76	0.769019	0.169871	4.52709	5.98e-06	0.000108549	Ttc19
ENSMUSG00000031207	833.881	-1.07588	0.237728	-4.52567	6.02e-06	0.000109159	Msn
ENSMUSG00000089762	319.045	1.35017	0.298378	4.52505	6.04e-06	0.000109319	Ier5l
ENSMUSG00000028480	110.223	-1.21961	0.26954	-4.52477	6.05e-06	0.000109319	Glipr2
ENSMUSG00000046958	21.722	-3.66685	0.810417	-4.52465	6.05e-06	0.000109319	NA
ENSMUSG00000014846	1967.46	-1.39212	0.307775	-4.52318	6.09e-06	0.00010996	Tppp3
ENSMUSG00000026104	376.734	-0.962065	0.212728	-4.52252	6.11e-06	0.000110183	Stat1
ENSMUSG00000004951	159.947	-1.93296	0.427643	-4.52004	6.18e-06	0.000111361	Hspb1
ENSMUSG00000032766	681.511	-1.77051	0.391754	-4.51946	6.2e-06	0.000111543	Gng11
ENSMUSG00000041957	84.205	1.44419	0.319622	4.51844	6.23e-06	0.000111954	Pkp2
ENSMUSG00000020374	231.343	1.77143	0.392073	4.51811	6.24e-06	0.000112009	Rasgef1c
ENSMUSG00000015839	341.275	-0.964898	0.213729	-4.51459	6.34e-06	0.000113756	Nfe2l2
ENSMUSG00000040759	1186.96	-1.05299	0.233262	-4.51418	6.36e-06	0.000113824	Cmtm5
ENSMUSG00000021214	13.3434	6.10868	1.35327	4.514	6.36e-06	0.000113824	Akr1c18
ENSMUSG00000110020	20.9887	2.60412	0.576993	4.51326	6.38e-06	0.000114099	NA
ENSMUSG00000038630	82.4874	2.03652	0.451265	4.51292	6.39e-06	0.000114158	Zkscan16
ENSMUSG00000061731	499.27	0.981285	0.217575	4.5101	6.48e-06	0.000115555	Ext1
ENSMUSG00000047797	866.807	-1.7407	0.386059	-4.50889	6.52e-06	0.000116089	Gjb1
ENSMUSG00000030525	33.3968	2.28424	0.506793	4.50724	6.57e-06	0.000116869	Chrna7
ENSMUSG00000120707	8.6111	6.45371	1.43215	4.50632	6.6e-06	0.000117249	NA
ENSMUSG00000020277	2268.99	0.796401	0.176741	4.50603	6.61e-06	0.000117283	Pfkl
ENSMUSG00000019256	93.8501	1.32649	0.294463	4.50477	6.64e-06	0.000117851	Ahr
ENSMUSG00000024053	132.077	-1.49452	0.331937	-4.50241	6.72e-06	0.000119036	Emilin2
ENSMUSG00000022296	2448.39	0.923358	0.20537	4.49607	6.92e-06	0.000122507	Baalc
ENSMUSG00000054976	355.925	1.1172	0.248534	4.49513	6.95e-06	0.000122875	Nyap2
ENSMUSG00000057897	10428.4	1.0705	0.238155	4.49497	6.96e-06	0.000122875	Camk2b
ENSMUSG00000013523	9485.21	-1.71305	0.381594	-4.4892	7.15e-06	0.000126117	Bcas1
ENSMUSG00000020936	2175.94	0.662632	0.147622	4.48872	7.17e-06	0.000126265	Nmt1
ENSMUSG00000034422	70.0793	-1.39728	0.311427	-4.48669	7.23e-06	0.000127333	Parp14
ENSMUSG00000030393	188.546	1.05583	0.23535	4.48622	7.25e-06	0.000127477	Zik1
ENSMUSG00000032554	12205.8	-1.48412	0.331013	-4.48357	7.34e-06	0.000128935	Trf
ENSMUSG00000043811	821.923	1.7651	0.393787	4.48238	7.38e-06	0.000129513	Rtn4r
ENSMUSG00000053931	1751.17	-0.996917	0.222531	-4.4799	7.47e-06	0.000130859	Cnn3
ENSMUSG00000025094	444.922	-1.64896	0.368095	-4.47972	7.47e-06	0.000130859	Slc18a2
ENSMUSG00000009356	41.1103	-2.29574	0.512606	-4.47858	7.51e-06	0.000131419	Lpo
ENSMUSG00000020387	766.326	0.856653	0.191383	4.47612	7.6e-06	0.000132795	Jade2
ENSMUSG00000028528	3194.21	0.746546	0.166799	4.47572	7.62e-06	0.000132905	Dnajc6
ENSMUSG00000029438	1035.31	1.01031	0.225764	4.47509	7.64e-06	0.000133153	Bcl7a
ENSMUSG00000090698	167.203	2.05626	0.4596	4.47402	7.68e-06	0.000133681	Apold1
ENSMUSG00000035236	643.574	0.727719	0.162716	4.47231	7.74e-06	0.000134607	Scai
ENSMUSG00000041997	999.061	0.963441	0.215454	4.47168	7.76e-06	0.000134757	Tlk1
ENSMUSG00000027434	193.82	-1.10514	0.247146	-4.47162	7.76e-06	0.000134757	Nkx2-2
ENSMUSG00000033863	2632.2	0.923778	0.206657	4.4701	7.82e-06	0.000135573	Klf9
ENSMUSG00000041852	868.355	0.925871	0.207283	4.46669	7.94e-06	0.000137603	Tcf20
ENSMUSG00000037852	29988.4	0.729047	0.163256	4.46566	7.98e-06	0.000138121	Cpe
ENSMUSG00000053192	1738.8	0.832881	0.186685	4.46143	8.14e-06	0.000140725	Mllt11
ENSMUSG00000100147	298.659	-1.29485	0.290331	-4.45991	8.2e-06	0.000141576	1700047M11Rik
ENSMUSG00000040631	133.794	1.04671	0.234881	4.45634	8.34e-06	0.000143801	Dok4
ENSMUSG00000001985	767.239	1.24441	0.279291	4.45562	8.37e-06	0.000143984	Grik3
ENSMUSG00000030600	764.87	0.87375	0.196099	4.45566	8.36e-06	0.000143984	Lrfn1
ENSMUSG00000041817	816.811	0.774476	0.173911	4.45328	8.46e-06	0.000145408	Fam169a
ENSMUSG00000028268	125.43	-1.45328	0.326427	-4.45208	8.5e-06	0.00014576	Gbp3
ENSMUSG00000025790	877.857	-0.985851	0.221414	-4.45253	8.49e-06	0.00014576	Slco3a1
ENSMUSG00000035439	199.827	-0.911898	0.20482	-4.4522	8.5e-06	0.00014576	Haus8
ENSMUSG00000029804	1744.45	0.745335	0.167518	4.44929	8.62e-06	0.000147514	Herc3
ENSMUSG00000030259	432.584	-1.08613	0.244142	-4.44876	8.64e-06	0.000147653	Rassf8
ENSMUSG00000075289	283.743	-1.26099	0.283455	-4.44863	8.64e-06	0.000147653	Carns1
ENSMUSG00000023886	120.683	1.74495	0.392475	4.446	8.75e-06	0.000149315	Smoc2
ENSMUSG00000100980	23.4824	3.58452	0.806693	4.44347	8.85e-06	0.000150927	NA
ENSMUSG00000030047	108.933	1.88823	0.425071	4.44215	8.91e-06	0.000151697	Arhgap25
ENSMUSG00000035640	3589.73	0.94728	0.213286	4.44136	8.94e-06	0.000151939	Cbarp
ENSMUSG00000095930	329.013	0.9392	0.211466	4.44139	8.94e-06	0.000151939	Nim1k
ENSMUSG00000042523	1080.36	1.0292	0.231742	4.44114	8.95e-06	0.000151939	Dnal1
ENSMUSG00000027698	2030.29	0.662674	0.149273	4.43934	9.02e-06	0.000152737	Nceh1
ENSMUSG00000058761	452.918	1.04342	0.235034	4.43946	9.02e-06	0.000152737	Rnf169
ENSMUSG00000022180	994.053	1.25649	0.283016	4.43964	9.01e-06	0.000152737	Slc7a8
ENSMUSG00000042082	1314.13	0.732478	0.165088	4.4369	9.13e-06	0.000154318	Arsb
ENSMUSG00000021998	249.972	-1.18865	0.268098	-4.43364	9.27e-06	0.000156509	Lcp1
ENSMUSG00000038534	369.589	-0.950667	0.214524	-4.43152	9.36e-06	0.000157891	Osbpl7
ENSMUSG00000036545	205.158	-1.17606	0.265642	-4.42722	9.55e-06	0.000160829	Adamts2
ENSMUSG00000077637	17.9366	3.18929	0.720402	4.4271	9.55e-06	0.000160829	NA
ENSMUSG00000034685	1107.69	1.071	0.241932	4.42685	9.56e-06	0.000160848	Fam171a2
ENSMUSG00000032515	157.171	1.14339	0.258528	4.42267	9.75e-06	0.000163818	Csrnp1
ENSMUSG00000020827	2852.48	0.942293	0.213168	4.42042	9.85e-06	0.000165368	Mink1
ENSMUSG00000016494	694.92	1.03183	0.233494	4.41908	9.91e-06	0.000166056	Cd34
ENSMUSG00000047485	167.258	2.50493	0.566831	4.4192	9.91e-06	0.000166056	Klhl34
ENSMUSG00000023905	180.367	-1.35328	0.306296	-4.4182	9.95e-06	0.000166558	Tnfrsf12a
ENSMUSG00000005950	66.6878	-2.26613	0.513294	-4.41488	1.01e-05	0.000168959	P2rx5
ENSMUSG00000043301	59.9082	1.94879	0.441585	4.41317	1.02e-05	0.000170131	Kcnj6
ENSMUSG00000032198	270.533	-0.964152	0.218552	-4.41155	1.03e-05	0.000171054	Dock6
ENSMUSG00000021478	275.038	5.2489	1.1898	4.4116	1.03e-05	0.000171054	Drd1
ENSMUSG00000031028	1502.65	0.850469	0.192813	4.41085	1.03e-05	0.000171432	Tub
ENSMUSG00000032590	479.54	-0.893365	0.202549	-4.41061	1.03e-05	0.00017145	Apeh
ENSMUSG00000072437	461.121	0.957532	0.217138	4.40979	1.03e-05	0.00017192	Nanos1
ENSMUSG00000096936	52.8022	1.85886	0.421581	4.40926	1.04e-05	0.000172172	NA
ENSMUSG00000117900	23.7848	-2.70787	0.614236	-4.40851	1.04e-05	0.000172589	NA
ENSMUSG00000037946	288.924	-1.30745	0.296741	-4.40602	1.05e-05	0.000174409	Fgd3
ENSMUSG00000020684	3379.66	1.07886	0.245041	4.40277	1.07e-05	0.00017686	Rasl10b
ENSMUSG00000041731	118.375	-1.7439	0.396192	-4.40165	1.07e-05	0.000177597	Pgm5
ENSMUSG00000030669	159.005	-2.64342	0.600719	-4.40042	1.08e-05	0.000178423	Calca
ENSMUSG00000049521	834.583	-1.0882	0.24731	-4.40015	1.08e-05	0.000178467	Cdc42ep1
ENSMUSG00000059895	719.157	0.955281	0.217217	4.39782	1.09e-05	0.00018021	Ptp4a3
ENSMUSG00000091264	3221.33	0.647754	0.147401	4.39449	1.11e-05	0.000182814	Smim13
ENSMUSG00000036192	412.833	0.785786	0.178837	4.39387	1.11e-05	0.00018315	Rorb
ENSMUSG00000068154	69.5475	1.6678	0.379611	4.39346	1.12e-05	0.000183313	Insm1
ENSMUSG00000019790	1133.63	0.791918	0.180356	4.39087	1.13e-05	0.00018532	Stxbp5
ENSMUSG00000007989	1348.5	0.902859	0.205632	4.39065	1.13e-05	0.000185322	Fzd3
ENSMUSG00000004366	2808.58	1.40642	0.32084	4.38355	1.17e-05	0.000191275	Sst
ENSMUSG00000038173	333.737	-1.66509	0.38015	-4.3801	1.19e-05	0.000194139	Enpp6
ENSMUSG00000107272	94.3342	2.1569	0.49247	4.37977	1.19e-05	0.000194238	NA
ENSMUSG00000049939	1175.58	0.93373	0.213274	4.37807	1.2e-05	0.000195556	Lrrc4
ENSMUSG00000032648	1053.47	-1.07507	0.245641	-4.3766	1.21e-05	0.000196683	Pygm
ENSMUSG00000018326	9482.29	0.617071	0.14101	4.37608	1.21e-05	0.000196958	Ywhab
ENSMUSG00000075316	112.11	-1.65599	0.378632	-4.37362	1.22e-05	0.000198992	Scn9a
ENSMUSG00000050063	788.127	-3.11865	0.713258	-4.3724	1.23e-05	0.000199904	Klk6
ENSMUSG00000091387	49.0834	1.89269	0.43303	4.37081	1.24e-05	0.000201169	Gcnt4
ENSMUSG00000038576	1577.63	0.747127	0.170949	4.37047	1.24e-05	0.00020128	Susd4
ENSMUSG00000039809	3473.28	1.0642	0.243641	4.36791	1.25e-05	0.000203454	Gabbr2
ENSMUSG00000034377	1428.97	-0.686061	0.157159	-4.36539	1.27e-05	0.000205607	Tulp4
ENSMUSG00000071855	137.754	1.17009	0.268536	4.3573	1.32e-05	0.000213143	Ccdc112
ENSMUSG00000021947	220.536	0.944316	0.217029	4.35111	1.35e-05	0.000219029	Cryl1
ENSMUSG00000020140	115.782	-1.31314	0.301866	-4.35009	1.36e-05	0.000219833	Lgr5
ENSMUSG00000049100	1607.9	1.3483	0.310049	4.34866	1.37e-05	0.000221055	Pcdh10
ENSMUSG00000025104	1572.68	0.650379	0.149567	4.34842	1.37e-05	0.000221079	Hdgfl3
ENSMUSG00000030701	16654	-1.32403	0.304579	-4.34708	1.38e-05	0.000222207	Plekhb1
ENSMUSG00000022679	980.524	0.760931	0.175058	4.34673	1.38e-05	0.000222348	Mpv17l
ENSMUSG00000032014	127.787	1.29278	0.297505	4.3454	1.39e-05	0.000223478	Oaf
ENSMUSG00000074782	85.425	1.26176	0.290516	4.34317	1.4e-05	0.000225534	4833422C13Rik
ENSMUSG00000025597	561.353	-1.10519	0.254498	-4.34262	1.41e-05	0.000225876	Klhl4
ENSMUSG00000023046	402.963	1.37308	0.316247	4.34179	1.41e-05	0.000226511	Igfbp6
ENSMUSG00000005089	21159.8	1.00371	0.231251	4.34037	1.42e-05	0.000227759	Slc1a2
ENSMUSG00000040490	196.513	1.43435	0.330658	4.33785	1.44e-05	0.000230155	Lrfn2
ENSMUSG00000000282	590.651	0.737152	0.169957	4.33728	1.44e-05	0.000230524	Mnt
ENSMUSG00000025372	2520.15	1.7533	0.404341	4.3362	1.45e-05	0.000231433	Baiap2
ENSMUSG00000036737	1835.73	-1.06816	0.246355	-4.33586	1.45e-05	0.000231563	Oxsr1
ENSMUSG00000027297	194.871	1.18628	0.273668	4.33474	1.46e-05	0.000232524	Ltk
ENSMUSG00000028962	763.271	-1.19867	0.276564	-4.33416	1.46e-05	0.000232911	Slc4a2
ENSMUSG00000030411	1272.74	0.92726	0.213987	4.33325	1.47e-05	0.00023365	Nova2
ENSMUSG00000036825	1206.02	0.634725	0.146552	4.33105	1.48e-05	0.000235764	Ssx2ip
ENSMUSG00000035735	1066.98	1.19676	0.276359	4.33046	1.49e-05	0.000236164	Dagla
ENSMUSG00000031285	192.688	1.37232	0.317297	4.32504	1.53e-05	0.000241682	Dcx
ENSMUSG00000039153	69.5213	1.86394	0.430974	4.32494	1.53e-05	0.000241682	Runx2
ENSMUSG00000074457	1315.88	-0.931862	0.215516	-4.32387	1.53e-05	0.000242629	S100a16
ENSMUSG00000079293	69.6196	-2.05547	0.475655	-4.32134	1.55e-05	0.000245188	Clec7a
ENSMUSG00000028656	2649.93	0.967173	0.223826	4.32109	1.55e-05	0.000245229	Cap1
ENSMUSG00000003949	2381.81	0.902715	0.208965	4.31993	1.56e-05	0.000246278	Hlf
ENSMUSG00000020080	64.3512	2.48386	0.575176	4.31844	1.57e-05	0.00024771	Hkdc1
ENSMUSG00000045318	277.193	1.50029	0.34784	4.31316	1.61e-05	0.000253462	Adra2c
ENSMUSG00000113029	88.2471	-1.3034	0.302358	-4.31076	1.63e-05	0.000255972	NA
ENSMUSG00000104388	17.4073	-2.70835	0.62892	-4.30634	1.66e-05	0.000260635	NA
ENSMUSG00000020668	1196.81	0.917979	0.213163	4.30647	1.66e-05	0.000260635	Kif3c
ENSMUSG00000063626	434.05	1.1402	0.264847	4.30512	1.67e-05	0.000261828	Unc5d
ENSMUSG00000058153	2291.24	1.01579	0.235998	4.30424	1.68e-05	0.000262616	Sez6l
ENSMUSG00000072969	301.363	1.20571	0.280227	4.30263	1.69e-05	0.000264276	Armcx5
ENSMUSG00000035407	228.341	-1.28091	0.297756	-4.30188	1.69e-05	0.000264918	Kank4
ENSMUSG00000003273	1433.54	1.17938	0.274213	4.30096	1.7e-05	0.000265765	Car11
ENSMUSG00000031517	16988.2	1.01481	0.236058	4.29899	1.72e-05	0.000267884	Gpm6a
ENSMUSG00000028430	1547.55	0.686374	0.159724	4.29726	1.73e-05	0.000269723	Nol6
ENSMUSG00000037996	6030.27	0.796119	0.185309	4.29616	1.74e-05	0.00027058	Slc24a2
ENSMUSG00000019979	130.74	1.1688	0.272059	4.29613	1.74e-05	0.00027058	Apaf1
ENSMUSG00000025909	180.757	1.11538	0.259742	4.29416	1.75e-05	0.000272733	Sntg1
ENSMUSG00000044037	214.816	-1.286	0.299616	-4.29218	1.77e-05	0.000274921	Als2cl
ENSMUSG00000032356	4546.55	0.712249	0.165969	4.29147	1.77e-05	0.000275538	Rasgrf1
ENSMUSG00000049892	151.643	0.934856	0.217868	4.29092	1.78e-05	0.000275957	Rasd1
ENSMUSG00000047205	280.653	1.21924	0.284216	4.28984	1.79e-05	0.000277041	Dusp18
ENSMUSG00000062190	1288.4	0.652995	0.152313	4.2872	1.81e-05	0.00028009	Lancl2
ENSMUSG00000039633	323.032	0.915179	0.213563	4.28529	1.82e-05	0.000282231	Lonrf1
ENSMUSG00000018459	333.534	-1.13007	0.263858	-4.28287	1.85e-05	0.000285059	Slc13a3
ENSMUSG00000018217	1138.02	-1.40162	0.327329	-4.282	1.85e-05	0.000285897	Pmp22
ENSMUSG00000022053	69.2589	-1.98567	0.46385	-4.28085	1.86e-05	0.000287112	Ebf2
ENSMUSG00000028747	32.9341	2.42691	0.567186	4.27886	1.88e-05	0.000289012	Htr6
ENSMUSG00000029106	4614.06	0.687115	0.160573	4.27915	1.88e-05	0.000289012	Add1
ENSMUSG00000032517	44682.3	-1.35825	0.317447	-4.27867	1.88e-05	0.000289012	Mobp
ENSMUSG00000023018	1744.55	1.00183	0.234152	4.27854	1.88e-05	0.000289012	Smarcd1
ENSMUSG00000030337	7612.26	-1.69859	0.397115	-4.27734	1.89e-05	0.000290303	Vamp1
ENSMUSG00000024127	1814.11	1.0595	0.247765	4.27622	1.9e-05	0.000291487	Prepl
ENSMUSG00000011884	1354.1	-1.22224	0.285838	-4.27597	1.9e-05	0.000291538	Gltp
ENSMUSG00000024222	365.695	1.35424	0.316801	4.27475	1.91e-05	0.000292861	Fkbp5
ENSMUSG00000029033	1342.26	1.22478	0.286571	4.2739	1.92e-05	0.000293706	Acap3
ENSMUSG00000037254	65.7054	-1.95079	0.456502	-4.27335	1.93e-05	0.000293884	Itih2
ENSMUSG00000079426	1111.99	0.691704	0.161857	4.27354	1.92e-05	0.000293884	Arpc4
ENSMUSG00000020674	356.577	1.00366	0.234931	4.27216	1.94e-05	0.000295185	Pxdn
ENSMUSG00000031557	249.729	1.37922	0.322875	4.27168	1.94e-05	0.000295548	Plekha2
ENSMUSG00000042604	241.751	1.54552	0.361953	4.26995	1.96e-05	0.000297561	Kcna4
ENSMUSG00000051351	469.448	1.24225	0.290956	4.26955	1.96e-05	0.000297828	Zfp46
ENSMUSG00000042417	35.9142	2.52928	0.592777	4.26683	1.98e-05	0.000301197	Ccno
ENSMUSG00000035513	233.57	1.12019	0.262607	4.26563	1.99e-05	0.000302252	Ntng2
ENSMUSG00000024187	421.764	-0.864578	0.202681	-4.26572	1.99e-05	0.000302252	Fam234a
ENSMUSG00000001750	261.028	-1.2033	0.282128	-4.26508	2e-05	0.000302716	Tcirg1
ENSMUSG00000021699	168.234	1.44374	0.338522	4.26483	2e-05	0.000302732	Pde4d
ENSMUSG00000007035	32.0495	-2.05892	0.482788	-4.26465	2e-05	0.000302732	Msh5
ENSMUSG00000030666	40.3814	-4.06085	0.953225	-4.26011	2.04e-05	0.000308621	Calcb
ENSMUSG00000036923	37.7436	2.12311	0.498389	4.25994	2.04e-05	0.000308621	Stox1
ENSMUSG00000036594	71.6859	-2.26285	0.531296	-4.25912	2.05e-05	0.000309469	H2-Aa
ENSMUSG00000027692	1729.88	0.854778	0.200815	4.25654	2.08e-05	0.000312766	Tnik
ENSMUSG00000030207	3090.1	0.629185	0.147899	4.25415	2.1e-05	0.000315837	Fam234b
ENSMUSG00000029348	1290.56	0.978565	0.230077	4.25321	2.11e-05	0.000316668	Asphd2
ENSMUSG00000096188	1268.42	0.843615	0.198351	4.25315	2.11e-05	0.000316668	Cmtm4
ENSMUSG00000020152	4501.99	0.5883	0.138339	4.25261	2.11e-05	0.000317137	Actr2
ENSMUSG00000024610	159.895	-1.69228	0.398106	-4.25083	2.13e-05	0.000319378	Cd74
ENSMUSG00000050505	309.204	1.43979	0.338771	4.25004	2.14e-05	0.000320203	Pcdh20
ENSMUSG00000029304	1503.06	-3.03661	0.714593	-4.24942	2.14e-05	0.000320799	Spp1
ENSMUSG00000019467	1989.15	1.03115	0.242807	4.24679	2.17e-05	0.000324025	Arhgef25
ENSMUSG00000020785	1726.07	0.678337	0.15973	4.24677	2.17e-05	0.000324025	Camkk1
ENSMUSG00000041720	2601.51	0.696836	0.164106	4.24626	2.17e-05	0.000324456	Pi4ka
ENSMUSG00000106746	89.4505	1.497	0.352921	4.24173	2.22e-05	0.000330772	NA
ENSMUSG00000007097	25429	-0.89154	0.210227	-4.24083	2.23e-05	0.000331635	Atp1a2
ENSMUSG00000059852	103.639	1.39859	0.329799	4.24074	2.23e-05	0.000331635	Kcng2
ENSMUSG00000031799	627.81	-0.739635	0.174482	-4.23904	2.24e-05	0.000333848	Tpm4
ENSMUSG00000039313	154.591	-1.47585	0.348295	-4.23737	2.26e-05	0.000335747	Minar1
ENSMUSG00000020821	3205.16	-0.94919	0.224005	-4.23736	2.26e-05	0.000335747	Kif1c
ENSMUSG00000006304	2493.09	0.688367	0.162481	4.23661	2.27e-05	0.000336561	Arpc2
ENSMUSG00000026721	1713.39	0.702145	0.165747	4.23625	2.27e-05	0.000336795	Rabgap1l
ENSMUSG00000074657	28374.2	0.940444	0.222015	4.23595	2.28e-05	0.00033693	Kif5a
ENSMUSG00000016427	1485.1	-0.695833	0.164309	-4.2349	2.29e-05	0.000338214	Ndufa1
ENSMUSG00000027309	1482.75	-0.580246	0.137054	-4.2337	2.3e-05	0.000339706	Dnaaf9
ENSMUSG00000055723	162.529	0.937711	0.221514	4.23319	2.3e-05	0.000340179	Rras2
ENSMUSG00000026944	5457.39	-0.635796	0.150277	-4.23081	2.33e-05	0.000343197	Abca2
ENSMUSG00000021143	3049.13	-1.09693	0.259273	-4.23079	2.33e-05	0.000343197	Pacs2
ENSMUSG00000044447	300.039	-1.39631	0.330086	-4.23014	2.34e-05	0.000343879	Dock5
ENSMUSG00000021974	684.914	-0.861399	0.203728	-4.22819	2.36e-05	0.000346563	Fgf9
ENSMUSG00000005045	2416.68	0.903589	0.213755	4.22721	2.37e-05	0.000347444	Chd5
ENSMUSG00000032232	615.722	-1.59258	0.376739	-4.22727	2.37e-05	0.000347444	Cgnl1
ENSMUSG00000019796	2506.8	0.601379	0.142291	4.2264	2.37e-05	0.000348382	Lrp11
ENSMUSG00000037349	184.346	-1.00638	0.238128	-4.2262	2.38e-05	0.000348382	Nudt22
ENSMUSG00000026223	11177	0.801952	0.189776	4.22579	2.38e-05	0.000348713	Itm2c
ENSMUSG00000023913	3251.67	-0.933909	0.221074	-4.22442	2.4e-05	0.000350513	Pla2g7
ENSMUSG00000040043	191.803	-0.922513	0.218474	-4.22253	2.42e-05	0.000353157	Rbms2
ENSMUSG00000051617	103.174	2.55079	0.604124	4.2223	2.42e-05	0.000353202	Krt9
ENSMUSG00000071454	732.902	0.988605	0.234247	4.22035	2.44e-05	0.000355951	Dtnb
ENSMUSG00000050447	397.603	0.849778	0.201402	4.21931	2.45e-05	0.00035727	Lypd6
ENSMUSG00000064201	23.7787	2.90731	0.689269	4.21796	2.47e-05	0.000358771	Krt2
ENSMUSG00000024875	263.455	-0.847233	0.200857	-4.21809	2.46e-05	0.000358771	Yif1a
ENSMUSG00000036469	287.589	0.898012	0.213078	4.21447	2.5e-05	0.000364049	Marchf1
ENSMUSG00000037973	10.7854	5.80163	1.37779	4.21083	2.54e-05	0.000369635	Itprid1
ENSMUSG00000026255	646.309	-0.95443	0.226674	-4.21059	2.55e-05	0.000369698	Efhd1
ENSMUSG00000047109	45.2035	-2.19122	0.520685	-4.20835	2.57e-05	0.000373053	Cldn14
ENSMUSG00000031734	107.144	-1.85443	0.440783	-4.20713	2.59e-05	0.000374728	Irx3
ENSMUSG00000033713	1419.69	-1.02962	0.244811	-4.20577	2.6e-05	0.00037666	Foxn3
ENSMUSG00000036565	2379.92	0.781246	0.185822	4.20427	2.62e-05	0.00037883	Ttyh3
ENSMUSG00000057554	465.01	-0.659098	0.156783	-4.20387	2.62e-05	0.000379155	Lgals8
ENSMUSG00000040659	3670.21	0.860578	0.204731	4.20345	2.63e-05	0.000379531	Efhd2
ENSMUSG00000000560	1238.07	1.12359	0.267353	4.20265	2.64e-05	0.000380531	Gabra2
ENSMUSG00000104346	49.8035	2.11116	0.502485	4.20143	2.65e-05	0.000382261	Pcdhga3
ENSMUSG00000071253	467.739	1.00511	0.239329	4.19972	2.67e-05	0.000384823	Slc25a16
ENSMUSG00000085133	632.777	1.04311	0.248426	4.19889	2.68e-05	0.000385888	NA
ENSMUSG00000027422	1128.91	-0.69	0.164359	-4.19813	2.69e-05	0.000386837	Rrbp1
ENSMUSG00000038668	1493.99	-1.43123	0.341052	-4.19652	2.71e-05	0.000389264	Lpar1
ENSMUSG00000028559	1066.6	-0.644332	0.153608	-4.19466	2.73e-05	0.000391779	Osbpl9
ENSMUSG00000111977	533.801	0.831707	0.198278	4.19466	2.73e-05	0.000391779	NA
ENSMUSG00000032875	2471.17	0.716378	0.170878	4.19234	2.76e-05	0.000395458	Arhgef17
ENSMUSG00000079157	1326.13	0.560963	0.133814	4.19212	2.76e-05	0.000395485	Nalf1
ENSMUSG00000021314	2799.62	0.57401	0.137246	4.18235	2.89e-05	0.000412517	Amph
ENSMUSG00000028383	890.89	-0.886543	0.212077	-4.18028	2.91e-05	0.000415929	Hsdl2
ENSMUSG00000025931	2785.61	-0.732385	0.175237	-4.17939	2.92e-05	0.000416683	Paqr8
ENSMUSG00000086228	71.0202	-2.17946	0.521494	-4.17927	2.92e-05	0.000416683	Ubap1l
ENSMUSG00000033170	159.46	-1.36339	0.326207	-4.17954	2.92e-05	0.000416683	Card10
ENSMUSG00000027668	1301.66	-0.755362	0.180847	-4.1768	2.96e-05	0.00042087	Mfn1
ENSMUSG00000113701	98.9132	1.27093	0.304323	4.17626	2.96e-05	0.000421503	B230303A05Rik
ENSMUSG00000024968	133.868	1.42916	0.342348	4.17459	2.99e-05	0.000424238	Rcor2
ENSMUSG00000007030	67.5717	-2.17325	0.520852	-4.17248	3.01e-05	0.0004278	Vwa7
ENSMUSG00000002504	854.32	-0.859891	0.206221	-4.16976	3.05e-05	0.000432576	Slc9a3r2
ENSMUSG00000113121	29.6963	2.56907	0.616219	4.16908	3.06e-05	0.000433482	NA
ENSMUSG00000039086	651.379	0.619499	0.148649	4.16753	3.08e-05	0.000435902	Ss18l1
ENSMUSG00000032479	12540.3	-0.678477	0.162805	-4.16742	3.08e-05	0.000435902	Map4
ENSMUSG00000020823	2226.43	1.13551	0.272548	4.16629	3.1e-05	0.000437428	Sec14l1
ENSMUSG00000058070	848.731	-0.878287	0.210811	-4.16622	3.1e-05	0.000437428	Eml1
ENSMUSG00000021276	549.097	0.9054	0.217333	4.16595	3.1e-05	0.000437567	Cinp
ENSMUSG00000040258	457.943	-1.49648	0.359249	-4.16558	3.11e-05	0.000437912	Nxph4
ENSMUSG00000035187	41.3676	-3.56247	0.855393	-4.16472	3.12e-05	0.000439175	Nkx6-1
ENSMUSG00000033569	1072.32	0.952041	0.228628	4.16415	3.13e-05	0.000439896	Adgrb3
ENSMUSG00000030657	476.634	1.07242	0.257824	4.15951	3.19e-05	0.000448538	Xylt1
ENSMUSG00000033697	638.032	0.694548	0.166987	4.1593	3.19e-05	0.000448573	Arhgap39
ENSMUSG00000039375	321.235	1.38911	0.334107	4.15767	3.22e-05	0.00045138	Wdr17
ENSMUSG00000012819	42.247	-1.65807	0.398965	-4.15593	3.24e-05	0.00045445	Cdh23
ENSMUSG00000081272	203.844	1.05801	0.254596	4.15563	3.24e-05	0.00045465	NA
ENSMUSG00000026452	3853.46	-1.6748	0.403321	-4.15253	3.29e-05	0.000460469	Syt2
ENSMUSG00000003604	313.451	-1.01189	0.243703	-4.15213	3.29e-05	0.000460862	Aven
ENSMUSG00000044071	543.076	1.00949	0.243211	4.15069	3.31e-05	0.000462986	Tafa2
ENSMUSG00000034295	496.104	1.16176	0.279884	4.15088	3.31e-05	0.000462986	Fhod3
ENSMUSG00000018849	1073.91	0.831896	0.200461	4.14991	3.33e-05	0.000464168	Wwc1
ENSMUSG00000061689	3345.3	0.927226	0.223919	4.1409	3.46e-05	0.000481544	Dlgap4
ENSMUSG00000029518	1184.82	0.570657	0.137808	4.14097	3.46e-05	0.000481544	Rab35
ENSMUSG00000036242	1084.13	-1.04489	0.252327	-4.14101	3.46e-05	0.000481544	Armh4
ENSMUSG00000041438	300.606	0.754708	0.182306	4.13978	3.48e-05	0.00048317	Utp4
ENSMUSG00000062202	976.739	0.677844	0.163741	4.13974	3.48e-05	0.00048317	Btbd9
ENSMUSG00000084843	57.7233	-2.39854	0.579461	-4.13925	3.48e-05	0.000483777	NA
ENSMUSG00000021431	341.124	-0.778908	0.188205	-4.13861	3.49e-05	0.00048472	Snrnp48
ENSMUSG00000107019	78.4153	2.15312	0.52028	4.13838	3.5e-05	0.000484793	NA
ENSMUSG00000031137	1367.6	1.11733	0.27009	4.1369	3.52e-05	0.000487524	Fgf13
ENSMUSG00000029120	6079.51	0.696584	0.168391	4.1367	3.52e-05	0.000487533	Ppp2r2c
ENSMUSG00000040007	574.747	0.851412	0.205988	4.13331	3.58e-05	0.000494366	Bahd1
ENSMUSG00000068747	4852.69	0.825024	0.19963	4.13277	3.58e-05	0.000494683	Sort1
ENSMUSG00000040697	713.697	0.722621	0.174849	4.13284	3.58e-05	0.000494683	Dnajc16
ENSMUSG00000046699	531.917	0.776836	0.188021	4.13165	3.6e-05	0.000496674	Slitrk4
ENSMUSG00000055125	24.3375	2.10711	0.51027	4.1294	3.64e-05	0.000500795	M5C1000I18Rik
ENSMUSG00000021360	225.516	1.62896	0.394482	4.12936	3.64e-05	0.000500795	Gcnt2
ENSMUSG00000041688	450.144	-0.805601	0.195105	-4.12906	3.64e-05	0.000501025	Amot
ENSMUSG00000060843	43.3706	-1.71158	0.414584	-4.12842	3.65e-05	0.000501998	Ctnna3
ENSMUSG00000048677	80.6991	-1.83995	0.445782	-4.12747	3.67e-05	0.000503657	Tpcn2
ENSMUSG00000001175	41870.6	0.579902	0.140515	4.12697	3.68e-05	0.000504323	Calm1
ENSMUSG00000112168	54.7367	-1.82342	0.442048	-4.12494	3.71e-05	0.000508369	NA
ENSMUSG00000026959	3602.46	0.919358	0.222914	4.12427	3.72e-05	0.000509419	Grin1
ENSMUSG00000038388	716.062	-0.829891	0.201242	-4.12384	3.73e-05	0.000509951	Pals2
ENSMUSG00000027777	29.5199	2.17332	0.527607	4.1192	3.8e-05	0.0005199	Schip1
ENSMUSG00000049354	2450.98	0.760192	0.18459	4.11828	3.82e-05	0.000521527	Dcaf7
ENSMUSG00000117011	29.693	2.43463	0.59156	4.11561	3.86e-05	0.000527167	E130008D07Rik
ENSMUSG00000027188	205.005	1.30424	0.317149	4.11239	3.92e-05	0.000533671	Pamr1
ENSMUSG00000047604	103.005	1.05529	0.256603	4.11256	3.91e-05	0.000533671	Frat2
ENSMUSG00000005397	176.32	-1.45888	0.354877	-4.11095	3.94e-05	0.000536577	Nid1
ENSMUSG00000037031	487.975	-0.906182	0.220474	-4.11016	3.95e-05	0.000537971	Tspan15
ENSMUSG00000024219	647.602	-0.802154	0.195215	-4.10907	3.97e-05	0.000540046	Anks1
ENSMUSG00000034593	5583.32	0.561406	0.13664	4.10866	3.98e-05	0.000540565	Myo5a
ENSMUSG00000026885	461.05	0.820009	0.199665	4.10692	4.01e-05	0.000544193	Ttll11
ENSMUSG00000001119	396.96	2.00231	0.487582	4.10661	4.02e-05	0.000544476	Col6a1
ENSMUSG00000003863	2127.44	0.747386	0.182019	4.10608	4.02e-05	0.000545269	Ppfia3
ENSMUSG00000042766	816.134	0.998782	0.243258	4.10586	4.03e-05	0.000545346	Trim46
ENSMUSG00000042350	806.957	1.1971	0.291595	4.10535	4.04e-05	0.000546078	Arel1
ENSMUSG00000081683	42.3465	-2.62926	0.640568	-4.10457	4.05e-05	0.000547473	Fzd10
ENSMUSG00000022415	6697.19	0.721494	0.175911	4.10148	4.11e-05	0.000554392	Syngr1
ENSMUSG00000024268	7571.59	0.666481	0.162584	4.0993	4.14e-05	0.000559179	Celf4
ENSMUSG00000057098	363.239	-1.71893	0.419394	-4.09861	4.16e-05	0.000560364	Ebf1
ENSMUSG00000008384	198.779	1.12869	0.275411	4.0982	4.16e-05	0.000560908	Sertad1
ENSMUSG00000061758	348.782	-1.00801	0.246173	-4.09473	4.23e-05	0.000568903	Akr1b10
ENSMUSG00000057606	44.7359	-2.08299	0.509022	-4.09215	4.27e-05	0.0005748	Colq
ENSMUSG00000022201	3934.31	0.591362	0.144585	4.09007	4.31e-05	0.000579502	Zfr
ENSMUSG00000103310	14.6791	3.21615	0.786769	4.08779	4.36e-05	0.000584736	Pcdha12
ENSMUSG00000032349	1980.45	-0.980129	0.23979	-4.08744	4.36e-05	0.000585128	Elovl5
ENSMUSG00000020758	425.672	-1.29759	0.317562	-4.08611	4.39e-05	0.000588015	Itgb4
ENSMUSG00000019936	15.5452	3.61653	0.885284	4.08516	4.4e-05	0.000589934	Epyc
ENSMUSG00000026443	1450.06	0.873018	0.213724	4.08479	4.41e-05	0.000590405	Lrrn2
ENSMUSG00000038495	1516.91	-0.915711	0.224221	-4.08397	4.43e-05	0.000591523	Otud7b
ENSMUSG00000048537	2421.99	-0.849204	0.207931	-4.08408	4.43e-05	0.000591523	Phldb1
ENSMUSG00000024485	17.9251	-2.82789	0.69268	-4.08253	4.45e-05	0.000594703	Slc4a9
ENSMUSG00000078794	2323.12	0.702589	0.172188	4.08037	4.5e-05	0.000599766	Dact3
ENSMUSG00000086843	14.126	3.45126	0.846351	4.07781	4.55e-05	0.000605917	E030013I19Rik
ENSMUSG00000040666	209.409	-2.41234	0.59178	-4.07642	4.57e-05	0.000609051	Sh3bgr
ENSMUSG00000117254	14.3156	4.00737	0.983114	4.07621	4.58e-05	0.000609108	Gm34567
ENSMUSG00000022762	442.614	1.2265	0.300922	4.0758	4.59e-05	0.000609677	Ncam2
ENSMUSG00000056296	1386.42	1.26126	0.30957	4.07424	4.62e-05	0.00061328	Synpr
ENSMUSG00000013033	5171.29	0.92899	0.228059	4.07346	4.63e-05	0.00061483	Adgrl1
ENSMUSG00000062209	630.198	0.917292	0.225314	4.07117	4.68e-05	0.000620415	Erbb4
ENSMUSG00000115650	27.6659	2.09025	0.513486	4.0707	4.69e-05	0.000621151	NA
ENSMUSG00000037887	1656.65	0.851459	0.209378	4.06662	4.77e-05	0.000631614	Dusp8
ENSMUSG00000055945	2191.41	-1.31373	0.323071	-4.06638	4.77e-05	0.000631742	Prr18
ENSMUSG00000025318	2914.31	0.797798	0.196208	4.06608	4.78e-05	0.000632042	Jph3
ENSMUSG00000022678	479.264	-0.943402	0.232153	-4.0637	4.83e-05	0.000638004	Nde1
ENSMUSG00000028232	484.529	0.704987	0.173554	4.06207	4.86e-05	0.000641967	Tmem68
ENSMUSG00000021866	536.969	1.10033	0.270998	4.06031	4.9e-05	0.000646309	Anxa11
ENSMUSG00000075415	2879.02	-0.836912	0.206255	-4.05765	4.96e-05	0.00065317	Fnbp1
ENSMUSG00000030452	205.728	0.978181	0.241189	4.05566	5e-05	0.000658233	Nipa2
ENSMUSG00000048076	5533.89	0.594567	0.14673	4.05211	5.08e-05	0.000667747	Arf1
ENSMUSG00000024143	874.446	-1.14679	0.283071	-4.05124	5.09e-05	0.000669697	Rhoq
ENSMUSG00000026435	46.0849	-2.20437	0.544409	-4.04911	5.14e-05	0.000675284	Slc45a3
ENSMUSG00000060002	1547.72	-0.886504	0.218956	-4.04878	5.15e-05	0.000675682	Chpt1
ENSMUSG00000040389	1627.95	0.700632	0.173127	4.04692	5.19e-05	0.000680542	Wdr47
ENSMUSG00000026575	143.637	1.06176	0.26242	4.04602	5.21e-05	0.000682619	Nme7
ENSMUSG00000025351	1405.09	-1.02318	0.252908	-4.04566	5.22e-05	0.000683102	Cd63
ENSMUSG00000009406	573.893	1.09887	0.271783	4.04319	5.27e-05	0.000689782	Elk1
ENSMUSG00000068373	1600.39	1.18615	0.29358	4.04029	5.34e-05	0.000697389	D430041D05Rik
ENSMUSG00000030168	1378.35	-0.650556	0.161026	-4.04006	5.34e-05	0.000697389	Adipor2
ENSMUSG00000055805	1219.8	1.0992	0.272068	4.04017	5.34e-05	0.000697389	Fmnl1
ENSMUSG00000074715	39.4032	2.14457	0.53108	4.03812	5.39e-05	0.000702599	Ccl28
ENSMUSG00000054027	1351.01	0.696443	0.172557	4.03603	5.44e-05	0.000708335	Nt5dc3
ENSMUSG00000024517	113.058	1.36597	0.338638	4.03372	5.49e-05	0.000714756	Grp
ENSMUSG00000090129	103.191	-1.12962	0.280169	-4.03192	5.53e-05	0.00071969	Olfr287
ENSMUSG00000032908	622.289	-1.20001	0.297738	-4.03042	5.57e-05	0.000723702	Sgpp2
ENSMUSG00000017390	25265.7	-0.722409	0.179369	-4.02749	5.64e-05	0.000732199	Aldoc
ENSMUSG00000021838	840.693	-0.90898	0.225729	-4.02686	5.65e-05	0.00073359	Samd4
ENSMUSG00000030029	936.715	-1.07146	0.266101	-4.02652	5.66e-05	0.000734077	Lrig1
ENSMUSG00000037239	445.73	0.743156	0.184675	4.02412	5.72e-05	0.000740725	Spred3
ENSMUSG00000087038	43.5169	1.61363	0.401	4.02402	5.72e-05	0.000740725	2900079G21Rik
ENSMUSG00000040722	5675.01	0.582297	0.144794	4.02155	5.78e-05	0.000747104	Scamp5
ENSMUSG00000020411	206.503	-1.5509	0.385659	-4.02144	5.78e-05	0.000747104	Nipal4
ENSMUSG00000021765	21.4995	2.68038	0.666507	4.02154	5.78e-05	0.000747104	Fst
ENSMUSG00000027475	708.468	0.749749	0.186508	4.01992	5.82e-05	0.000751344	Kif3b
ENSMUSG00000035692	48.8935	-1.72947	0.430289	-4.01933	5.84e-05	0.000752646	Isg15
ENSMUSG00000099784	43.3708	1.88992	0.470419	4.01752	5.88e-05	0.000757835	Dalir
ENSMUSG00000074886	785.201	0.660682	0.164523	4.01574	5.93e-05	0.000762382	Grk6
ENSMUSG00000103332	42.2774	2.06462	0.514122	4.01581	5.92e-05	0.000762382	Pcdhga2
ENSMUSG00000038187	1092.97	0.706874	0.176095	4.01417	5.97e-05	0.000766865	Btbd10
ENSMUSG00000041771	127.489	1.86361	0.464714	4.01022	6.07e-05	0.000779192	Slc24a4
ENSMUSG00000042129	292.365	-1.85139	0.461814	-4.00896	6.1e-05	0.000782143	Rassf4
ENSMUSG00000021130	2031.47	0.850566	0.212159	4.00909	6.1e-05	0.000782143	Galnt16
ENSMUSG00000066043	167.239	-1.02996	0.257135	-4.0055	6.19e-05	0.000792404	Phactr4
ENSMUSG00000039100	3466.77	0.68921	0.172059	4.00566	6.18e-05	0.000792404	Marchf6
ENSMUSG00000020834	174.95	-0.981384	0.245041	-4.00498	6.2e-05	0.000793552	Dhrs13
ENSMUSG00000058254	16512.1	0.66008	0.164857	4.00395	6.23e-05	0.00079637	Tspan7
ENSMUSG00000022307	3705.22	0.626995	0.15665	4.00253	6.27e-05	0.00080056	Oxr1
ENSMUSG00000027316	656.071	0.867748	0.216843	4.00173	6.29e-05	0.000802617	Gfra4
ENSMUSG00000027296	1730.81	2.6988	0.674464	4.0014	6.3e-05	0.000803131	Itpka
ENSMUSG00000056423	18.0146	-4.7246	1.18089	-4.00089	6.31e-05	0.000804237	Uts2b
ENSMUSG00000039474	1219.76	1.50863	0.377208	3.99947	6.35e-05	0.000807829	Wfs1
ENSMUSG00000043259	288.908	0.984335	0.246117	3.99946	6.35e-05	0.000807829	Fam13c
ENSMUSG00000014164	522.243	1.24755	0.311985	3.99876	6.37e-05	0.0008096	Klhl3
ENSMUSG00000028145	555.833	-0.669024	0.167375	-3.99716	6.41e-05	0.000814458	Them4
ENSMUSG00000024516	2020.64	-0.953957	0.238737	-3.99584	6.45e-05	0.000818353	Sec11c
ENSMUSG00000028558	28.9258	-2.37218	0.594777	-3.98835	6.65e-05	0.000842678	Calr4
ENSMUSG00000042567	24.8604	2.50528	0.628113	3.98858	6.65e-05	0.000842678	Nek10
ENSMUSG00000020864	2974.19	-0.502968	0.126105	-3.9885	6.65e-05	0.000842678	Ankrd40
ENSMUSG00000052609	420.809	-0.807011	0.202393	-3.98735	6.68e-05	0.000845569	Plekhg3
ENSMUSG00000020593	596.362	-0.858781	0.215417	-3.98661	6.7e-05	0.000847427	Lpin1
ENSMUSG00000072825	3086.15	0.589111	0.147778	3.98646	6.71e-05	0.000847427	Cep170b
ENSMUSG00000118401	42.5899	3.37444	0.846556	3.98608	6.72e-05	0.000848139	Gpr52
ENSMUSG00000025314	587.935	1.13087	0.283797	3.98479	6.75e-05	0.000852093	Ptprj
ENSMUSG00000023087	772.421	0.654562	0.164309	3.98372	6.78e-05	0.000855273	Noct
ENSMUSG00000028456	340.016	0.894059	0.224604	3.9806	6.87e-05	0.000865239	Unc13b
ENSMUSG00000121141	2613.84	0.79661	0.200123	3.9806	6.87e-05	0.000865239	NA
ENSMUSG00000041037	1285.11	0.661491	0.166256	3.97875	6.93e-05	0.000871318	Irgq
ENSMUSG00000024998	384.606	-1.20496	0.302931	-3.97767	6.96e-05	0.000874636	Plce1
ENSMUSG00000032690	27.0161	-1.9539	0.491287	-3.97709	6.98e-05	0.000876063	Oas2
ENSMUSG00000027438	7499.48	0.650885	0.163668	3.97686	6.98e-05	0.000876261	Napb
ENSMUSG00000046718	150.089	-1.61516	0.406177	-3.9765	6.99e-05	0.000876908	Bst2
ENSMUSG00000044576	311.499	-0.780972	0.196466	-3.9751	7.03e-05	0.000881402	Garem2
ENSMUSG00000045509	68.3904	1.30079	0.327465	3.97231	7.12e-05	0.000891117	Gpr150
ENSMUSG00000073877	19.3909	2.61165	0.657648	3.97119	7.15e-05	0.000894603	Gm13306
ENSMUSG00000039298	544.214	-1.12821	0.284151	-3.97045	7.17e-05	0.000896705	Cdk5rap2
ENSMUSG00000039257	457.519	1.0559	0.266033	3.96905	7.22e-05	0.00090129	Vstm2b
ENSMUSG00000021255	111.287	-1.37292	0.346101	-3.96682	7.28e-05	0.000909093	Esrrb
ENSMUSG00000005802	928.183	0.836546	0.21092	3.96619	7.3e-05	0.00090987	Slc30a4
ENSMUSG00000052889	5271.51	0.948188	0.239075	3.96607	7.31e-05	0.00090987	Prkcb
ENSMUSG00000046157	824.215	-0.870691	0.219532	-3.96612	7.31e-05	0.00090987	Tmem229b
ENSMUSG00000052581	290.218	1.07571	0.271243	3.96584	7.31e-05	0.000910033	Lrrtm4
ENSMUSG00000032763	469.066	-0.700826	0.176732	-3.96548	7.32e-05	0.000910734	Ilvbl
ENSMUSG00000036295	687.513	0.779912	0.196756	3.96386	7.37e-05	0.000916237	Lrrn3
ENSMUSG00000016386	460.456	1.01275	0.255586	3.96247	7.42e-05	0.000920873	Mpped2
ENSMUSG00000029007	266.208	-0.965322	0.243712	-3.96092	7.47e-05	0.000926166	Agtrap
ENSMUSG00000038695	947.762	-0.943362	0.238198	-3.96041	7.48e-05	0.000926746	Josd2
ENSMUSG00000064065	1182.17	1.57377	0.397367	3.9605	7.48e-05	0.000926746	Ipcef1
ENSMUSG00000020877	138.733	-0.931321	0.235193	-3.95982	7.5e-05	0.00092831	Scrn2
ENSMUSG00000020953	300.291	1.37626	0.347615	3.95916	7.52e-05	0.000930168	Coch
ENSMUSG00000006403	552.326	-1.11255	0.281046	-3.95861	7.54e-05	0.000931625	Adamts4
ENSMUSG00000064215	847.924	-1.00412	0.253689	-3.95806	7.56e-05	0.000932363	Ifi27
ENSMUSG00000020654	215.11	1.09191	0.275858	3.95822	7.55e-05	0.000932363	Adcy3
ENSMUSG00000020524	5589.67	1.04083	0.263056	3.9567	7.6e-05	0.000936978	Gria1
ENSMUSG00000022537	638.614	0.846669	0.214001	3.95637	7.61e-05	0.000937545	Tmem44
ENSMUSG00000024597	2174.24	-1.15494	0.292001	-3.95527	7.64e-05	0.000941161	Slc12a2
ENSMUSG00000055026	298.687	1.67482	0.423577	3.954	7.69e-05	0.00094548	Gabrg3
ENSMUSG00000090799	441.5	-1.54129	0.389829	-3.95377	7.69e-05	0.000945649	Klhl33
ENSMUSG00000030157	104.219	-1.16959	0.295913	-3.95246	7.74e-05	0.000950123	Clec2d
ENSMUSG00000070436	378.718	-1.10884	0.280566	-3.95214	7.75e-05	0.000950684	Serpinh1
ENSMUSG00000039686	2325.87	0.68932	0.174454	3.95131	7.77e-05	0.000953288	Zer1
ENSMUSG00000020099	779.272	-1.15183	0.291645	-3.94943	7.83e-05	0.000960079	Unc5b
ENSMUSG00000000792	409.394	0.889236	0.225181	3.94899	7.85e-05	0.000961136	Slc5a5
ENSMUSG00000031410	8.97625	5.51425	1.39664	3.94822	7.87e-05	0.000963474	Nxf7
ENSMUSG00000034958	2761.83	0.676211	0.171279	3.94802	7.88e-05	0.000963592	Atcay
ENSMUSG00000023990	293.432	-1.03589	0.262503	-3.94618	7.94e-05	0.000969647	Tfeb
ENSMUSG00000025217	784.332	0.849846	0.215361	3.94616	7.94e-05	0.000969647	Btrc
ENSMUSG00000036915	84.6621	1.6268	0.412291	3.94576	7.95e-05	0.00097053	Kirrel2
ENSMUSG00000042032	1747.55	0.589882	0.14953	3.94491	7.98e-05	0.000973251	Mat2b
ENSMUSG00000003316	1654.74	0.813863	0.206361	3.94387	8.02e-05	0.000976738	Glg1
ENSMUSG00000006494	636.78	0.791105	0.200641	3.94288	8.05e-05	0.000980049	Pdk1
ENSMUSG00000054408	1029.09	0.765523	0.194162	3.9427	8.06e-05	0.000980049	Spcs3
ENSMUSG00000053141	1365.16	0.995508	0.25255	3.94183	8.09e-05	0.000982897	Ptprt
ENSMUSG00000006360	102.78	-1.07862	0.273718	-3.94062	8.13e-05	0.000987141	Crip1
ENSMUSG00000036510	416.684	0.805131	0.2044	3.939	8.18e-05	0.000992316	Cdh8
ENSMUSG00000001054	517.569	0.732229	0.185887	3.9391	8.18e-05	0.000992316	Rmnd5b
ENSMUSG00000031283	136.194	1.31556	0.33404	3.93834	8.2e-05	0.000994133	Chrdl1
ENSMUSG00000021278	92.1557	1.26816	0.322013	3.93821	8.21e-05	0.000994133	Amn
ENSMUSG00000066000	96.588	-2.03781	0.517622	-3.93687	8.26e-05	0.000998958	Zfp979
ENSMUSG00000005125	2850.74	-1.19965	0.304759	-3.9364	8.27e-05	0.00100015	Ndrg1
ENSMUSG00000029364	2244.51	0.793083	0.201493	3.93604	8.28e-05	0.00100093	Wsb2
ENSMUSG00000041842	169.809	-1.17183	0.297787	-3.93511	8.32e-05	0.00100406	Fhdc1
ENSMUSG00000056812	1805.51	1.02216	0.259831	3.93396	8.36e-05	0.00100813	St8sia3
ENSMUSG00000024661	86876.3	-1.11449	0.283384	-3.93277	8.4e-05	0.00101238	Fth1
ENSMUSG00000048100	621.346	-1.05582	0.268541	-3.93169	8.44e-05	0.0010162	Taf13
ENSMUSG00000020248	650.461	0.75918	0.193263	3.92823	8.56e-05	0.00103016	Nfyb
ENSMUSG00000030621	635.243	0.920045	0.234292	3.92691	8.6e-05	0.00103505	Me3
ENSMUSG00000066877	382.247	0.746374	0.190133	3.92553	8.65e-05	0.00104024	Nck2
ENSMUSG00000035847	6245.9	0.779149	0.198554	3.92413	8.7e-05	0.00104557	Ids
ENSMUSG00000085971	19.9018	2.68744	0.685198	3.92214	8.78e-05	0.00105345	NA
ENSMUSG00000031791	1424.93	0.759942	0.193804	3.92119	8.81e-05	0.00105685	Tmem38a
ENSMUSG00000031382	37.4152	2.92825	0.747469	3.91756	8.94e-05	0.00107208	Asb11
ENSMUSG00000073514	921.746	0.990583	0.252882	3.91718	8.96e-05	0.001073	Dok6
ENSMUSG00000061411	595.716	0.720937	0.184059	3.91689	8.97e-05	0.0010735	Nol4l
ENSMUSG00000056220	86.6043	-1.60556	0.409991	-3.91609	9e-05	0.00107628	Pla2g4a
ENSMUSG00000030584	435.254	1.21812	0.311281	3.91324	9.11e-05	0.00108823	Dpf1
ENSMUSG00000035547	552.412	0.764427	0.195586	3.90839	9.29e-05	0.00110954	Capn5
ENSMUSG00000029093	549.008	1.18222	0.302514	3.90799	9.31e-05	0.00110975	Sorcs2
ENSMUSG00000052301	102.308	1.86348	0.476837	3.908	9.31e-05	0.00110975	Doc2a
ENSMUSG00000087165	178.209	-1.34311	0.344263	-3.90141	9.56e-05	0.0011395	2010001A14Rik
ENSMUSG00000033361	358.374	0.899244	0.230504	3.90121	9.57e-05	0.00113963	Prrg3
ENSMUSG00000044708	4256.96	-1.30779	0.335256	-3.90088	9.58e-05	0.00114035	Kcnj10
ENSMUSG00000019699	1390.57	0.561925	0.144079	3.90013	9.61e-05	0.00114303	Akt3
ENSMUSG00000022817	1024.48	-0.734323	0.188298	-3.89979	9.63e-05	0.00114383	Itgb5
ENSMUSG00000004231	89.0661	-2.37481	0.609124	-3.89873	9.67e-05	0.00114797	Pax2
ENSMUSG00000038174	948.471	0.621328	0.159398	3.89796	9.7e-05	0.00115082	Fam126b
ENSMUSG00000075511	35.2532	2.00029	0.513327	3.89672	9.75e-05	0.00115585	NA
ENSMUSG00000085957	47.349	1.69901	0.43607	3.8962	9.77e-05	0.0011575	Syna
ENSMUSG00000045160	531.756	-0.664802	0.170664	-3.89539	9.8e-05	0.00116056	Bola3
ENSMUSG00000036264	101.454	1.53286	0.393586	3.89461	9.84e-05	0.00116344	Fstl4
ENSMUSG00000087478	44.8141	-1.44872	0.372042	-3.89396	9.86e-05	0.0011657	4930506C21Rik
ENSMUSG00000035268	854.62	0.833732	0.214273	3.89098	9.98e-05	0.00117843	Pkig
ENSMUSG00000017897	70.3443	-1.54294	0.39654	-3.891	9.98e-05	0.00117843	Eya2
ENSMUSG00000015341	1368.9	-0.711003	0.182746	-3.89065	0.0001	0.00117915	Golga7
ENSMUSG00000039735	687.138	1.03404	0.265796	3.89036	0.000100094	0.00117971	Fnbp1l
ENSMUSG00000028763	206.687	-1.16088	0.298557	-3.88831	0.000100943	0.00118885	Hspg2
ENSMUSG00000015222	11040	0.693359	0.178454	3.88537	0.000102173	0.00120247	Map2
ENSMUSG00000049097	733.328	0.898946	0.231407	3.88469	0.00010246	0.00120498	Ankrd34a
ENSMUSG00000023192	460.703	1.4081	0.362643	3.88289	0.000103224	0.00121309	Grm2
ENSMUSG00000053199	832.107	0.825056	0.212522	3.88222	0.000103509	0.00121556	Arhgap20
ENSMUSG00000027776	15.06	2.72905	0.703057	3.88169	0.000103731	0.00121729	Il12a
ENSMUSG00000046561	15.2705	2.68525	0.691904	3.88096	0.000104046	0.00122011	Arsj
ENSMUSG00000042116	792.158	-0.969512	0.249825	-3.88077	0.000104128	0.0012202	Vwa1
ENSMUSG00000097023	510.423	1.23659	0.318753	3.87945	0.000104694	0.00122594	Mir9-3hg
ENSMUSG00000035863	2635.07	0.87144	0.224747	3.87742	0.00010557	0.00123532	Palm
ENSMUSG00000033577	1966.37	-0.703931	0.181564	-3.87704	0.000105734	0.00123589	Myo6
ENSMUSG00000047246	102.503	-1.46209	0.377123	-3.87696	0.000105771	0.00123589	H2bc6
ENSMUSG00000035131	291.637	0.85706	0.221132	3.87579	0.000106281	0.00124096	Brinp3
ENSMUSG00000053799	515.425	0.842141	0.217336	3.87483	0.000106699	0.00124495	Exoc6
ENSMUSG00000035045	299.218	0.685539	0.176987	3.8734	0.000107329	0.0012514	Zc3h12b
ENSMUSG00000015143	713.237	1.08885	0.281133	3.8731	0.00010746	0.00125203	Actn1
ENSMUSG00000032589	3337.2	1.15973	0.299498	3.87226	0.000107832	0.00125547	Bsn
ENSMUSG00000002413	1373.61	0.734966	0.190112	3.86596	0.000110653	0.0012874	Braf
ENSMUSG00000041660	131.522	-1.57199	0.40665	-3.86571	0.000110768	0.00128782	Bbox1
ENSMUSG00000044734	457.417	-1.53321	0.396707	-3.86484	0.000111161	0.00129146	Serpinb1a
ENSMUSG00000038602	1072.62	1.00144	0.259187	3.86379	0.000111643	0.00129614	Slc35f1
ENSMUSG00000043448	695.045	-1.66471	0.430908	-3.86325	0.00011189	0.00129808	Gjc2
ENSMUSG00000033039	488.173	-0.827369	0.214346	-3.85996	0.000113404	0.00131471	Micall1
ENSMUSG00000086567	507.154	-1.38366	0.35852	-3.85938	0.000113677	0.00131694	NA
ENSMUSG00000001864	286.417	-1.20178	0.311444	-3.85873	0.000113979	0.0013195	Aif1l
ENSMUSG00000075318	2159.19	1.11373	0.288721	3.85746	0.000114572	0.00132543	Scn2a
ENSMUSG00000002006	1414.16	0.891495	0.231161	3.8566	0.000114975	0.00132914	Pdzd4
ENSMUSG00000031144	12365.7	0.514191	0.133351	3.85591	0.000115298	0.00133194	Syp
ENSMUSG00000020160	321.798	-1.59015	0.4125	-3.8549	0.000115775	0.0013365	Meis1
ENSMUSG00000070639	1197.21	0.97462	0.252933	3.85328	0.000116546	0.00134445	Lrrc8b
ENSMUSG00000036438	28218.7	0.541855	0.14073	3.8503	0.000117971	0.00135992	Calm2
ENSMUSG00000039458	433.554	1.08378	0.281523	3.84971	0.000118256	0.00136224	Mtmr12
ENSMUSG00000028053	1179.38	0.801404	0.20821	3.84902	0.000118592	0.00136419	Ash1l
ENSMUSG00000037406	13.4117	3.61089	0.938096	3.84917	0.000118518	0.00136419	Htra4
ENSMUSG00000038013	1290.4	0.537467	0.139696	3.84741	0.000119375	0.00137222	Wipf2
ENSMUSG00000035954	937.768	1.08842	0.282957	3.84657	0.000119781	0.00137592	Dock4
ENSMUSG00000121096	507.124	0.790566	0.205551	3.84608	0.000120023	0.00137773	NA
ENSMUSG00000090100	1552.17	-0.634982	0.165121	-3.84555	0.000120284	0.00137976	Ttbk2
ENSMUSG00000056966	1326.82	-0.936544	0.243559	-3.84525	0.00012043	0.00138046	Gjc3
ENSMUSG00000040016	23.2244	2.57973	0.670918	3.84507	0.000120517	0.00138049	Ptger3
ENSMUSG00000025492	258.905	-1.28055	0.333144	-3.84383	0.000121127	0.0013865	Ifitm3
ENSMUSG00000089957	28.2369	1.92783	0.501625	3.84318	0.000121449	0.00138921	A830011K09Rik
ENSMUSG00000027304	1148.07	0.581809	0.151459	3.84138	0.000122346	0.00139849	Rtf1
ENSMUSG00000059248	802.465	1.2327	0.320931	3.841	0.000122533	0.00139964	Septin9
ENSMUSG00000015653	808.938	-1.41017	0.367411	-3.83812	0.000123979	0.00141517	Steap2
ENSMUSG00000028955	644.462	-0.821702	0.214116	-3.83765	0.000124219	0.00141692	Vamp3
ENSMUSG00000049577	467.337	0.733589	0.191252	3.83572	0.000125196	0.00142706	Zfpm1
ENSMUSG00000038879	256.815	-0.976559	0.254665	-3.83468	0.000125728	0.00143212	Nipal2
ENSMUSG00000048562	26.6977	2.99114	0.780391	3.83287	0.000126656	0.00144169	Sp8
ENSMUSG00000049555	169.422	-1.14914	0.299849	-3.8324	0.0001269	0.00144346	Tmie
ENSMUSG00000009739	1484.84	0.639493	0.166987	3.8296	0.000128352	0.00145895	Pou6f1
ENSMUSG00000028333	1126.88	-0.684347	0.178786	-3.82774	0.000129324	0.00146897	Anp32b
ENSMUSG00000032512	412.688	0.961036	0.251423	3.82239	0.000132166	0.00150022	Wdr48
ENSMUSG00000027575	1347.72	0.69595	0.182114	3.8215	0.000132641	0.00150456	Arfgap1
ENSMUSG00000052155	509.704	1.1493	0.300894	3.81963	0.000133655	0.001515	Acvr2a
ENSMUSG00000037706	7614.4	-0.643187	0.168512	-3.81685	0.000135167	0.00153108	Cd81
ENSMUSG00000040219	77.4031	-1.11204	0.291885	-3.80987	0.000139041	0.00157387	Ttc12
ENSMUSG00000033191	168.495	-1.00439	0.263671	-3.80924	0.000139392	0.00157675	Tie1
ENSMUSG00000009621	249.221	-0.851048	0.223532	-3.80727	0.000140507	0.00158826	Vav2
ENSMUSG00000034055	464.985	-0.665286	0.174764	-3.80676	0.000140796	0.00159042	Phka1
ENSMUSG00000025092	2334.69	0.620312	0.16306	3.80419	0.000142271	0.00160597	Hspa12a
ENSMUSG00000116114	10.6032	4.9022	1.28895	3.80324	0.000142814	0.00161098	NA
ENSMUSG00000034636	1973.59	0.570803	0.150184	3.80068	0.000144297	0.00162659	Zyg11b
ENSMUSG00000044647	889.921	0.864416	0.22753	3.79912	0.000145208	0.00163572	Csrnp3
ENSMUSG00000097415	121.084	-1.17387	0.30907	-3.79805	0.000145836	0.00164167	NA
ENSMUSG00000027200	1085.61	-0.735558	0.193693	-3.79754	0.000146137	0.00164391	Sema6d
ENSMUSG00000037003	429.063	-0.778345	0.20501	-3.79662	0.000146683	0.00164892	Tns2
ENSMUSG00000029684	1928.33	0.614977	0.162009	3.79594	0.000147087	0.00165232	Wasl
ENSMUSG00000037428	3495.45	1.07172	0.282533	3.79326	0.000148679	0.00166906	Vgf
ENSMUSG00000024165	157.3	-1.5544	0.409853	-3.79259	0.000149087	0.00167248	Jpt2
ENSMUSG00000051950	250.224	0.716938	0.189107	3.79117	0.000149937	0.00168086	B3glct
ENSMUSG00000071648	217.659	-1.03809	0.273866	-3.79051	0.000150339	0.00168421	Rom1
ENSMUSG00000032854	1780.98	-1.52603	0.402622	-3.79023	0.000150511	0.00168498	Ugt8a
ENSMUSG00000086272	49.3689	-2.18163	0.575772	-3.78906	0.00015122	0.00169108	NA
ENSMUSG00000001666	322.357	-0.8448	0.222962	-3.78899	0.000151264	0.00169108	Ddt
ENSMUSG00000046727	1171.75	-0.594949	0.157086	-3.78741	0.000152226	0.00170067	Cystm1
ENSMUSG00000061232	833.334	-0.944174	0.249314	-3.78708	0.000152426	0.00170174	H2-K1
ENSMUSG00000017009	1357.53	-0.677627	0.178951	-3.78667	0.000152681	0.00170342	Sdc4
ENSMUSG00000034799	2594.54	0.966063	0.255148	3.78629	0.000152914	0.00170485	Unc13a
ENSMUSG00000022382	437.972	0.870807	0.230018	3.78583	0.000153199	0.00170686	Wnt7b
ENSMUSG00000024622	274.608	0.820247	0.216696	3.78523	0.000153565	0.00170977	Hmgxb3
ENSMUSG00000015312	327.786	1.06846	0.282361	3.78403	0.000154312	0.00171692	Gadd45b
ENSMUSG00000056121	1144.53	-0.666559	0.176431	-3.77802	0.000158082	0.00175767	Fez2
ENSMUSG00000032263	514.561	-0.606324	0.160585	-3.77571	0.000159554	0.00177283	Bckdhb
ENSMUSG00000054690	134.529	-1.18833	0.3151	-3.77128	0.000162414	0.00180214	Emcn
ENSMUSG00000097915	36.2441	1.99681	0.529474	3.7713	0.0001624	0.00180214	A330009N23Rik
ENSMUSG00000027293	328.116	-0.782613	0.207596	-3.76988	0.000163326	0.0018098	Ehd4
ENSMUSG00000053580	1482.15	0.964632	0.25587	3.77	0.000163245	0.0018098	Tanc2
ENSMUSG00000025241	738.068	-0.734222	0.194793	-3.76925	0.000163741	0.00181316	Fyco1
ENSMUSG00000038094	215.759	-0.943016	0.250228	-3.76863	0.000164143	0.00181638	Atp13a4
ENSMUSG00000065954	1961.09	0.717556	0.190422	3.76824	0.000164406	0.00181806	Tacc1
ENSMUSG00000118038	22.3289	-2.10016	0.55802	-3.7636	0.000167487	0.00185087	Gm9895
ENSMUSG00000022090	683.53	-1.49842	0.398343	-3.76162	0.000168813	0.00186426	Pdlim2
ENSMUSG00000026176	559.971	-0.677354	0.180127	-3.76043	0.000169624	0.00186942	Ctdsp1
ENSMUSG00000032985	22.8237	2.19518	0.583757	3.76044	0.000169613	0.00186942	NA
ENSMUSG00000024109	5592.9	0.530053	0.14095	3.76057	0.000169524	0.00186942	Nrxn1
ENSMUSG00000073538	20.8616	-2.18519	0.581197	-3.75981	0.00017004	0.00187274	NA
ENSMUSG00000021756	1406.21	-0.861758	0.229255	-3.75894	0.000170633	0.00187801	Il6st
ENSMUSG00000026344	408.375	0.958849	0.255158	3.75787	0.000171365	0.00188478	Lypd1
ENSMUSG00000024132	426.748	-0.680998	0.181285	-3.75651	0.000172301	0.0018938	Eci1
ENSMUSG00000026482	1045.04	0.89304	0.237814	3.7552	0.000173201	0.00190241	Rgl1
ENSMUSG00000026000	2692.56	0.58151	0.154913	3.75379	0.00017418	0.00191187	Lancl1
ENSMUSG00000120732	1417.52	-0.81237	0.216514	-3.75205	0.000175395	0.00192304	NA
ENSMUSG00000045087	600.734	-1.16452	0.310372	-3.75199	0.000175433	0.00192304	S1pr5
ENSMUSG00000018378	820.777	-0.682855	0.182021	-3.75152	0.000175765	0.00192538	2210416O15Rik
ENSMUSG00000103037	21.5598	2.33757	0.623673	3.74807	0.000178198	0.00195072	Pcdhgb1
ENSMUSG00000120522	364.678	-1.45684	0.388725	-3.74774	0.000178437	0.00195203	NA
ENSMUSG00000029370	41.2638	-1.81691	0.484906	-3.74694	0.000179002	0.0019569	Rassf6
ENSMUSG00000090061	291.251	1.14545	0.305732	3.7466	0.000179247	0.00195826	Nwd2
ENSMUSG00000024308	583.626	-0.647078	0.172728	-3.74623	0.000179514	0.00195986	Tapbp
ENSMUSG00000003123	166.899	-0.897147	0.239597	-3.7444	0.000180824	0.00197285	Lipe
ENSMUSG00000025855	10053.3	0.771112	0.206029	3.74274	0.000182027	0.00198464	Prkar1b
ENSMUSG00000027220	3064.34	0.743127	0.198609	3.74166	0.000182811	0.00199185	Syt13
ENSMUSG00000027312	1847.45	0.749445	0.200362	3.74045	0.000183691	0.0020001	Atrn
ENSMUSG00000032177	1406.21	0.640933	0.171368	3.7401	0.000183944	0.00200019	Pde4a
ENSMUSG00000020704	919.965	0.692927	0.185262	3.74025	0.000183838	0.00200019	Asic2
ENSMUSG00000022197	521.433	1.49711	0.40038	3.73923	0.000184583	0.0020058	Pdzd2
ENSMUSG00000073102	132.584	1.54071	0.412138	3.73834	0.000185242	0.00201162	Drc1
ENSMUSG00000068615	196.575	-1.21494	0.325015	-3.7381	0.000185419	0.0020122	Gjd2
ENSMUSG00000032556	147.929	-1.53176	0.409856	-3.73732	0.000185994	0.00201711	Bfsp2
ENSMUSG00000026834	250.674	1.62766	0.43562	3.73641	0.000186665	0.00202303	Acvr1c
ENSMUSG00000004849	3152.39	0.857647	0.229635	3.73483	0.000187839	0.00203405	Ap1s1
ENSMUSG00000085030	131.848	1.67524	0.44856	3.73471	0.000187931	0.00203405	NA
ENSMUSG00000003746	453.202	1.13324	0.303502	3.73388	0.000188551	0.0020394	Man1a
ENSMUSG00000032412	2656.59	-0.759003	0.203292	-3.73355	0.000188798	0.00204072	Atp1b3
ENSMUSG00000041482	23.5791	-2.10446	0.563714	-3.7332	0.00018906	0.0020422	Piezo2
ENSMUSG00000020231	1482.49	-0.765306	0.205051	-3.73227	0.000189761	0.00204842	Dip2a
ENSMUSG00000063531	417.194	0.751778	0.20169	3.7274	0.000193463	0.00208663	Sema3e
ENSMUSG00000121208	17.834	3.61759	0.970571	3.72728	0.000193558	0.00208663	NA
ENSMUSG00000058056	128.273	-0.872185	0.234042	-3.72661	0.00019407	0.00209078	Palld
ENSMUSG00000034714	1211.59	-0.835989	0.224405	-3.72535	0.000195042	0.00209985	Ttyh2
ENSMUSG00000029307	187.235	-0.852582	0.228917	-3.72441	0.000195769	0.0021063	Dmp1
ENSMUSG00000014852	10.4685	3.83204	1.02895	3.72422	0.000195918	0.00210651	Adamts13
ENSMUSG00000120554	29.6178	-2.15597	0.579211	-3.72226	0.00019745	0.00212158	NA
ENSMUSG00000053838	2043.96	0.578785	0.155697	3.71739	0.000201292	0.00216143	Nudcd3
ENSMUSG00000026065	21.7994	3.42992	0.923298	3.71486	0.00020332	0.00218177	Slc9a4
ENSMUSG00000022016	2619.3	0.650296	0.175066	3.71457	0.000203548	0.00218278	Akap11
ENSMUSG00000090122	150.121	-0.890272	0.239736	-3.71355	0.000204376	0.00219022	Kcne1l
ENSMUSG00000043683	776.82	0.762905	0.205487	3.71267	0.00020508	0.00219632	Fem1a
ENSMUSG00000029596	116.77	-1.44789	0.390027	-3.71228	0.000205397	0.00219827	Sdsl
ENSMUSG00000040856	837.672	-1.33192	0.35882	-3.71195	0.000205665	0.0021997	Dlk1
ENSMUSG00000029449	500.848	0.714837	0.192611	3.7113	0.000206195	0.00220037	Rhof
ENSMUSG00000025468	2221.07	0.90767	0.244551	3.71157	0.000205977	0.00220037	Caly
ENSMUSG00000058997	730.701	-0.615073	0.165739	-3.71109	0.000206372	0.00220037	Vwa8
ENSMUSG00000023277	559.637	0.647059	0.17436	3.71105	0.000206402	0.00220037	Twf2
ENSMUSG00000022947	127.467	1.27798	0.344342	3.71138	0.000206134	0.00220037	Cbr3
ENSMUSG00000022500	789.401	-1.16107	0.313008	-3.70939	0.000207759	0.00221338	Litaf
ENSMUSG00000022377	1309.43	0.735069	0.198188	3.70895	0.000208118	0.00221576	Asap1
ENSMUSG00000035048	590.251	-0.685308	0.184807	-3.70824	0.000208709	0.00222059	Anapc13
ENSMUSG00000022829	108.94	1.12739	0.304098	3.70733	0.000209456	0.00222709	Stxbp5l
ENSMUSG00000035152	4578.65	0.672727	0.181491	3.70666	0.000210009	0.00223095	Ap2b1
ENSMUSG00000034271	445.89	0.721206	0.194576	3.70656	0.000210092	0.00223095	Jdp2
ENSMUSG00000034480	262.142	1.09607	0.295982	3.70316	0.000212933	0.00225964	Diaph2
ENSMUSG00000026241	143.568	-1.2825	0.346366	-3.70273	0.00021329	0.00226195	Nppc
ENSMUSG00000033633	34.5477	1.81489	0.490436	3.70057	0.000215112	0.00227979	Clec18a
ENSMUSG00000052415	112.615	1.12212	0.303311	3.69959	0.000215952	0.00228721	Tchh
ENSMUSG00000038780	520.045	0.674895	0.182495	3.69815	0.000217178	0.0022987	Smurf1
ENSMUSG00000023048	1074.47	-0.678863	0.183641	-3.69669	0.000218428	0.00231043	Prr13
ENSMUSG00000085873	108.49	-1.0208	0.276153	-3.6965	0.000218595	0.0023107	NA
ENSMUSG00000101693	37.5525	-2.44321	0.661003	-3.69622	0.000218832	0.00231171	Gm19461
ENSMUSG00000020647	1339.15	0.593454	0.160585	3.69557	0.000219395	0.00231588	Ncoa1
ENSMUSG00000024940	947.066	-1.14221	0.309086	-3.69543	0.000219511	0.00231588	Ltbp3
ENSMUSG00000026205	11.3187	3.30766	0.895339	3.69431	0.000220482	0.00232462	Slc23a3
ENSMUSG00000030854	2388.54	1.2535	0.339731	3.6897	0.000224518	0.00236424	Ptpn5
ENSMUSG00000117864	145.257	-1.60501	0.434998	-3.68969	0.00022453	0.00236424	Gm19500
ENSMUSG00000050751	1897.99	0.892799	0.242081	3.68802	0.00022601	0.00237828	Pgbd5
ENSMUSG00000034928	1513.85	0.748524	0.202972	3.68782	0.000226184	0.00237858	Rnf44
ENSMUSG00000068220	438.753	-1.31238	0.355914	-3.68736	0.000226594	0.00238136	Lgals1
ENSMUSG00000042390	1320.51	0.595245	0.16157	3.68412	0.000229492	0.00241026	Gatad2b
ENSMUSG00000045589	3657.54	0.927414	0.251833	3.68265	0.000230821	0.00241618	Frrs1l
ENSMUSG00000086075	55.5728	1.27852	0.347194	3.68244	0.00023101	0.00241618	NA
ENSMUSG00000036955	2420.42	0.519555	0.141077	3.68278	0.000230704	0.00241618	Kifbp
ENSMUSG00000031441	1008.32	-0.718166	0.195016	-3.6826	0.000230871	0.00241618	Atp11a
ENSMUSG00000036777	1343.11	-1.26812	0.344354	-3.6826	0.000230864	0.00241618	Anln
ENSMUSG00000069171	774.954	0.692652	0.188095	3.68246	0.00023099	0.00241618	Nr2f1
ENSMUSG00000052459	6957.31	0.473791	0.128665	3.68235	0.000231094	0.00241618	Atp6v1a
ENSMUSG00000041180	34.7294	1.72706	0.469045	3.68209	0.000231332	0.00241712	Hectd2
ENSMUSG00000036817	924.77	0.659499	0.179125	3.68178	0.000231607	0.00241845	Sun1
ENSMUSG00000032006	198.209	-1.4254	0.387205	-3.68125	0.000232092	0.00242196	Pdgfd
ENSMUSG00000024014	77.2206	-1.16872	0.317591	-3.67996	0.000233266	0.00243266	Pim1
ENSMUSG00000041907	143.857	0.81269	0.220892	3.67912	0.000234036	0.00243601	Gpr45
ENSMUSG00000041164	3341.87	0.687689	0.186915	3.67915	0.000234011	0.00243601	Zmiz2
ENSMUSG00000022973	4029.63	0.622122	0.169095	3.67913	0.000234031	0.00243601	Synj1
ENSMUSG00000046204	672.123	1.19039	0.323669	3.6778	0.000235255	0.00244557	Pnma2
ENSMUSG00000004791	92.5358	-1.48999	0.40513	-3.6778	0.000235252	0.00244557	Pgf
ENSMUSG00000029245	1043.01	1.05502	0.286916	3.6771	0.000235898	0.00245069	Epha5
ENSMUSG00000028037	23.0619	-2.64497	0.719404	-3.67662	0.000236349	0.00245236	Ifi44
ENSMUSG00000020536	984.825	-0.610379	0.166017	-3.6766	0.00023636	0.00245236	Llgl1
ENSMUSG00000034210	1295.91	-0.981008	0.266862	-3.67608	0.000236846	0.00245503	Efcab14
ENSMUSG00000031605	2134.23	0.861224	0.234283	3.676	0.000236918	0.00245503	Klhl2
ENSMUSG00000024593	840.589	-0.874117	0.237959	-3.67339	0.00023935	0.00247866	Megf10
ENSMUSG00000030695	26832.3	0.530572	0.144506	3.67162	0.000241017	0.00249434	Aldoa
ENSMUSG00000038732	111.231	-1.3294	0.362179	-3.67055	0.000242028	0.00250321	Mboat1
ENSMUSG00000039954	239.537	-1.26805	0.34549	-3.6703	0.000242268	0.0025041	Stk32a
ENSMUSG00000034903	258.904	-0.879417	0.239637	-3.6698	0.000242744	0.00250587	Cobll1
ENSMUSG00000038244	2597.92	1.39068	0.378953	3.66979	0.000242747	0.00250587	Mical2
ENSMUSG00000006301	1104.85	-1.05318	0.287185	-3.66725	0.000245175	0.00252934	Tmbim1
ENSMUSG00000021198	491.13	0.902856	0.246241	3.66656	0.000245838	0.00253457	Unc79
ENSMUSG00000120194	13.8874	-2.94225	0.803777	-3.66053	0.000251692	0.00259329	NA
ENSMUSG00000031232	413.914	-1.11039	0.303458	-3.65912	0.000253083	0.00260597	Magt1
ENSMUSG00000004891	225.115	-1.05323	0.28787	-3.65869	0.000253504	0.00260866	Nes
ENSMUSG00000060279	2137.67	0.688707	0.188281	3.65786	0.000254325	0.00261546	Ap2a1
ENSMUSG00000032312	673.742	-0.691019	0.189062	-3.65498	0.000257205	0.0026434	Csk
ENSMUSG00000005667	250.485	-1.04134	0.284934	-3.65468	0.000257501	0.00264478	Mthfd2
ENSMUSG00000030397	1165.8	0.588208	0.160968	3.6542	0.000257989	0.00264812	Mark4
ENSMUSG00000006219	36.6779	-1.49424	0.409071	-3.65277	0.000259424	0.00266118	Fblim1
ENSMUSG00000028337	288.544	0.749629	0.205314	3.65114	0.000261079	0.00267565	Coro2a
ENSMUSG00000031683	1007.57	-0.727737	0.19934	-3.65073	0.000261491	0.00267565	Lsm6
ENSMUSG00000060212	981.639	0.815839	0.223469	3.6508	0.000261427	0.00267565	Pcnx2
ENSMUSG00000032501	304.722	1.30261	0.356807	3.65073	0.000261492	0.00267565	Trib1
ENSMUSG00000020838	106.878	-4.0466	1.10879	-3.64956	0.000262694	0.00268521	Slc6a4
ENSMUSG00000073421	62.8011	-2.00701	0.549942	-3.6495	0.000262755	0.00268521	H2-Ab1
ENSMUSG00000026596	633.504	0.676192	0.185358	3.64803	0.000264261	0.00269891	Abl2
ENSMUSG00000097164	433.652	0.850417	0.233216	3.64648	0.000265859	0.00271352	NA
ENSMUSG00000112763	11.1783	3.32934	0.913144	3.64602	0.000266337	0.0027167	Gm34304
ENSMUSG00000044986	537.861	-0.930041	0.255138	-3.64524	0.000267139	0.00272318	Tst
ENSMUSG00000029716	81.8986	1.05577	0.289702	3.64434	0.000268084	0.0027311	Tfr2
ENSMUSG00000033595	2682.41	-0.726433	0.19938	-3.64347	0.000268992	0.00273864	Lgi3
ENSMUSG00000019370	19692.7	0.559169	0.15357	3.64114	0.000271428	0.00276172	Calm3
ENSMUSG00000040998	207.571	1.33947	0.36798	3.64007	0.000272568	0.00277159	Npnt
ENSMUSG00000038319	847.705	-1.02806	0.282479	-3.63944	0.000273236	0.00277665	Kcnh2
ENSMUSG00000034781	1974.4	0.586718	0.161294	3.63756	0.000275232	0.00279519	Gna11
ENSMUSG00000052151	152.372	-1.43964	0.39599	-3.63554	0.000277401	0.00281547	Plpp2
ENSMUSG00000105218	13.3114	3.14105	0.864121	3.63497	0.000278017	0.00281996	Gm38413
ENSMUSG00000063882	5086.68	-0.688783	0.189571	-3.63338	0.000279734	0.00283561	Uqcrh
ENSMUSG00000052040	1997.63	0.735147	0.202361	3.63285	0.000280309	0.00283967	Klf13
ENSMUSG00000008540	311.906	-0.888518	0.244617	-3.63228	0.000280924	0.00284414	Mgst1
ENSMUSG00000022054	7529.15	-1.54202	0.424696	-3.63087	0.000282464	0.00285795	Nefm
ENSMUSG00000020189	1024.89	0.848778	0.233832	3.62986	0.000283579	0.00286746	Osbpl8
ENSMUSG00000045532	450.104	-1.89941	0.523556	-3.62791	0.00028573	0.00288741	C1ql1
ENSMUSG00000013833	628.445	0.832756	0.229588	3.62717	0.000286545	0.00289385	Med16
ENSMUSG00000042115	604.485	-0.950322	0.262018	-3.62694	0.000286804	0.00289468	Klhdc8a
ENSMUSG00000058897	445.952	1.40325	0.386951	3.62643	0.00028737	0.00289769	Col25a1
ENSMUSG00000037940	255.478	-0.739301	0.203869	-3.62635	0.000287458	0.00289769	Inpp4b
ENSMUSG00000023249	145.975	-0.823509	0.227129	-3.62573	0.000288145	0.00290282	Parp3
ENSMUSG00000053024	3438.5	-0.798904	0.220369	-3.62529	0.000288634	0.00290595	Cntn2
ENSMUSG00000002233	341.714	-0.63158	0.174257	-3.62441	0.000289626	0.00291234	Rhoc
ENSMUSG00000024286	1773.61	0.651809	0.179832	3.62454	0.00028948	0.00291234	Ccny
ENSMUSG00000022747	328.458	-0.842814	0.232596	-3.62351	0.000290628	0.00292061	St3gal6
ENSMUSG00000104586	8.01099	5.35751	1.47938	3.62145	0.000292953	0.00294216	NA
ENSMUSG00000019990	324.33	1.93316	0.534033	3.61993	0.000294681	0.00295769	Pde7b
ENSMUSG00000031353	1700.57	0.548687	0.15167	3.61763	0.000297312	0.00298227	Rbbp7
ENSMUSG00000026442	3688.34	-0.499338	0.138041	-3.61731	0.00029768	0.00298412	Nfasc
ENSMUSG00000031889	326.156	0.660386	0.182591	3.61675	0.00029832	0.0029887	Phaf1
ENSMUSG00000033335	909.544	-0.520115	0.143901	-3.6144	0.000301041	0.00301411	Dnm2
ENSMUSG00000026946	83.1916	-1.11833	0.309505	-3.6133	0.00030232	0.00302506	Nmi
ENSMUSG00000031323	75.4919	1.48011	0.409762	3.61213	0.000303688	0.00303688	Dmrtc1a
ENSMUSG00000106692	7.36063	5.23269	1.44915	3.61086	0.000305179	0.00304805	NA
ENSMUSG00000025823	686.201	-0.652106	0.180591	-3.61096	0.000305065	0.00304805	Pdia4
ENSMUSG00000028842	609.835	-0.585733	0.162275	-3.60951	0.000306773	0.0030621	Ago3
ENSMUSG00000021066	1173.56	0.914799	0.253518	3.60842	0.000308064	0.00307122	Atl1
ENSMUSG00000045036	28.4528	1.8443	0.5111	3.60848	0.000307994	0.00307122	Tmem232
ENSMUSG00000043557	327.538	0.734638	0.203662	3.60715	0.00030958	0.00308444	Mdga1
ENSMUSG00000030652	757.389	-0.66499	0.184399	-3.60626	0.00031064	0.00309311	Coq7
ENSMUSG00000097745	13.7724	2.90104	0.804486	3.60608	0.000310855	0.00309337	AI115009
ENSMUSG00000002997	880.476	1.16041	0.321889	3.60502	0.000312132	0.00310228	Prkar2b
ENSMUSG00000045062	109.361	1.06975	0.296729	3.60514	0.000311991	0.00310228	Pcdhb7
ENSMUSG00000028243	511.728	0.727897	0.201981	3.60379	0.00031361	0.00311508	Ubxn2b
ENSMUSG00000040712	3188.77	0.795813	0.220959	3.60164	0.000316219	0.00313908	Camta2
ENSMUSG00000084946	36.9401	1.62637	0.45171	3.60048	0.000317629	0.00315115	NA
ENSMUSG00000052423	213.82	0.987261	0.274265	3.59966	0.000318632	0.00315919	B4galt3
ENSMUSG00000022389	3745.97	0.716868	0.199193	3.59886	0.000319611	0.00316696	Tef
ENSMUSG00000062981	960.279	-0.592948	0.164776	-3.5985	0.000320061	0.00316757	Mrpl42
ENSMUSG00000089922	7.30794	5.22338	1.45152	3.59857	0.000319978	0.00316757	NA
ENSMUSG00000053012	439.147	-0.82939	0.2306	-3.59665	0.000322336	0.00318816	Krcc1
ENSMUSG00000076609	32.2902	-2.39078	0.664856	-3.59595	0.000323216	0.00319105	Igkc
ENSMUSG00000072872	140.396	1.13082	0.314464	3.59603	0.000323108	0.00319105	Rybp
ENSMUSG00000035783	320.185	-1.0204	0.283742	-3.59622	0.00032288	0.00319105	Acta2
ENSMUSG00000026078	605.938	-0.665861	0.185187	-3.59562	0.000323616	0.00319306	Pdcl3
ENSMUSG00000108079	159.855	1.16039	0.3228	3.59477	0.000324672	0.00320155	NA
ENSMUSG00000015850	337.061	-1.58352	0.440684	-3.59332	0.000326486	0.00321749	Adamtsl4
ENSMUSG00000038459	478.091	0.555354	0.154576	3.59276	0.000327195	0.00322253	Abhd17c
ENSMUSG00000037166	868.421	-1.48617	0.413753	-3.59193	0.000328236	0.00323059	Ppp1r14a
ENSMUSG00000075470	557.836	0.851866	0.23717	3.59179	0.00032841	0.00323059	Alg10b
ENSMUSG00000021395	1912.87	0.606348	0.168841	3.59124	0.000329109	0.00323551	Spin1
ENSMUSG00000062044	3286.49	0.971655	0.270587	3.59091	0.000329522	0.00323567	Lmtk3
ENSMUSG00000035775	10.5554	3.14332	0.875337	3.59098	0.000329442	0.00323567	Krt20
ENSMUSG00000060424	510.58	1.07332	0.298949	3.59031	0.000330288	0.00324123	Pantr1
ENSMUSG00000030519	2109.82	0.688982	0.19193	3.58976	0.000330977	0.00324605	Apba2
ENSMUSG00000034853	605.538	-0.695382	0.193868	-3.58688	0.000334656	0.00327278	Acot11
ENSMUSG00000055078	934.237	1.30035	0.362475	3.58743	0.000333954	0.00327278	Gabra5
ENSMUSG00000030380	85.1093	1.25481	0.349838	3.58684	0.000334707	0.00327278	Mzf1
ENSMUSG00000047935	152.973	1.49865	0.417803	3.58698	0.000334524	0.00327278	Sox1ot
ENSMUSG00000060675	1366.4	-0.814089	0.226958	-3.58696	0.000334555	0.00327278	Plaat3
ENSMUSG00000019907	995.282	0.602352	0.167951	3.58647	0.000335182	0.00327546	Ppp1r12a
ENSMUSG00000033715	33.5298	-1.47525	0.411562	-3.58451	0.000337708	0.00329817	Akr1c14
ENSMUSG00000050663	285.683	1.0528	0.293743	3.58407	0.000338275	0.00330173	Trhde
ENSMUSG00000049670	829.895	0.711177	0.198477	3.58317	0.000339448	0.0033112	Morn4
ENSMUSG00000002190	339.207	-1.06989	0.298721	-3.58157	0.000341542	0.00332763	Clgn
ENSMUSG00000070327	171.029	-0.948422	0.264803	-3.58161	0.000341478	0.00332763	Rnf213
ENSMUSG00000036570	865.863	-0.876912	0.244885	-3.58092	0.000342392	0.00333199	Fxyd1
ENSMUSG00000032788	448.13	0.97995	0.273659	3.58091	0.000342398	0.00333199	Pdxk
ENSMUSG00000028607	156.359	-1.0279	0.287082	-3.5805	0.000342932	0.0033352	Cpt2
ENSMUSG00000055003	752.237	0.913444	0.255132	3.58028	0.000343232	0.00333612	Lrtm2
ENSMUSG00000032812	411.025	-1.06074	0.296404	-3.5787	0.000345313	0.00335435	Arap1
ENSMUSG00000021242	1777.78	-0.844196	0.235955	-3.57779	0.00034651	0.00336397	Npc2
ENSMUSG00000032714	298.57	-0.913403	0.255367	-3.57682	0.000347799	0.00337448	Syde1
ENSMUSG00000106446	38.6765	-1.60483	0.448752	-3.5762	0.000348624	0.00337645	NA
ENSMUSG00000027935	154.932	-0.946966	0.264793	-3.57625	0.000348562	0.00337645	Rab13
ENSMUSG00000078789	68.158	1.23793	0.34615	3.57627	0.000348526	0.00337645	Dph1
ENSMUSG00000027340	1747.37	0.570829	0.159626	3.57604	0.000348838	0.00337652	Slc23a2
ENSMUSG00000052572	3233.41	0.900832	0.251983	3.57497	0.000350266	0.00338833	Dlg2
ENSMUSG00000053465	13.3224	2.69818	0.754865	3.57438	0.000351056	0.00339396	Hs6st3
ENSMUSG00000108228	14.0764	3.04109	0.850977	3.57364	0.000352054	0.00340159	6430584L05Rik
ENSMUSG00000049872	72.3594	1.34151	0.375466	3.57292	0.00035302	0.0034089	Calhm5
ENSMUSG00000027355	10.0864	3.77739	1.058	3.5703	0.000356572	0.00344116	Tmco5
ENSMUSG00000035683	13.2062	2.85323	0.799374	3.56933	0.000357897	0.00345191	Melk
ENSMUSG00000042797	250.029	0.750366	0.210264	3.56868	0.000358779	0.00345837	Aqp11
ENSMUSG00000074364	176.705	-0.86221	0.241762	-3.56635	0.000361982	0.00348718	Ehd2
ENSMUSG00000039913	618.635	0.757666	0.212467	3.56604	0.000362417	0.0034893	Pak5
ENSMUSG00000030410	1820.02	0.70002	0.196362	3.56495	0.000363925	0.00350175	Dmwd
ENSMUSG00000046922	101.188	4.34742	1.21966	3.56446	0.000364611	0.00350629	Gpr6
ENSMUSG00000029028	362.199	0.780419	0.219023	3.56318	0.000366383	0.0035175	Lrrc47
ENSMUSG00000020363	71.0382	1.13861	0.319537	3.56331	0.000366206	0.0035175	Gfpt2
ENSMUSG00000037071	6413.08	-1.10456	0.309995	-3.56315	0.000366424	0.0035175	Scd1
ENSMUSG00000050666	151.576	-1.25354	0.351966	-3.56153	0.000368704	0.00353731	Vstm4
ENSMUSG00000022195	439.238	0.653218	0.183548	3.55884	0.000372491	0.00357153	6030458C11Rik
ENSMUSG00000063632	164.12	1.07105	0.301042	3.55782	0.000373946	0.00358337	Sox11
ENSMUSG00000064127	790.502	0.576347	0.16207	3.55616	0.00037632	0.003604	Med14
ENSMUSG00000006390	416.947	-0.984128	0.276802	-3.55535	0.000377479	0.00361298	Elovl1
ENSMUSG00000029059	1791.33	-0.541614	0.152419	-3.55346	0.000380195	0.00363191	Prxl2b
ENSMUSG00000033510	565.016	0.777459	0.218796	3.55336	0.000380348	0.00363191	Otud7a
ENSMUSG00000034290	1130.07	-0.581436	0.163611	-3.55377	0.000379747	0.00363191	Nek9
ENSMUSG00000024395	193.997	-1.00436	0.282641	-3.55347	0.000380191	0.00363191	Lims2
ENSMUSG00000068122	49.8751	-2.10132	0.591523	-3.55239	0.00038175	0.00364103	Agtr2
ENSMUSG00000041986	3869.37	0.670959	0.18887	3.5525	0.000381587	0.00364103	Elmod1
ENSMUSG00000067369	447.488	-0.79902	0.224966	-3.55174	0.000382694	0.0036479	Trmt2b
ENSMUSG00000059325	1260.35	-1.30101	0.366396	-3.55082	0.000384032	0.00365852	Hopx
ENSMUSG00000090667	62.1817	1.9635	0.553148	3.54968	0.000385696	0.00367222	Mdfic2
ENSMUSG00000085208	302.453	-0.85029	0.239707	-3.54721	0.000389341	0.00370476	Brip1os
ENSMUSG00000021696	381.241	-1.28544	0.362532	-3.54572	0.000391545	0.00372356	Elovl7
ENSMUSG00000049804	831.926	0.582897	0.164431	3.54493	0.000392711	0.00373247	Armcx4
ENSMUSG00000023274	91.98	4.79356	1.35279	3.54346	0.000394914	0.00375122	Cd4
ENSMUSG00000070866	190.352	1.13948	0.321594	3.54323	0.000395259	0.00375231	Zfp804a
ENSMUSG00000067872	23.4988	2.12441	0.599667	3.54265	0.00039613	0.0037584	Ccdc87
ENSMUSG00000014778	94.0657	-0.997648	0.281731	-3.54114	0.0003984	0.00377773	Fhod1
ENSMUSG00000034459	112.853	-1.53646	0.433914	-3.54093	0.000398718	0.00377855	Ifit1
ENSMUSG00000043881	623.815	0.558579	0.157835	3.539	0.000401648	0.0038041	Kbtbd7
ENSMUSG00000059336	324.675	-1.20263	0.339845	-3.53876	0.000402015	0.00380537	Slc14a1
ENSMUSG00000050335	100.209	-2.43685	0.688733	-3.53816	0.00040292	0.00381172	Lgals3
ENSMUSG00000015090	13859.8	-0.922578	0.260764	-3.53798	0.000403202	0.00381218	Ptgds
ENSMUSG00000087403	537.929	0.691935	0.195594	3.53761	0.000403766	0.00381361	Kantr
ENSMUSG00000028164	196.375	-0.747159	0.211207	-3.53757	0.000403821	0.00381361	Manba
ENSMUSG00000036634	5690.69	-1.27566	0.360755	-3.53609	0.0004061	0.00383291	Mag
ENSMUSG00000057818	10.2455	3.80224	1.07535	3.53581	0.000406527	0.00383471	1600029O15Rik
ENSMUSG00000085457	72.9549	-1.12755	0.319016	-3.53448	0.000408576	0.00385181	1110046J04Rik
ENSMUSG00000027544	312.161	-0.860329	0.243435	-3.53412	0.000409135	0.00385486	Nfatc2
ENSMUSG00000075585	355.806	0.880174	0.249062	3.53396	0.000409391	0.00385504	NA
ENSMUSG00000057363	569.708	0.710244	0.200987	3.53378	0.000409656	0.0038553	Uxs1
ENSMUSG00000078771	989.9	-1.0764	0.304634	-3.53343	0.000410212	0.00385831	Evi2a
ENSMUSG00000050511	36.4653	1.89323	0.535845	3.53317	0.000410606	0.00385979	Oprd1
ENSMUSG00000051515	347.736	-0.956312	0.270683	-3.53296	0.000410929	0.0038606	Fam181b
ENSMUSG00000093904	4303.53	0.722056	0.204423	3.53218	0.000412155	0.00386497	Tomm20
ENSMUSG00000021852	146.721	1.15745	0.327663	3.53244	0.000411743	0.00386497	Slc35f4
ENSMUSG00000057963	1295.71	-0.533247	0.150974	-3.53206	0.000412343	0.00386497	Itpk1
ENSMUSG00000024063	1034.27	-0.813142	0.230198	-3.53235	0.000411878	0.00386497	Lbh
ENSMUSG00000074102	829.231	0.606718	0.17179	3.53174	0.000412828	0.00386729	Rbm15b
ENSMUSG00000035237	468.457	-1.19644	0.338915	-3.53022	0.000415219	0.00388746	Lcat
ENSMUSG00000004113	830.771	0.848121	0.240278	3.52974	0.000415962	0.00389218	Cacna1b
ENSMUSG00000062825	1763.8	0.748792	0.212175	3.52913	0.000416928	0.00389899	Actg1
ENSMUSG00000021156	1814.78	0.69517	0.197017	3.52848	0.000417955	0.00390635	Zmynd11
ENSMUSG00000063873	1767.78	0.635653	0.180189	3.5277	0.000419182	0.00391557	Slc24a3
ENSMUSG00000078815	8.84978	3.97049	1.12589	3.52652	0.000421052	0.00393078	Cacng6
ENSMUSG00000042581	85.0741	1.086	0.308126	3.52452	0.000424257	0.00395844	Thsd7b
ENSMUSG00000030538	306.413	-0.702686	0.199383	-3.52431	0.000424592	0.00395929	Cib1
ENSMUSG00000028927	825.823	-1.30962	0.371634	-3.52394	0.000425188	0.00396033	Padi2
ENSMUSG00000021087	16817.6	0.612186	0.173719	3.524	0.000425079	0.00396033	Rtn1
ENSMUSG00000040785	9903.38	0.594016	0.168603	3.52317	0.000426418	0.00396951	Ttc3
ENSMUSG00000031217	188.254	1.03812	0.294862	3.5207	0.000430404	0.00400407	Efnb1
ENSMUSG00000024909	257.456	-0.966124	0.274423	-3.52057	0.000430622	0.00400407	Efemp2
ENSMUSG00000021929	1244.79	0.561926	0.159631	3.52016	0.000431283	0.00400655	Kpna3
ENSMUSG00000021279	890.619	0.811562	0.230551	3.5201	0.00043138	0.00400655	Cdc42bpb
ENSMUSG00000001794	3371.51	-0.553091	0.157255	-3.51716	0.000436184	0.00404886	Capns1
ENSMUSG00000039431	771.082	0.666893	0.189625	3.5169	0.000436613	0.00405054	Mtmr7
ENSMUSG00000041308	221.56	0.84267	0.239621	3.51668	0.000436977	0.00405161	Sntb2
ENSMUSG00000006764	304.512	-3.21036	0.913188	-3.51556	0.000438835	0.00406646	Tph2
ENSMUSG00000024502	552.068	0.757066	0.215356	3.51541	0.000439077	0.00406646	Jakmip2
ENSMUSG00000038910	943.543	0.888119	0.25273	3.5141	0.00044124	0.00408416	Plcl2
ENSMUSG00000101337	41.775	1.54143	0.438785	3.51296	0.000443145	0.00409947	Dnah7c
ENSMUSG00000027555	63.9322	-1.88329	0.536186	-3.51238	0.000444119	0.00410382	Car13
ENSMUSG00000028464	280.252	-0.935086	0.266216	-3.51251	0.000443893	0.00410382	Tpm2
ENSMUSG00000090946	260.597	0.759786	0.216347	3.51188	0.000444947	0.00410914	Ccdc71l
ENSMUSG00000028923	587.237	-0.58302	0.166107	-3.50992	0.000448247	0.00413727	Necap2
ENSMUSG00000054409	104.571	1.27444	0.363279	3.50817	0.000451203	0.0041622	Tmem74
ENSMUSG00000028519	1188.73	1.00975	0.287906	3.50721	0.000452835	0.0041749	Dab1
ENSMUSG00000041329	13059.3	-0.7881	0.224735	-3.5068	0.000453537	0.004179	Atp1b2
ENSMUSG00000027995	40.3246	-1.45281	0.414337	-3.50635	0.000454289	0.00418302	Tlr2
ENSMUSG00000028755	94.8721	-1.39039	0.396565	-3.50609	0.000454743	0.00418302	Cda
ENSMUSG00000030630	609.521	-0.837645	0.238902	-3.50622	0.000454518	0.00418302	Fah
ENSMUSG00000033960	1116.07	0.951881	0.271523	3.5057	0.000455401	0.00418671	Jcad
ENSMUSG00000001018	1231.1	-0.52734	0.15068	-3.49973	0.000465735	0.0042793	Snapin
ENSMUSG00000022150	175.418	-1.1009	0.314585	-3.49954	0.000466069	0.00427995	Dab2
ENSMUSG00000029752	1507.17	0.523389	0.149699	3.49629	0.00047178	0.00432996	Asns
ENSMUSG00000043496	909.77	-0.698267	0.199769	-3.49538	0.000473394	0.00433989	Tril
ENSMUSG00000003992	812.855	0.568228	0.162562	3.49545	0.000473261	0.00433989	Ssbp2
ENSMUSG00000029776	1289.98	-0.506814	0.145059	-3.49385	0.000476106	0.0043623	Hibadh
ENSMUSG00000120343	23.3249	1.99275	0.570505	3.49297	0.000477686	0.00437401	NA
ENSMUSG00000073418	1122.83	-1.12398	0.321795	-3.49284	0.00047792	0.00437401	C4b
ENSMUSG00000022061	14.6119	2.50043	0.71637	3.49042	0.000482256	0.00441121	Nkx3-1
ENSMUSG00000039262	3780.44	0.67343	0.192991	3.48944	0.000484031	0.00442496	Prrc2b
ENSMUSG00000037902	5146.69	0.922934	0.264557	3.4886	0.000485563	0.00443648	Sirpa
ENSMUSG00000048920	706.841	0.72262	0.207182	3.48786	0.000486912	0.00444631	Fkrp
ENSMUSG00000069833	385.998	-0.92045	0.263917	-3.48765	0.000487283	0.00444721	Ahnak
ENSMUSG00000031425	57526.8	-1.32811	0.380998	-3.48586	0.000490552	0.00447454	Plp1
ENSMUSG00000097083	29.3739	2.5663	0.736986	3.48216	0.000497385	0.00453433	NA
ENSMUSG00000004508	566.777	-0.754877	0.216837	-3.48131	0.000498961	0.00454615	Gab2
ENSMUSG00000109284	50.6178	-1.80524	0.518816	-3.47953	0.000502287	0.00457134	B230311B06Rik
ENSMUSG00000004044	539.968	-0.713384	0.205021	-3.47957	0.000502219	0.00457134	Cavin1
ENSMUSG00000035158	182.502	-0.886329	0.254831	-3.47811	0.000504971	0.00459321	Mitf
ENSMUSG00000050732	330.547	-1.04269	0.29989	-3.47691	0.000507219	0.00461108	Vamp8
ENSMUSG00000036185	15.4259	-3.08824	0.888413	-3.47614	0.000508695	0.00462192	Sapcd1
ENSMUSG00000087301	215.5	-1.40789	0.405083	-3.47557	0.00050977	0.0046291	NA
ENSMUSG00000037922	14.0921	2.92393	0.841935	3.47287	0.000514919	0.00467327	Bank1
ENSMUSG00000002980	390.967	-0.74461	0.214419	-3.47268	0.000515291	0.00467403	Bcam
ENSMUSG00000021895	1030.59	0.478782	0.137908	3.47175	0.000517083	0.00468768	Arhgef3
ENSMUSG00000057177	2143.74	0.493846	0.142275	3.47107	0.000518386	0.00469688	Gsk3a
ENSMUSG00000040570	557.435	0.654338	0.188579	3.46984	0.000520766	0.00471582	Rundc3b
ENSMUSG00000002105	410.851	-0.70499	0.20323	-3.46893	0.00052253	0.00472655	Slc39a13
ENSMUSG00000022321	380.381	0.934823	0.269476	3.46903	0.000522332	0.00472655	Cdh10
ENSMUSG00000056055	22.5665	1.8844	0.543257	3.46871	0.000522962	0.00472783	Sag
ENSMUSG00000027765	121.814	-1.15744	0.333764	-3.46784	0.000524666	0.0047406	P2ry1
ENSMUSG00000038936	2050.73	-0.814407	0.234862	-3.4676	0.000525128	0.00474215	Sccpdh
ENSMUSG00000076928	30.7751	-1.98929	0.573782	-3.46697	0.000526353	0.00475058	NA
ENSMUSG00000003418	87.9259	-1.26885	0.366078	-3.46606	0.000528136	0.00476404	St8sia6
ENSMUSG00000029994	128.546	-1.32104	0.38126	-3.46493	0.000530363	0.00478148	Anxa4
ENSMUSG00000047721	629.326	-0.777111	0.224327	-3.46419	0.000531826	0.00479202	Bola2
ENSMUSG00000022860	92.8275	-2.64538	0.763766	-3.46359	0.000533008	0.00480002	Chodl
ENSMUSG00000110390	84.005	-1.73878	0.502058	-3.4633	0.0005336	0.00480269	NA
ENSMUSG00000024713	127.392	1.32613	0.382959	3.46284	0.0005345	0.00480814	Pcsk5
ENSMUSG00000006464	413.952	0.692279	0.199955	3.46217	0.000535832	0.00481746	Bbs1
ENSMUSG00000070003	1820.94	0.707315	0.20431	3.46196	0.000536249	0.00481856	Ssbp4
ENSMUSG00000090050	13.8787	2.67632	0.773262	3.46108	0.000538021	0.00483181	NA
ENSMUSG00000026879	1657.63	-1.0856	0.31377	-3.45987	0.000540429	0.0048481	Gsn
ENSMUSG00000024330	450.379	-1.05006	0.303496	-3.45988	0.000540425	0.0048481	Col11a2
ENSMUSG00000049971	325.097	0.827689	0.239322	3.45847	0.000543252	0.00486964	Glt1d1
ENSMUSG00000022636	1719.29	1.01919	0.294702	3.45838	0.000543428	0.00486964	Alcam
ENSMUSG00000022811	1094.74	0.591612	0.171124	3.4572	0.00054581	0.0048883	Zfp148
ENSMUSG00000026495	404.139	-0.820785	0.237484	-3.45617	0.000547918	0.0049042	Efcab2
ENSMUSG00000026202	5138.49	0.560818	0.162272	3.45603	0.000548187	0.0049042	Tuba4a
ENSMUSG00000022841	4561.75	0.554319	0.160405	3.45575	0.000548757	0.0049066	Ap2m1
ENSMUSG00000030406	60.9742	-1.37749	0.39866	-3.4553	0.000549688	0.00491224	Gipr
ENSMUSG00000056091	1562.92	0.722158	0.209034	3.45474	0.00055082	0.00491696	St3gal5
ENSMUSG00000024294	2101.49	0.550387	0.159308	3.45486	0.000550575	0.00491696	Mib1
ENSMUSG00000031822	148.828	0.859477	0.248928	3.45271	0.000554986	0.00495144	Gse1
ENSMUSG00000042207	676.734	0.599497	0.173701	3.45131	0.000557876	0.0049745	Kdm5b
ENSMUSG00000045287	806.008	1.05767	0.306667	3.44893	0.000562805	0.00501366	Rtn4rl1
ENSMUSG00000024347	1540.88	-1.09678	0.31801	-3.4489	0.000562884	0.00501366	Psd2
ENSMUSG00000023805	816.617	0.770778	0.22351	3.44852	0.000563677	0.00501798	Synj2
ENSMUSG00000020846	442.683	-0.833616	0.241775	-3.4479	0.00056496	0.00502666	Rflnb
ENSMUSG00000025932	92.9172	0.959832	0.278435	3.44724	0.000566344	0.00503583	Eya1
ENSMUSG00000023020	1358.71	-0.553171	0.160474	-3.44711	0.000566608	0.00503583	Cox14
ENSMUSG00000030218	352.341	-0.968676	0.281073	-3.44635	0.000568217	0.00504738	Mgp
ENSMUSG00000042540	27.1267	1.86782	0.542315	3.44417	0.000572816	0.00508546	Acot5
ENSMUSG00000039850	425.825	0.675821	0.196367	3.44163	0.000578227	0.00512791	Endov
ENSMUSG00000022956	2191.88	-0.612062	0.177837	-3.4417	0.00057807	0.00512791	Atp5o
ENSMUSG00000031953	107.547	-1.08834	0.316353	-3.44028	0.000581113	0.0051507	Tmem170
ENSMUSG00000022091	700.995	-0.67529	0.19635	-3.43921	0.000583418	0.00516832	Sorbs3
ENSMUSG00000018076	682.274	0.770286	0.224012	3.43859	0.000584751	0.00517732	Med13l
ENSMUSG00000074793	147.85	-0.976955	0.284182	-3.43778	0.000586496	0.00518995	Hspa12b
ENSMUSG00000068699	114.565	-1.90648	0.55465	-3.43727	0.000587616	0.00519704	Flnc
ENSMUSG00000028004	140.864	1.71138	0.497981	3.43663	0.000589003	0.00520648	Npy2r
ENSMUSG00000021708	1299.07	0.957379	0.278658	3.43568	0.000591064	0.00522186	Rasgrf2
ENSMUSG00000030107	38.4618	-1.43188	0.416908	-3.43452	0.000593615	0.00524156	Usp18
ENSMUSG00000027339	1674.33	-0.802798	0.233787	-3.43388	0.000595002	0.00525096	Rassf2
ENSMUSG00000032841	442.426	-1.23059	0.358439	-3.4332	0.000596509	0.00526142	Prr5l
ENSMUSG00000038026	1481.05	0.967531	0.281979	3.43122	0.000600873	0.00529704	Kcnj9
ENSMUSG00000039168	238.886	-1.0352	0.301867	-3.42931	0.000605108	0.00533149	Dap
ENSMUSG00000084792	28.0983	1.65422	0.482547	3.4281	0.000607816	0.00535245	NA
ENSMUSG00000067818	338.756	-0.646975	0.188755	-3.4276	0.000608936	0.00535943	Myl9
ENSMUSG00000051989	256.069	-0.817902	0.238656	-3.42711	0.000610039	0.00536624	Smim11
ENSMUSG00000032402	619.319	1.05542	0.307989	3.42682	0.000610689	0.00536734	Smad3
ENSMUSG00000060923	518.393	-0.91305	0.266447	-3.42676	0.000610823	0.00536734	Acyp2
ENSMUSG00000032244	1890.34	0.480573	0.140332	3.42455	0.000615828	0.0054084	Fem1b
ENSMUSG00000009097	42.2802	-1.36645	0.399057	-3.42421	0.0006166	0.00541226	Tbx1
ENSMUSG00000026830	2535.36	-1.27856	0.373689	-3.42144	0.000622903	0.00545918	Ermn
ENSMUSG00000102869	7672.01	0.655887	0.1917	3.42142	0.00062295	0.00545918	Norad
ENSMUSG00000033545	785.925	0.679088	0.198465	3.4217	0.000622308	0.00545918	Znrf1
ENSMUSG00000070366	104.457	-1.23689	0.361529	-3.42126	0.000623317	0.00545947	Plpp4
ENSMUSG00000046269	225.269	0.82488	0.241152	3.42057	0.000624891	0.00546973	Usp27x
ENSMUSG00000033083	350.919	-1.19657	0.349829	-3.42046	0.00062516	0.00546973	Tbc1d4
ENSMUSG00000029868	54.0295	1.58508	0.463486	3.41991	0.00062643	0.0054779	Trpv6
ENSMUSG00000120806	183.198	-1.06257	0.310759	-3.41926	0.000627921	0.005488	NA
ENSMUSG00000039470	719.323	0.616301	0.180331	3.41762	0.000631713	0.00551818	Zdhhc2
ENSMUSG00000036580	1186.28	-0.87703	0.256685	-3.41676	0.000633709	0.00553265	Spg20
ENSMUSG00000045009	670.184	0.666628	0.195184	3.41538	0.000636938	0.00555787	Prrt3
ENSMUSG00000015869	678.801	-0.657338	0.192491	-3.4149	0.000638058	0.00556465	Prpsap1
ENSMUSG00000030921	59.5222	-1.32353	0.387764	-3.41323	0.000641979	0.00559287	Trim30a
ENSMUSG00000031458	703.334	-0.975718	0.285854	-3.41335	0.000641698	0.00559287	Coprs
ENSMUSG00000033722	143.711	-0.878391	0.257389	-3.4127	0.000643237	0.00560083	BC034090
ENSMUSG00000020027	182.373	0.963496	0.282384	3.41201	0.000644854	0.00561192	Socs2
ENSMUSG00000028878	724.994	0.669691	0.196285	3.41183	0.00064529	0.00561271	Fam76a
ENSMUSG00000029434	1127.66	0.647238	0.18981	3.40993	0.000649798	0.00564891	Vps33a
ENSMUSG00000030255	326.204	-0.947015	0.277759	-3.40948	0.000650858	0.00565511	Sspn
ENSMUSG00000032418	1064.01	-0.663682	0.194682	-3.40905	0.000651884	0.00565949	Me1
ENSMUSG00000049985	165.91	-1.51392	0.444097	-3.40898	0.000652056	0.00565949	Ankrd55
ENSMUSG00000056023	10.6779	4.09763	1.2022	3.40845	0.000653319	0.00566743	NA
ENSMUSG00000030990	222.734	-0.71209	0.208963	-3.40774	0.000655034	0.00567929	Pgap2
ENSMUSG00000022075	1311.53	0.656299	0.192709	3.40564	0.000660089	0.00572007	Rhobtb2
ENSMUSG00000039899	60.5233	-1.72617	0.507159	-3.4036	0.000665039	0.00575991	Fgl2
ENSMUSG00000001520	416.888	-0.992022	0.291498	-3.40319	0.000666033	0.00576239	Nrip2
ENSMUSG00000062961	229.608	0.789707	0.232046	3.40324	0.000665917	0.00576239	Ccdc177
ENSMUSG00000032038	432.307	-0.625571	0.183863	-3.40238	0.000668015	0.00577647	St3gal4
ENSMUSG00000042097	504.551	0.730309	0.214702	3.4015	0.00067018	0.00579212	Zfp239
ENSMUSG00000025163	9.19679	3.31144	0.974472	3.39818	0.000678348	0.0058596	Cd7
ENSMUSG00000032850	1209.71	0.67186	0.197733	3.39781	0.000679272	0.00586448	Rnft2
ENSMUSG00000032285	260.786	0.710936	0.209391	3.39525	0.000685651	0.00591642	Dnaja4
ENSMUSG00000026687	804.497	-0.526612	0.155145	-3.39432	0.000688004	0.00593251	Aldh9a1
ENSMUSG00000036046	3147.7	-0.703145	0.20716	-3.39422	0.000688244	0.00593251	5031439G07Rik
ENSMUSG00000030494	221.045	-0.929714	0.273963	-3.39357	0.00068987	0.00594338	Rhpn2
ENSMUSG00000010064	1108.78	-0.595418	0.175468	-3.39332	0.000690516	0.00594581	Slc38a3
ENSMUSG00000071531	80.0494	-1.0084	0.29723	-3.39265	0.000692204	0.00595719	Gprin2
ENSMUSG00000068015	315.929	-0.697589	0.20566	-3.39195	0.000693964	0.00596919	Lrch1
ENSMUSG00000026203	2231.56	-0.664293	0.195895	-3.39107	0.000696192	0.00598295	Dnajb2
ENSMUSG00000018339	535.692	-1.2437	0.366762	-3.39103	0.000696298	0.00598295	Gpx3
ENSMUSG00000030357	3231.93	-0.606933	0.179119	-3.38843	0.000702936	0.00603681	Fkbp4
ENSMUSG00000035681	1003.32	0.955608	0.282082	3.38769	0.00070483	0.00604988	Kcnc2
ENSMUSG00000018920	52.806	-1.72324	0.508744	-3.38725	0.00070598	0.00605656	Cxcl16
ENSMUSG00000032384	411.633	0.807546	0.23855	3.38523	0.000711188	0.00609803	Csnk1g1
ENSMUSG00000038604	966.68	0.686076	0.202777	3.3834	0.000715938	0.0061336	Ripor1
ENSMUSG00000022012	327.683	0.637079	0.188299	3.38334	0.000716088	0.0061336	Enox1
ENSMUSG00000021767	424.979	0.756526	0.223645	3.3827	0.000717757	0.00614466	Kat6b
ENSMUSG00000041445	81.3153	-1.10199	0.325884	-3.38154	0.000720797	0.00616745	Mmrn2
ENSMUSG00000022428	582.853	0.623377	0.184383	3.38088	0.000722538	0.0061791	Cby1
ENSMUSG00000037994	58.9202	-1.61143	0.476704	-3.38036	0.000723915	0.00618763	Slc9b2
ENSMUSG00000022008	607.009	0.662487	0.196057	3.37905	0.000727378	0.00621397	Gpalpp1
ENSMUSG00000028582	367.836	-0.672416	0.199018	-3.37867	0.000728365	0.00621865	Cc2d1b
ENSMUSG00000030970	394.767	-1.03672	0.30688	-3.37825	0.000729485	0.00621865	Ctbp2
ENSMUSG00000023963	80.3351	-1.5559	0.460582	-3.37812	0.000729833	0.00621865	Cyp39a1
ENSMUSG00000024304	736.121	0.648276	0.191893	3.37833	0.000729281	0.00621865	Cdh2
ENSMUSG00000024563	452.564	0.602911	0.178471	3.3782	0.000729607	0.00621865	Smad2
ENSMUSG00000050423	73.9857	1.34536	0.398321	3.37758	0.00073128	0.00622772	Ppp1r3g
ENSMUSG00000013089	960.485	0.830555	0.245931	3.37719	0.000732296	0.00623312	Etv5
ENSMUSG00000055692	734.515	0.903387	0.267519	3.3769	0.000733068	0.00623643	Tmem191c
ENSMUSG00000021448	102.016	1.07485	0.318345	3.37636	0.00073451	0.00624544	Shc3
ENSMUSG00000033007	205.965	1.78747	0.529446	3.37611	0.000735174	0.00624783	Asic4
ENSMUSG00000079056	1734.47	0.613542	0.181749	3.37576	0.000736118	0.00624934	Kcnip3
ENSMUSG00000027001	264.702	-1.03181	0.305641	-3.37588	0.000735788	0.00624934	Dusp19
ENSMUSG00000016349	13033	0.502778	0.148956	3.37533	0.000737265	0.00625256	Eef1a2
ENSMUSG00000050141	16.902	2.37356	0.703205	3.37534	0.000737243	0.00625256	Fam205c
ENSMUSG00000039405	187.116	1.06026	0.314206	3.3744	0.000739765	0.0062705	Prss23
ENSMUSG00000025531	614.056	0.627793	0.186058	3.37418	0.000740362	0.0062723	Chm
ENSMUSG00000021010	266.006	-0.688022	0.203949	-3.3735	0.000742186	0.00628448	Npas3
ENSMUSG00000059995	2874.68	0.551328	0.163451	3.37305	0.000743398	0.00629148	Atxn7l3
ENSMUSG00000063600	69.4385	1.11057	0.329289	3.37264	0.000744512	0.00629719	Egfem1
ENSMUSG00000032500	356.435	1.7714	0.525246	3.37252	0.000744846	0.00629719	Dclk3
ENSMUSG00000022176	144.301	1.65845	0.491909	3.37145	0.000747735	0.00631834	Rem2
ENSMUSG00000024975	1213.61	0.552135	0.163798	3.37082	0.000749457	0.00632961	Pdcd4
ENSMUSG00000008763	1121.3	0.639015	0.189637	3.36967	0.000752588	0.00635276	Man1a2
ENSMUSG00000027474	72.6162	-1.27829	0.379576	-3.36768	0.000758048	0.00639554	Ccm2l
ENSMUSG00000097391	349.157	-1.23644	0.367172	-3.36747	0.000758618	0.00639704	Mirg
ENSMUSG00000021239	25.6186	-2.51489	0.746891	-3.36715	0.000759503	0.00640119	Vsx2
ENSMUSG00000030512	477.909	-0.603137	0.179166	-3.36637	0.000761653	0.00641599	Snrpa1
ENSMUSG00000033623	622.79	0.539267	0.160225	3.36569	0.000763537	0.00642378	Pcgf3
ENSMUSG00000009681	1624.58	0.880896	0.261735	3.3656	0.00076376	0.00642378	Bcr
ENSMUSG00000032507	483.89	0.708001	0.210347	3.36587	0.000763032	0.00642378	Fbxl2
ENSMUSG00000022456	6784.46	0.847602	0.25192	3.36457	0.000766628	0.00644458	Septin3
ENSMUSG00000041789	24.8724	-2.29551	0.682302	-3.36437	0.000767195	0.00644602	2700046A07Rik
ENSMUSG00000021870	1311.61	0.781874	0.232438	3.3638	0.000768763	0.00645587	Slmap
ENSMUSG00000109095	42.8594	-1.6012	0.476092	-3.36321	0.000770424	0.00646649	NA
ENSMUSG00000058013	1113.03	0.823443	0.244851	3.36304	0.000770898	0.00646713	Septin11
ENSMUSG00000020273	195.852	0.80666	0.239968	3.36153	0.000775127	0.00649927	Papolg
ENSMUSG00000033885	639.5	-0.586262	0.174418	-3.36125	0.000775912	0.0065025	Pxk
ENSMUSG00000040690	397.454	-1.32753	0.395024	-3.36064	0.000777633	0.00651023	Col16a1
ENSMUSG00000053293	419.535	0.655446	0.195035	3.36066	0.000777572	0.00651023	Pom121
ENSMUSG00000026277	2746.83	0.557923	0.166042	3.36012	0.000779078	0.00651898	Stk25
ENSMUSG00000055762	1821.8	-0.609805	0.181526	-3.35933	0.000781322	0.0065344	Eef1d
ENSMUSG00000035722	732.319	-1.39117	0.414194	-3.35874	0.000782999	0.00654507	Abca7
ENSMUSG00000030769	21.6038	-1.90771	0.568019	-3.35853	0.00078359	0.00654665	Slc5a11
ENSMUSG00000045636	1389.95	-1.06561	0.317341	-3.35791	0.000785328	0.00655781	Mtus1
ENSMUSG00000022450	2809.56	-0.710844	0.211773	-3.35663	0.000788978	0.00658492	Ndufa6
ENSMUSG00000026623	2740.76	0.515883	0.153791	3.35444	0.000795272	0.00662939	Lpgat1
ENSMUSG00000054944	7.62684	4.41216	1.31536	3.35435	0.000795527	0.00662939	5330416C01Rik
ENSMUSG00000036523	18.6537	-2.40439	0.716774	-3.35447	0.000795185	0.00662939	Greb1
ENSMUSG00000087095	33.4805	3.15816	0.941566	3.35416	0.000796062	0.00663046	Emx2os
ENSMUSG00000026341	2832.02	0.503675	0.150185	3.3537	0.000797392	0.00663815	Actr3
ENSMUSG00000104155	25.3199	-2.21688	0.661127	-3.35319	0.000798873	0.00664708	NA
ENSMUSG00000048285	327.37	0.851036	0.25382	3.35291	0.000799665	0.00665027	Frmd6
ENSMUSG00000015714	1354.77	-0.76442	0.228064	-3.35178	0.000802937	0.00667408	Cers2
ENSMUSG00000032733	203.429	-0.921274	0.274979	-3.35034	0.00080712	0.00670543	Snx33
ENSMUSG00000008035	1646.24	-0.71509	0.213456	-3.35006	0.000807939	0.00670882	Mid1ip1
ENSMUSG00000020473	353.849	-1.17794	0.351676	-3.34949	0.000809607	0.00671924	Aebp1
ENSMUSG00000009633	106.815	-1.12212	0.335058	-3.34905	0.000810906	0.0067266	G0s2
ENSMUSG00000056316	30.8897	1.66007	0.495917	3.34748	0.000815488	0.00676117	NA
ENSMUSG00000070315	123.97	-1.14366	0.341666	-3.34731	0.000816009	0.00676205	4930581F22Rik
ENSMUSG00000044080	1313.61	-0.770589	0.230259	-3.34661	0.000818048	0.00677206	S100a1
ENSMUSG00000032135	568.309	-0.836061	0.249823	-3.34662	0.000818043	0.00677206	Mcam
ENSMUSG00000073680	2606.94	-1.20668	0.360733	-3.34507	0.000822609	0.00680636	Tmem88b
ENSMUSG00000021991	912.66	0.905624	0.270771	3.34461	0.000823973	0.00681128	Cacna2d3
ENSMUSG00000024948	1248.17	-0.73306	0.219178	-3.34459	0.00082404	0.00681128	Map4k2
ENSMUSG00000074093	1519.16	-0.802488	0.23995	-3.34439	0.000824632	0.00681272	Svip
ENSMUSG00000101462	21.4995	1.82615	0.546194	3.34342	0.000827536	0.00683325	NA
ENSMUSG00000029470	372.713	-0.682908	0.204281	-3.34299	0.000828822	0.00684041	P2rx4
ENSMUSG00000038253	293.479	-7.7214	2.31078	-3.34147	0.000833371	0.00687447	Hoxa5
ENSMUSG00000074505	454.416	1.0607	0.317475	3.34105	0.000834631	0.00688138	Fat3
ENSMUSG00000074238	1111.92	0.568329	0.170123	3.3407	0.000835682	0.00688656	Ap1ar
ENSMUSG00000035929	112.547	-1.04246	0.312133	-3.33979	0.000838413	0.00690558	H2-Q4
ENSMUSG00000103793	56.0249	1.65205	0.494748	3.33918	0.000840262	0.00691731	Pcdhga6
ENSMUSG00000027610	338.263	-0.758452	0.227164	-3.33878	0.000841463	0.0069237	Gss
ENSMUSG00000032718	147.024	0.75805	0.227074	3.33834	0.000842816	0.00693133	Mansc1
ENSMUSG00000033033	36.4035	1.36743	0.409693	3.3377	0.000844734	0.00694361	Calhm2
ENSMUSG00000092083	230.39	0.85095	0.254991	3.33718	0.000846345	0.00695334	Kcnb2
ENSMUSG00000007655	305.807	-0.949739	0.284767	-3.33514	0.000852564	0.00700091	Cav1
ENSMUSG00000043659	20.8594	3.0408	0.911863	3.33471	0.000853883	0.0070082	Npsr1
ENSMUSG00000020629	725.105	-0.612896	0.183803	-3.33452	0.000854456	0.00700937	Adi1
ENSMUSG00000020598	2748.43	0.64249	0.192744	3.33338	0.000857962	0.0070346	Nrcam
ENSMUSG00000026586	134.692	-0.780463	0.234208	-3.33236	0.000861138	0.00705709	Prrx1
ENSMUSG00000055725	49.8272	1.28943	0.387055	3.33138	0.000864181	0.00707847	Paqr3
ENSMUSG00000030123	603.686	1.15506	0.346746	3.33113	0.000864929	0.00708104	Plxnd1
ENSMUSG00000097028	7.44903	4.29095	1.28831	3.33069	0.00086632	0.00708695	Ptgs2os
ENSMUSG00000013236	4118.43	0.602272	0.180829	3.33062	0.000866522	0.00708695	Ptprs
ENSMUSG00000029363	156.774	0.935019	0.28077	3.3302	0.000867845	0.00709067	Rfc5
ENSMUSG00000032599	1156.76	0.56957	0.171026	3.33031	0.000867509	0.00709067	Ip6k2
ENSMUSG00000075284	408.39	-0.936281	0.281216	-3.32941	0.00087031	0.00710724	Wipf1
ENSMUSG00000097183	18.108	2.16448	0.650415	3.32784	0.000875225	0.0071438	NA
ENSMUSG00000027199	4612.38	-1.05974	0.318571	-3.32656	0.000879253	0.00717308	Gatm
ENSMUSG00000103378	12.5422	3.08832	0.928894	3.32473	0.000885032	0.00721662	NA
[truncated: 14,308 more rows]
