# Supplementary material for: Distinct, common and synergistic effects of insulin and IGF-1 receptors on healthy murine ageing
Source: Heliyon. 2024 Aug 17;10(16):e36457. doi: 10.1016/j.heliyon.2024.e36457 (PMC11379992; doi:10.1016/j.heliyon.2024.e36457)
Supplement: Multimedia component 9 [file mmc9.xlsx]

## Sheet: gProfiler_shared_IGF1RKOvWT_DKO
source	term_name	term_id	highlighted	adjusted_p_value	negative_log10_of_adjusted_p_value	term_size	query_size	intersection_size	effective_domain_size	intersections
GO:MF	TAP complex binding	GO:0062061	TRUE	0.00360625	2.44294	12	15	2	25063	ENSMUSG00000035929,ENSMUSG00000061232
GO:MF	CD8 receptor binding	GO:0042610	FALSE	0.00571939	2.24265	21	15	2	25063	ENSMUSG00000035929,ENSMUSG00000061232
GO:MF	beta-2-microglobulin binding	GO:0030881	FALSE	0.00635983	2.19655	27	15	2	25063	ENSMUSG00000035929,ENSMUSG00000061232
GO:MF	T cell receptor binding	GO:0042608	FALSE	0.00645068	2.19039	32	15	2	25063	ENSMUSG00000035929,ENSMUSG00000061232
GO:MF	natural killer cell lectin-like receptor binding	GO:0046703	FALSE	0.00645068	2.19039	35	15	2	25063	ENSMUSG00000035929,ENSMUSG00000061232
GO:MF	MHC class I protein binding	GO:0042288	FALSE	0.00739299	2.13118	41	15	2	25063	ENSMUSG00000035929,ENSMUSG00000061232
GO:MF	MHC protein binding	GO:0042287	FALSE	0.0096665	2.01473	52	15	2	25063	ENSMUSG00000035929,ENSMUSG00000061232
GO:MF	L-dopa decarboxylase activity	GO:0036468	FALSE	0.0096665	2.01473	1	15	1	25063	ENSMUSG00000020182
GO:MF	5-hydroxy-L-tryptophan decarboxylase activity	GO:0036467	TRUE	0.0096665	2.01473	1	15	1	25063	ENSMUSG00000020182
GO:MF	carbohydrate binding	GO:0030246	TRUE	0.0096665	2.01473	293	15	3	25063	ENSMUSG00000073418,ENSMUSG00000079293,ENSMUSG00000050335
GO:MF	aromatic-L-amino-acid decarboxylase activity	GO:0004058	FALSE	0.0096665	2.01473	1	15	1	25063	ENSMUSG00000020182
GO:MF	peptide antigen binding	GO:0042605	TRUE	0.0107781	1.96746	70	15	2	25063	ENSMUSG00000035929,ENSMUSG00000061232
GO:MF	serotonin:sodium:chloride symporter activity	GO:0005335	TRUE	0.022638	1.64516	3	15	1	25063	ENSMUSG00000025094
GO:MF	(1->3)-beta-D-glucan binding	GO:0001872	TRUE	0.0261521	1.58249	4	15	1	25063	ENSMUSG00000079293
GO:MF	monoamine:proton antiporter activity	GO:0015311	FALSE	0.0261521	1.58249	4	15	1	25063	ENSMUSG00000025094
GO:MF	protein binding	GO:0005515	FALSE	0.0303984	1.51715	10460	15	12	25063	ENSMUSG00000073418,ENSMUSG00000025094,ENSMUSG00000020182,ENSMUSG00000069516,ENSMUSG00000028341,ENSMUSG00000050335,ENSMUSG00000064215,ENSMUSG00000046718,ENSMUSG00000035929,ENSMUSG00000061232,ENSMUSG00000029816,ENSMUSG00000062785
GO:MF	IgE binding	GO:0019863	TRUE	0.0345938	1.461	6	15	1	25063	ENSMUSG00000050335
GO:MF	protein-folding chaperone binding	GO:0051087	FALSE	0.0384978	1.41456	164	15	2	25063	ENSMUSG00000035929,ENSMUSG00000061232
GO:MF	amine transmembrane transporter activity	GO:0005275	TRUE	0.0400637	1.39725	9	15	1	25063	ENSMUSG00000025094
GO:MF	complement component C1q complex binding	GO:0001849	TRUE	0.0400637	1.39725	9	15	1	25063	ENSMUSG00000073418
GO:MF	protein-containing complex binding	GO:0044877	FALSE	0.0400637	1.39725	2038	15	5	25063	ENSMUSG00000073418,ENSMUSG00000050335,ENSMUSG00000035929,ENSMUSG00000061232,ENSMUSG00000029816
GO:MF	syndecan binding	GO:0045545	TRUE	0.0400637	1.39725	9	15	1	25063	ENSMUSG00000029816
GO:MF	endopeptidase inhibitor activity	GO:0004866	TRUE	0.0410942	1.38622	200	15	2	25063	ENSMUSG00000073418,ENSMUSG00000046718
GO:MF	lysozyme activity	GO:0003796	TRUE	0.0410942	1.38622	11	15	1	25063	ENSMUSG00000069516
GO:MF	peptidase inhibitor activity	GO:0030414	FALSE	0.0410942	1.38622	208	15	2	25063	ENSMUSG00000073418,ENSMUSG00000046718
GO:MF	cAMP response element binding	GO:0035497	TRUE	0.0410942	1.38622	10	15	1	25063	ENSMUSG00000028341
GO:MF	antigen binding	GO:0003823	FALSE	0.0410942	1.38622	209	15	2	25063	ENSMUSG00000035929,ENSMUSG00000061232
GO:MF	monoamine transmembrane transporter activity	GO:0008504	FALSE	0.0419364	1.37741	12	15	1	25063	ENSMUSG00000025094
GO:MF	endopeptidase regulator activity	GO:0061135	FALSE	0.0429867	1.36667	222	15	2	25063	ENSMUSG00000073418,ENSMUSG00000046718
GO:MF	metalloendopeptidase inhibitor activity	GO:0008191	FALSE	0.0456386	1.34067	14	15	1	25063	ENSMUSG00000046718
GO:MF	lamin binding	GO:0005521	TRUE	0.0464921	1.33262	17	15	1	25063	ENSMUSG00000064215
GO:MF	sodium:chloride symporter activity	GO:0015378	FALSE	0.0464921	1.33262	17	15	1	25063	ENSMUSG00000025094
GO:MF	peptidase regulator activity	GO:0061134	FALSE	0.0464921	1.33262	275	15	2	25063	ENSMUSG00000073418,ENSMUSG00000046718
GO:MF	nuclear glucocorticoid receptor binding	GO:0035259	TRUE	0.0464921	1.33262	19	15	1	25063	ENSMUSG00000028341
GO:MF	identical protein binding	GO:0042802	FALSE	0.0464921	1.33262	2369	15	5	25063	ENSMUSG00000069516,ENSMUSG00000028341,ENSMUSG00000064215,ENSMUSG00000046718,ENSMUSG00000061232
GO:MF	protein homodimerization activity	GO:0042803	FALSE	0.0464921	1.33262	786	15	3	25063	ENSMUSG00000028341,ENSMUSG00000046718,ENSMUSG00000061232
GO:MF	TAP binding	GO:0046977	FALSE	0.0464921	1.33262	20	15	1	25063	ENSMUSG00000061232
GO:MF	TAP1 binding	GO:0046978	FALSE	0.0464921	1.33262	20	15	1	25063	ENSMUSG00000061232
GO:MF	TAP2 binding	GO:0046979	FALSE	0.0464921	1.33262	20	15	1	25063	ENSMUSG00000061232
GO:MF	peptidoglycan muralytic activity	GO:0061783	FALSE	0.0464921	1.33262	15	15	1	25063	ENSMUSG00000069516
GO:MF	monoatomic anion:sodium symporter activity	GO:0015373	FALSE	0.0464921	1.33262	19	15	1	25063	ENSMUSG00000025094
GO:MF	opsonin binding	GO:0001846	FALSE	0.0464921	1.33262	18	15	1	25063	ENSMUSG00000073418
GO:MF	signaling receptor binding	GO:0005102	FALSE	0.0478661	1.31997	1591	15	4	25063	ENSMUSG00000050335,ENSMUSG00000035929,ENSMUSG00000061232,ENSMUSG00000029816
GO:BP	regulation of cytokine production involved in immune response	GO:0002718	FALSE	0.000243903	3.61278	146	15	4	26944	ENSMUSG00000028341,ENSMUSG00000046718,ENSMUSG00000035929,ENSMUSG00000061232
GO:BP	leukocyte mediated immunity	GO:0002443	TRUE	0.000243903	3.61278	545	15	6	26944	ENSMUSG00000073418,ENSMUSG00000025094,ENSMUSG00000028341,ENSMUSG00000046718,ENSMUSG00000035929,ENSMUSG00000061232
GO:BP	cytokine production involved in immune response	GO:0002367	FALSE	0.000243903	3.61278	146	15	4	26944	ENSMUSG00000028341,ENSMUSG00000046718,ENSMUSG00000035929,ENSMUSG00000061232
GO:BP	myeloid leukocyte mediated immunity	GO:0002444	FALSE	0.000243903	3.61278	141	15	4	26944	ENSMUSG00000025094,ENSMUSG00000028341,ENSMUSG00000035929,ENSMUSG00000061232
GO:BP	aminergic neurotransmitter loading into synaptic vesicle	GO:0015842	TRUE	0.000313951	3.50314	4	15	2	26944	ENSMUSG00000025094,ENSMUSG00000020182
GO:BP	immune effector process	GO:0002252	FALSE	0.000389211	3.40981	795	15	6	26944	ENSMUSG00000073418,ENSMUSG00000025094,ENSMUSG00000028341,ENSMUSG00000046718,ENSMUSG00000035929,ENSMUSG00000061232
GO:BP	regulation of T cell proliferation	GO:0042129	TRUE	0.000548237	3.26103	206	15	4	26944	ENSMUSG00000050335,ENSMUSG00000035929,ENSMUSG00000061232,ENSMUSG00000029816
GO:BP	regulation of immune system process	GO:0002682	FALSE	0.000650697	3.18662	1575	15	7	26944	ENSMUSG00000073418,ENSMUSG00000028341,ENSMUSG00000050335,ENSMUSG00000046718,ENSMUSG00000035929,ENSMUSG00000061232,ENSMUSG00000029816
GO:BP	neurotransmitter loading into synaptic vesicle	GO:0098700	FALSE	0.000650697	3.18662	9	15	2	26944	ENSMUSG00000025094,ENSMUSG00000020182
GO:BP	production of molecular mediator of immune response	GO:0002440	FALSE	0.000650697	3.18662	256	15	4	26944	ENSMUSG00000028341,ENSMUSG00000046718,ENSMUSG00000035929,ENSMUSG00000061232
GO:BP	T cell proliferation	GO:0042098	FALSE	0.000650697	3.18662	246	15	4	26944	ENSMUSG00000050335,ENSMUSG00000035929,ENSMUSG00000061232,ENSMUSG00000029816
GO:BP	leukocyte activation	GO:0045321	FALSE	0.000650697	3.18662	1031	15	6	26944	ENSMUSG00000025094,ENSMUSG00000028341,ENSMUSG00000050335,ENSMUSG00000035929,ENSMUSG00000061232,ENSMUSG00000029816
GO:BP	regulation of production of molecular mediator of immune response	GO:0002700	FALSE	0.000650697	3.18662	223	15	4	26944	ENSMUSG00000028341,ENSMUSG00000046718,ENSMUSG00000035929,ENSMUSG00000061232
GO:BP	regulation of mononuclear cell proliferation	GO:0032944	FALSE	0.000650697	3.18662	263	15	4	26944	ENSMUSG00000050335,ENSMUSG00000035929,ENSMUSG00000061232,ENSMUSG00000029816
GO:BP	regulation of lymphocyte proliferation	GO:0050670	FALSE	0.000650697	3.18662	259	15	4	26944	ENSMUSG00000050335,ENSMUSG00000035929,ENSMUSG00000061232,ENSMUSG00000029816
GO:BP	regulation of leukocyte activation	GO:0002694	FALSE	0.000650697	3.18662	578	15	5	26944	ENSMUSG00000028341,ENSMUSG00000050335,ENSMUSG00000035929,ENSMUSG00000061232,ENSMUSG00000029816
GO:BP	regulation of leukocyte proliferation	GO:0070663	FALSE	0.000823735	3.08421	286	15	4	26944	ENSMUSG00000050335,ENSMUSG00000035929,ENSMUSG00000061232,ENSMUSG00000029816
GO:BP	negative regulation of leukocyte mediated immunity	GO:0002704	FALSE	0.000864486	3.06324	94	15	3	26944	ENSMUSG00000046718,ENSMUSG00000035929,ENSMUSG00000061232
GO:BP	regulation of cell activation	GO:0050865	FALSE	0.000864486	3.06324	633	15	5	26944	ENSMUSG00000028341,ENSMUSG00000050335,ENSMUSG00000035929,ENSMUSG00000061232,ENSMUSG00000029816
GO:BP	cell activation	GO:0001775	FALSE	0.00101825	2.99215	1160	15	6	26944	ENSMUSG00000025094,ENSMUSG00000028341,ENSMUSG00000050335,ENSMUSG00000035929,ENSMUSG00000061232,ENSMUSG00000029816
GO:BP	positive regulation of cytokine production involved in immune response	GO:0002720	FALSE	0.00112119	2.95032	106	15	3	26944	ENSMUSG00000028341,ENSMUSG00000035929,ENSMUSG00000061232
GO:BP	lymphocyte proliferation	GO:0046651	FALSE	0.00146698	2.83357	354	15	4	26944	ENSMUSG00000050335,ENSMUSG00000035929,ENSMUSG00000061232,ENSMUSG00000029816
GO:BP	mononuclear cell proliferation	GO:0032943	FALSE	0.00149825	2.82442	360	15	4	26944	ENSMUSG00000050335,ENSMUSG00000035929,ENSMUSG00000061232,ENSMUSG00000029816
GO:BP	immune system process	GO:0002376	FALSE	0.00166979	2.77734	2819	15	8	26944	ENSMUSG00000073418,ENSMUSG00000025094,ENSMUSG00000028341,ENSMUSG00000050335,ENSMUSG00000046718,ENSMUSG00000035929,ENSMUSG00000061232,ENSMUSG00000029816
GO:BP	regulation of T cell activation	GO:0050863	FALSE	0.00166979	2.77734	382	15	4	26944	ENSMUSG00000050335,ENSMUSG00000035929,ENSMUSG00000061232,ENSMUSG00000029816
GO:BP	regulation of leukocyte cell-cell adhesion	GO:1903037	FALSE	0.00166979	2.77734	380	15	4	26944	ENSMUSG00000028341,ENSMUSG00000035929,ENSMUSG00000061232,ENSMUSG00000029816
GO:BP	cytokine production	GO:0001816	FALSE	0.00173151	2.76158	830	15	5	26944	ENSMUSG00000028341,ENSMUSG00000046718,ENSMUSG00000035929,ENSMUSG00000061232,ENSMUSG00000029816
GO:BP	regulation of antibody-dependent cellular cytotoxicity	GO:0001813	FALSE	0.00173151	2.76158	23	15	2	26944	ENSMUSG00000035929,ENSMUSG00000061232
GO:BP	leukocyte proliferation	GO:0070661	FALSE	0.00173151	2.76158	395	15	4	26944	ENSMUSG00000050335,ENSMUSG00000035929,ENSMUSG00000061232,ENSMUSG00000029816
GO:BP	positive regulation of type IIa hypersensitivity	GO:0001798	FALSE	0.00173151	2.76158	26	15	2	26944	ENSMUSG00000035929,ENSMUSG00000061232
GO:BP	regulation of type IIa hypersensitivity	GO:0001796	FALSE	0.00173151	2.76158	26	15	2	26944	ENSMUSG00000035929,ENSMUSG00000061232
GO:BP	TRAIL production	GO:0032639	FALSE	0.00173151	2.76158	24	15	2	26944	ENSMUSG00000035929,ENSMUSG00000061232
GO:BP	positive regulation of type II hypersensitivity	GO:0002894	FALSE	0.00173151	2.76158	26	15	2	26944	ENSMUSG00000035929,ENSMUSG00000061232
GO:BP	regulation of TRAIL production	GO:0032679	FALSE	0.00173151	2.76158	24	15	2	26944	ENSMUSG00000035929,ENSMUSG00000061232
GO:BP	type IIa hypersensitivity	GO:0001794	FALSE	0.00173151	2.76158	26	15	2	26944	ENSMUSG00000035929,ENSMUSG00000061232
GO:BP	response to external stimulus	GO:0009605	FALSE	0.00173151	2.76158	3042	15	8	26944	ENSMUSG00000073418,ENSMUSG00000079293,ENSMUSG00000069516,ENSMUSG00000028341,ENSMUSG00000050335,ENSMUSG00000046718,ENSMUSG00000035929,ENSMUSG00000061232
GO:BP	leukocyte cell-cell adhesion	GO:0007159	FALSE	0.00173151	2.76158	418	15	4	26944	ENSMUSG00000028341,ENSMUSG00000035929,ENSMUSG00000061232,ENSMUSG00000029816
GO:BP	antibody-dependent cellular cytotoxicity	GO:0001788	FALSE	0.00173151	2.76158	24	15	2	26944	ENSMUSG00000035929,ENSMUSG00000061232
GO:BP	regulation of cytokine production	GO:0001817	FALSE	0.00173151	2.76158	824	15	5	26944	ENSMUSG00000028341,ENSMUSG00000046718,ENSMUSG00000035929,ENSMUSG00000061232,ENSMUSG00000029816
GO:BP	positive regulation of antibody-dependent cellular cytotoxicity	GO:0001815	FALSE	0.00173151	2.76158	23	15	2	26944	ENSMUSG00000035929,ENSMUSG00000061232
GO:BP	regulation of type II hypersensitivity	GO:0002892	FALSE	0.00173151	2.76158	26	15	2	26944	ENSMUSG00000035929,ENSMUSG00000061232
GO:BP	antigen processing and presentation of exogenous peptide antigen via MHC class Ib	GO:0002477	FALSE	0.00173151	2.76158	26	15	2	26944	ENSMUSG00000035929,ENSMUSG00000061232
GO:BP	positive regulation of production of molecular mediator of immune response	GO:0002702	FALSE	0.00173151	2.76158	163	15	3	26944	ENSMUSG00000028341,ENSMUSG00000035929,ENSMUSG00000061232
GO:BP	positive regulation of TRAIL production	GO:0032759	FALSE	0.00173151	2.76158	24	15	2	26944	ENSMUSG00000035929,ENSMUSG00000061232
GO:BP	natural killer cell tolerance induction	GO:0002519	FALSE	0.00173151	2.76158	24	15	2	26944	ENSMUSG00000035929,ENSMUSG00000061232
GO:BP	positive regulation of CD8-positive, alpha-beta T cell proliferation	GO:2000566	FALSE	0.00173151	2.76158	26	15	2	26944	ENSMUSG00000035929,ENSMUSG00000061232
GO:BP	type II hypersensitivity	GO:0002445	FALSE	0.00173151	2.76158	26	15	2	26944	ENSMUSG00000035929,ENSMUSG00000061232
GO:BP	negative regulation of immune effector process	GO:0002698	FALSE	0.00173151	2.76158	158	15	3	26944	ENSMUSG00000046718,ENSMUSG00000035929,ENSMUSG00000061232
GO:BP	regulation of immune effector process	GO:0002697	FALSE	0.00173151	2.76158	434	15	4	26944	ENSMUSG00000028341,ENSMUSG00000046718,ENSMUSG00000035929,ENSMUSG00000061232
GO:BP	defense response to Gram-positive bacterium	GO:0050830	FALSE	0.00182326	2.73915	167	15	3	26944	ENSMUSG00000069516,ENSMUSG00000035929,ENSMUSG00000061232
GO:BP	positive regulation of natural killer cell cytokine production	GO:0002729	FALSE	0.00202633	2.69329	29	15	2	26944	ENSMUSG00000035929,ENSMUSG00000061232
GO:BP	regulation of CD8-positive, alpha-beta T cell proliferation	GO:2000564	FALSE	0.00202633	2.69329	29	15	2	26944	ENSMUSG00000035929,ENSMUSG00000061232
GO:BP	natural killer cell cytokine production	GO:0002370	FALSE	0.00205199	2.68783	30	15	2	26944	ENSMUSG00000035929,ENSMUSG00000061232
GO:BP	regulation of natural killer cell cytokine production	GO:0002727	FALSE	0.00205199	2.68783	30	15	2	26944	ENSMUSG00000035929,ENSMUSG00000061232
GO:BP	positive regulation of hypersensitivity	GO:0002885	FALSE	0.00205199	2.68783	30	15	2	26944	ENSMUSG00000035929,ENSMUSG00000061232
GO:BP	regulation of cell-cell adhesion	GO:0022407	FALSE	0.0021254	2.67256	498	15	4	26944	ENSMUSG00000028341,ENSMUSG00000035929,ENSMUSG00000061232,ENSMUSG00000029816
GO:BP	CD8-positive, alpha-beta T cell proliferation	GO:0035740	FALSE	0.0021254	2.67256	31	15	2	26944	ENSMUSG00000035929,ENSMUSG00000061232
GO:BP	positive regulation of acute inflammatory response to antigenic stimulus	GO:0002866	FALSE	0.00214338	2.6689	32	15	2	26944	ENSMUSG00000035929,ENSMUSG00000061232
GO:BP	positive regulation of CD8-positive, alpha-beta T cell activation	GO:2001187	FALSE	0.00214338	2.6689	32	15	2	26944	ENSMUSG00000035929,ENSMUSG00000061232
GO:BP	positive regulation of natural killer cell proliferation	GO:0032819	FALSE	0.00214338	2.6689	32	15	2	26944	ENSMUSG00000035929,ENSMUSG00000061232
GO:BP	regulation of lymphocyte activation	GO:0051249	FALSE	0.00216012	2.66552	509	15	4	26944	ENSMUSG00000050335,ENSMUSG00000035929,ENSMUSG00000061232,ENSMUSG00000029816
GO:BP	regulation of hypersensitivity	GO:0002883	FALSE	0.00220735	2.65613	33	15	2	26944	ENSMUSG00000035929,ENSMUSG00000061232
GO:BP	regulation of natural killer cell proliferation	GO:0032817	FALSE	0.00227129	2.64373	34	15	2	26944	ENSMUSG00000035929,ENSMUSG00000061232
GO:BP	protection from natural killer cell mediated cytotoxicity	GO:0042270	FALSE	0.00227129	2.64373	34	15	2	26944	ENSMUSG00000035929,ENSMUSG00000061232
GO:BP	hypersensitivity	GO:0002524	FALSE	0.00237112	2.62505	35	15	2	26944	ENSMUSG00000035929,ENSMUSG00000061232
GO:BP	antigen processing and presentation of endogenous peptide antigen via MHC class I via ER pathway	GO:0002484	FALSE	0.00238277	2.62292	37	15	2	26944	ENSMUSG00000035929,ENSMUSG00000061232
GO:BP	natural killer cell proliferation	GO:0001787	FALSE	0.00238277	2.62292	38	15	2	26944	ENSMUSG00000035929,ENSMUSG00000061232
GO:BP	response to stimulus	GO:0050896	FALSE	0.00238277	2.62292	10506	15	13	26944	ENSMUSG00000073418,ENSMUSG00000025094,ENSMUSG00000020182,ENSMUSG00000079293,ENSMUSG00000069516,ENSMUSG00000028341,ENSMUSG00000050335,ENSMUSG00000064215,ENSMUSG00000046718,ENSMUSG00000035929,ENSMUSG00000061232,ENSMUSG00000029816,ENSMUSG00000040856
GO:BP	antigen processing and presentation of endogenous peptide antigen via MHC class I via ER pathway, TAP-independent	GO:0002486	FALSE	0.00238277	2.62292	36	15	2	26944	ENSMUSG00000035929,ENSMUSG00000061232
GO:BP	negative regulation of immune system process	GO:0002683	FALSE	0.00238277	2.62292	540	15	4	26944	ENSMUSG00000046718,ENSMUSG00000035929,ENSMUSG00000061232,ENSMUSG00000029816
GO:BP	regulation of tumor necrosis factor superfamily cytokine production	GO:1903555	FALSE	0.00238277	2.62292	212	15	3	26944	ENSMUSG00000035929,ENSMUSG00000061232,ENSMUSG00000029816
GO:BP	tumor necrosis factor production	GO:0032640	FALSE	0.00238277	2.62292	209	15	3	26944	ENSMUSG00000035929,ENSMUSG00000061232,ENSMUSG00000029816
GO:BP	regulation of tumor necrosis factor production	GO:0032680	FALSE	0.00238277	2.62292	209	15	3	26944	ENSMUSG00000035929,ENSMUSG00000061232,ENSMUSG00000029816
GO:BP	positive regulation of interleukin-13 production	GO:0032736	FALSE	0.00238277	2.62292	38	15	2	26944	ENSMUSG00000035929,ENSMUSG00000061232
GO:BP	antigen processing and presentation of peptide antigen via MHC class Ib	GO:0002428	FALSE	0.00238277	2.62292	38	15	2	26944	ENSMUSG00000035929,ENSMUSG00000061232
GO:BP	tumor necrosis factor superfamily cytokine production	GO:0071706	FALSE	0.00238277	2.62292	212	15	3	26944	ENSMUSG00000035929,ENSMUSG00000061232,ENSMUSG00000029816
GO:BP	positive regulation of inflammatory response to antigenic stimulus	GO:0002863	FALSE	0.00238277	2.62292	38	15	2	26944	ENSMUSG00000035929,ENSMUSG00000061232
GO:BP	antigen processing and presentation of endogenous peptide antigen via MHC class Ib	GO:0002476	FALSE	0.00238277	2.62292	37	15	2	26944	ENSMUSG00000035929,ENSMUSG00000061232
GO:BP	neurotransmitter transport	GO:0006836	FALSE	0.00249035	2.60374	217	15	3	26944	ENSMUSG00000025094,ENSMUSG00000020182,ENSMUSG00000062785
GO:BP	antigen processing and presentation via MHC class Ib	GO:0002475	FALSE	0.00249035	2.60374	40	15	2	26944	ENSMUSG00000035929,ENSMUSG00000061232
GO:BP	regulation of acute inflammatory response to antigenic stimulus	GO:0002864	FALSE	0.00249035	2.60374	40	15	2	26944	ENSMUSG00000035929,ENSMUSG00000061232
GO:BP	regulation of CD8-positive, alpha-beta T cell activation	GO:2001185	FALSE	0.00255416	2.59275	41	15	2	26944	ENSMUSG00000035929,ENSMUSG00000061232
GO:BP	antigen processing and presentation of endogenous peptide antigen via MHC class I	GO:0019885	FALSE	0.00255416	2.59275	41	15	2	26944	ENSMUSG00000035929,ENSMUSG00000061232
GO:BP	response to other organism	GO:0051707	FALSE	0.00256798	2.59041	1778	15	6	26944	ENSMUSG00000073418,ENSMUSG00000079293,ENSMUSG00000069516,ENSMUSG00000046718,ENSMUSG00000035929,ENSMUSG00000061232
GO:BP	positive regulation of immune system process	GO:0002684	FALSE	0.00256798	2.59041	1105	15	5	26944	ENSMUSG00000073418,ENSMUSG00000028341,ENSMUSG00000050335,ENSMUSG00000035929,ENSMUSG00000061232
GO:BP	antigen processing and presentation of endogenous peptide antigen	GO:0002483	FALSE	0.00256798	2.59041	42	15	2	26944	ENSMUSG00000035929,ENSMUSG00000061232
GO:BP	response to external biotic stimulus	GO:0043207	FALSE	0.00256798	2.59041	1782	15	6	26944	ENSMUSG00000073418,ENSMUSG00000079293,ENSMUSG00000069516,ENSMUSG00000046718,ENSMUSG00000035929,ENSMUSG00000061232
GO:BP	interleukin-13 production	GO:0032616	FALSE	0.00259226	2.58632	43	15	2	26944	ENSMUSG00000035929,ENSMUSG00000061232
GO:BP	regulation of interleukin-13 production	GO:0032656	FALSE	0.00259226	2.58632	43	15	2	26944	ENSMUSG00000035929,ENSMUSG00000061232
GO:BP	antigen processing and presentation of endogenous antigen	GO:0019883	FALSE	0.00259226	2.58632	43	15	2	26944	ENSMUSG00000035929,ENSMUSG00000061232
GO:BP	defense response	GO:0006952	FALSE	0.0026898	2.57028	1812	15	6	26944	ENSMUSG00000073418,ENSMUSG00000025094,ENSMUSG00000069516,ENSMUSG00000046718,ENSMUSG00000035929,ENSMUSG00000061232
GO:BP	response to biotic stimulus	GO:0009607	FALSE	0.00271719	2.56588	1819	15	6	26944	ENSMUSG00000073418,ENSMUSG00000079293,ENSMUSG00000069516,ENSMUSG00000046718,ENSMUSG00000035929,ENSMUSG00000061232
GO:BP	T cell activation	GO:0042110	FALSE	0.00285015	2.54513	611	15	4	26944	ENSMUSG00000050335,ENSMUSG00000035929,ENSMUSG00000061232,ENSMUSG00000029816
GO:BP	positive regulation of interleukin-4 production	GO:0032753	FALSE	0.00293613	2.53222	47	15	2	26944	ENSMUSG00000035929,ENSMUSG00000061232
GO:BP	negative regulation of natural killer cell mediated cytotoxicity	GO:0045953	FALSE	0.00293613	2.53222	47	15	2	26944	ENSMUSG00000035929,ENSMUSG00000061232
GO:BP	positive regulation of myeloid leukocyte mediated immunity	GO:0002888	FALSE	0.00296905	2.52738	48	15	2	26944	ENSMUSG00000035929,ENSMUSG00000061232
GO:BP	positive regulation of natural killer cell activation	GO:0032816	FALSE	0.00296905	2.52738	48	15	2	26944	ENSMUSG00000035929,ENSMUSG00000061232
GO:BP	negative regulation of natural killer cell mediated immunity	GO:0002716	FALSE	0.00296905	2.52738	48	15	2	26944	ENSMUSG00000035929,ENSMUSG00000061232
GO:BP	positive regulation of alpha-beta T cell proliferation	GO:0046641	FALSE	0.00306314	2.51383	49	15	2	26944	ENSMUSG00000035929,ENSMUSG00000061232
GO:BP	cell killing	GO:0001906	FALSE	0.00306318	2.51383	252	15	3	26944	ENSMUSG00000069516,ENSMUSG00000035929,ENSMUSG00000061232
GO:BP	positive regulation of acute inflammatory response	GO:0002675	FALSE	0.00312658	2.50493	50	15	2	26944	ENSMUSG00000035929,ENSMUSG00000061232
GO:BP	acute inflammatory response to antigenic stimulus	GO:0002438	FALSE	0.00318998	2.49621	51	15	2	26944	ENSMUSG00000035929,ENSMUSG00000061232
GO:BP	antigen processing and presentation of exogenous peptide antigen	GO:0002478	FALSE	0.00318998	2.49621	51	15	2	26944	ENSMUSG00000035929,ENSMUSG00000061232
GO:BP	tolerance induction	GO:0002507	FALSE	0.00322265	2.49179	52	15	2	26944	ENSMUSG00000035929,ENSMUSG00000061232
GO:BP	antigen processing and presentation of peptide antigen via MHC class I	GO:0002474	FALSE	0.00322265	2.49179	52	15	2	26944	ENSMUSG00000035929,ENSMUSG00000061232
GO:BP	negative regulation of leukocyte mediated cytotoxicity	GO:0001911	FALSE	0.00322265	2.49179	52	15	2	26944	ENSMUSG00000035929,ENSMUSG00000061232
GO:BP	positive regulation of T cell mediated cytotoxicity	GO:0001916	FALSE	0.00328628	2.4833	53	15	2	26944	ENSMUSG00000035929,ENSMUSG00000061232
GO:BP	biological process involved in interspecies interaction between organisms	GO:0044419	FALSE	0.00328628	2.4833	1940	15	6	26944	ENSMUSG00000073418,ENSMUSG00000079293,ENSMUSG00000069516,ENSMUSG00000046718,ENSMUSG00000035929,ENSMUSG00000061232
GO:BP	immune response	GO:0006955	FALSE	0.0033019	2.48124	1945	15	6	26944	ENSMUSG00000073418,ENSMUSG00000025094,ENSMUSG00000028341,ENSMUSG00000046718,ENSMUSG00000035929,ENSMUSG00000061232
GO:BP	interleukin-4 production	GO:0032633	FALSE	0.00341244	2.46693	55	15	2	26944	ENSMUSG00000035929,ENSMUSG00000061232
GO:BP	CD8-positive, alpha-beta T cell activation	GO:0036037	FALSE	0.00341244	2.46693	55	15	2	26944	ENSMUSG00000035929,ENSMUSG00000061232
GO:BP	regulation of interleukin-4 production	GO:0032673	FALSE	0.00341244	2.46693	55	15	2	26944	ENSMUSG00000035929,ENSMUSG00000061232
GO:BP	antigen processing and presentation of exogenous antigen	GO:0019884	FALSE	0.00350226	2.45565	57	15	2	26944	ENSMUSG00000035929,ENSMUSG00000061232
GO:BP	negative regulation of cell killing	GO:0031342	FALSE	0.00350226	2.45565	57	15	2	26944	ENSMUSG00000035929,ENSMUSG00000061232
GO:BP	positive regulation of natural killer cell mediated cytotoxicity	GO:0045954	FALSE	0.00350226	2.45565	57	15	2	26944	ENSMUSG00000035929,ENSMUSG00000061232
GO:BP	B cell mediated immunity	GO:0019724	FALSE	0.00350226	2.45565	280	15	3	26944	ENSMUSG00000073418,ENSMUSG00000035929,ENSMUSG00000061232
GO:BP	immunoglobulin mediated immune response	GO:0016064	FALSE	0.00350226	2.45565	276	15	3	26944	ENSMUSG00000073418,ENSMUSG00000035929,ENSMUSG00000061232
GO:BP	positive regulation of leukocyte cell-cell adhesion	GO:1903039	FALSE	0.00350226	2.45565	280	15	3	26944	ENSMUSG00000028341,ENSMUSG00000035929,ENSMUSG00000061232
GO:BP	regulation of inflammatory response to antigenic stimulus	GO:0002861	FALSE	0.00350226	2.45565	56	15	2	26944	ENSMUSG00000035929,ENSMUSG00000061232
GO:BP	regulation of leukocyte mediated immunity	GO:0002703	FALSE	0.00358272	2.44579	283	15	3	26944	ENSMUSG00000046718,ENSMUSG00000035929,ENSMUSG00000061232
GO:BP	positive regulation of natural killer cell mediated immunity	GO:0002717	FALSE	0.00360486	2.44311	59	15	2	26944	ENSMUSG00000035929,ENSMUSG00000061232
GO:BP	defense response to other organism	GO:0098542	FALSE	0.00360486	2.44311	1281	15	5	26944	ENSMUSG00000073418,ENSMUSG00000069516,ENSMUSG00000046718,ENSMUSG00000035929,ENSMUSG00000061232
GO:BP	regulation of T cell mediated cytotoxicity	GO:0001914	FALSE	0.00366784	2.43559	60	15	2	26944	ENSMUSG00000035929,ENSMUSG00000061232
GO:BP	positive regulation of immune effector process	GO:0002699	FALSE	0.00366784	2.43559	288	15	3	26944	ENSMUSG00000028341,ENSMUSG00000035929,ENSMUSG00000061232
GO:BP	positive regulation of mast cell activation by Fc-epsilon receptor signaling pathway	GO:0038097	FALSE	0.00381684	2.4183	1	15	1	26944	ENSMUSG00000028341
GO:BP	plasmacytoid dendritic cell cytokine production	GO:0002373	FALSE	0.00381684	2.4183	1	15	1	26944	ENSMUSG00000046718
GO:BP	somato-dendritic dopamine secretion	GO:0099123	FALSE	0.00381684	2.4183	1	15	1	26944	ENSMUSG00000025094
GO:BP	regulation of plasmacytoid dendritic cell cytokine production	GO:0002736	FALSE	0.00381684	2.4183	1	15	1	26944	ENSMUSG00000046718
GO:BP	negative regulation of plasmacytoid dendritic cell cytokine production	GO:0002737	FALSE	0.00381684	2.4183	1	15	1	26944	ENSMUSG00000046718
GO:BP	mast cell degranulation	GO:0043303	FALSE	0.00381684	2.4183	62	15	2	26944	ENSMUSG00000025094,ENSMUSG00000028341
GO:BP	negative regulation of dendritic cell cytokine production	GO:0002731	FALSE	0.00381684	2.4183	1	15	1	26944	ENSMUSG00000046718
GO:BP	humoral immune response	GO:0006959	FALSE	0.00381684	2.4183	298	15	3	26944	ENSMUSG00000073418,ENSMUSG00000035929,ENSMUSG00000061232
GO:BP	mast cell mediated immunity	GO:0002448	FALSE	0.00388991	2.41006	64	15	2	26944	ENSMUSG00000025094,ENSMUSG00000028341
GO:BP	regulation of alpha-beta T cell proliferation	GO:0046640	FALSE	0.00407488	2.38989	66	15	2	26944	ENSMUSG00000035929,ENSMUSG00000061232
GO:BP	mast cell activation involved in immune response	GO:0002279	FALSE	0.00407488	2.38989	66	15	2	26944	ENSMUSG00000025094,ENSMUSG00000028341
GO:BP	positive regulation of immune response	GO:0050778	FALSE	0.00410789	2.38638	744	15	4	26944	ENSMUSG00000073418,ENSMUSG00000028341,ENSMUSG00000035929,ENSMUSG00000061232
GO:BP	regulation of natural killer cell activation	GO:0032814	FALSE	0.00451501	2.34534	70	15	2	26944	ENSMUSG00000035929,ENSMUSG00000061232
GO:BP	alpha-beta T cell proliferation	GO:0046633	FALSE	0.00457685	2.33943	72	15	2	26944	ENSMUSG00000035929,ENSMUSG00000061232
GO:BP	positive regulation of immunoglobulin mediated immune response	GO:0002891	FALSE	0.00457685	2.33943	72	15	2	26944	ENSMUSG00000035929,ENSMUSG00000061232
GO:BP	positive regulation of cell-cell adhesion	GO:0022409	FALSE	0.00457685	2.33943	327	15	3	26944	ENSMUSG00000028341,ENSMUSG00000035929,ENSMUSG00000061232
GO:BP	positive regulation of B cell mediated immunity	GO:0002714	FALSE	0.00457685	2.33943	72	15	2	26944	ENSMUSG00000035929,ENSMUSG00000061232
GO:BP	T cell mediated cytotoxicity	GO:0001913	FALSE	0.00457685	2.33943	72	15	2	26944	ENSMUSG00000035929,ENSMUSG00000061232
GO:BP	regulation of acute inflammatory response	GO:0002673	FALSE	0.00457685	2.33943	71	15	2	26944	ENSMUSG00000035929,ENSMUSG00000061232
GO:BP	regulation of cell adhesion	GO:0030155	FALSE	0.00505889	2.29594	800	15	4	26944	ENSMUSG00000028341,ENSMUSG00000035929,ENSMUSG00000061232,ENSMUSG00000029816
GO:BP	antigen processing and presentation of peptide antigen	GO:0048002	FALSE	0.00505889	2.29594	76	15	2	26944	ENSMUSG00000035929,ENSMUSG00000061232
GO:BP	inflammatory response	GO:0006954	FALSE	0.00528758	2.27674	811	15	4	26944	ENSMUSG00000073418,ENSMUSG00000025094,ENSMUSG00000035929,ENSMUSG00000061232
GO:BP	positive regulation of immunoglobulin production	GO:0002639	FALSE	0.00562542	2.24985	81	15	2	26944	ENSMUSG00000035929,ENSMUSG00000061232
GO:BP	negative regulation of lymphocyte mediated immunity	GO:0002707	FALSE	0.00564891	2.24804	82	15	2	26944	ENSMUSG00000035929,ENSMUSG00000061232
GO:BP	positive regulation of T cell mediated immunity	GO:0002711	FALSE	0.00564891	2.24804	82	15	2	26944	ENSMUSG00000035929,ENSMUSG00000061232
GO:BP	regulation of natural killer cell mediated cytotoxicity	GO:0042269	FALSE	0.00564891	2.24804	82	15	2	26944	ENSMUSG00000035929,ENSMUSG00000061232
GO:BP	regulation of natural killer cell mediated immunity	GO:0002715	FALSE	0.00595986	2.22476	85	15	2	26944	ENSMUSG00000035929,ENSMUSG00000061232
GO:BP	lymphocyte activation	GO:0046649	FALSE	0.00595986	2.22476	848	15	4	26944	ENSMUSG00000050335,ENSMUSG00000035929,ENSMUSG00000061232,ENSMUSG00000029816
GO:BP	positive regulation of leukocyte activation	GO:0002696	FALSE	0.00595986	2.22476	366	15	3	26944	ENSMUSG00000028341,ENSMUSG00000035929,ENSMUSG00000061232
GO:BP	mast cell activation	GO:0045576	FALSE	0.00618809	2.20844	87	15	2	26944	ENSMUSG00000025094,ENSMUSG00000028341
GO:BP	positive regulation of leukocyte mediated cytotoxicity	GO:0001912	FALSE	0.00628912	2.20141	88	15	2	26944	ENSMUSG00000035929,ENSMUSG00000061232
GO:BP	serotonin secretion by mast cell	GO:0002552	FALSE	0.00633575	2.1982	2	15	1	26944	ENSMUSG00000025094
GO:BP	regulation of myeloid leukocyte mediated immunity	GO:0002886	FALSE	0.00633575	2.1982	89	15	2	26944	ENSMUSG00000035929,ENSMUSG00000061232
GO:BP	leukocyte degranulation	GO:0043299	FALSE	0.00633575	2.1982	89	15	2	26944	ENSMUSG00000025094,ENSMUSG00000028341
GO:BP	negative regulation of intracellular transport of viral material	GO:1901253	TRUE	0.00633575	2.1982	2	15	1	26944	ENSMUSG00000046718
GO:BP	regulation of immunoglobulin mediated immune response	GO:0002889	FALSE	0.00647082	2.18904	91	15	2	26944	ENSMUSG00000035929,ENSMUSG00000061232
GO:BP	regulation of B cell mediated immunity	GO:0002712	FALSE	0.00647082	2.18904	91	15	2	26944	ENSMUSG00000035929,ENSMUSG00000061232
GO:BP	positive regulation of cell activation	GO:0050867	FALSE	0.00667134	2.17579	389	15	3	26944	ENSMUSG00000028341,ENSMUSG00000035929,ENSMUSG00000061232
GO:BP	defense response to bacterium	GO:0042742	FALSE	0.00672896	2.17205	391	15	3	26944	ENSMUSG00000069516,ENSMUSG00000035929,ENSMUSG00000061232
GO:BP	vacuolar localization	GO:1990849	FALSE	0.0068756	2.16269	95	15	2	26944	ENSMUSG00000025094,ENSMUSG00000028341
GO:BP	lysosome localization	GO:0032418	FALSE	0.0068756	2.16269	95	15	2	26944	ENSMUSG00000025094,ENSMUSG00000028341
GO:BP	positive regulation of alpha-beta T cell activation	GO:0046635	FALSE	0.00697734	2.15631	96	15	2	26944	ENSMUSG00000035929,ENSMUSG00000061232
GO:BP	inflammatory response to antigenic stimulus	GO:0002437	FALSE	0.00703716	2.1526	97	15	2	26944	ENSMUSG00000035929,ENSMUSG00000061232
GO:BP	positive regulation of cell killing	GO:0031343	FALSE	0.00703716	2.1526	97	15	2	26944	ENSMUSG00000035929,ENSMUSG00000061232
GO:BP	regulation of immune response	GO:0050776	FALSE	0.00707032	2.15056	912	15	4	26944	ENSMUSG00000073418,ENSMUSG00000028341,ENSMUSG00000035929,ENSMUSG00000061232
GO:BP	natural killer cell mediated cytotoxicity	GO:0042267	FALSE	0.00738638	2.13157	100	15	2	26944	ENSMUSG00000035929,ENSMUSG00000061232
GO:BP	cell-cell adhesion	GO:0098609	FALSE	0.00763196	2.11736	934	15	4	26944	ENSMUSG00000028341,ENSMUSG00000035929,ENSMUSG00000061232,ENSMUSG00000029816
GO:BP	natural killer cell mediated immunity	GO:0002228	FALSE	0.0077399	2.11126	103	15	2	26944	ENSMUSG00000035929,ENSMUSG00000061232
GO:BP	antigen processing and presentation of endogenous peptide antigen via MHC class I via ER pathway, TAP-dependent	GO:0002485	FALSE	0.00843286	2.07403	3	15	1	26944	ENSMUSG00000061232
GO:BP	regulation of monocyte aggregation	GO:1900623	FALSE	0.00843286	2.07403	3	15	1	26944	ENSMUSG00000028341
GO:BP	positive regulation of monocyte aggregation	GO:1900625	FALSE	0.00843286	2.07403	3	15	1	26944	ENSMUSG00000028341
GO:BP	regulation of intracellular transport of viral material	GO:1901252	FALSE	0.00843286	2.07403	3	15	1	26944	ENSMUSG00000046718
GO:BP	regulation of leukocyte apoptotic process	GO:2000106	TRUE	0.00843286	2.07403	111	15	2	26944	ENSMUSG00000028341,ENSMUSG00000050335
GO:BP	negative regulation of biological process	GO:0048519	FALSE	0.00843286	2.07403	5966	15	9	26944	ENSMUSG00000025094,ENSMUSG00000028341,ENSMUSG00000050335,ENSMUSG00000064215,ENSMUSG00000046718,ENSMUSG00000035929,ENSMUSG00000061232,ENSMUSG00000029816,ENSMUSG00000040856
GO:BP	lymphocyte mediated immunity	GO:0002449	FALSE	0.00843286	2.07403	434	15	3	26944	ENSMUSG00000073418,ENSMUSG00000035929,ENSMUSG00000061232
GO:BP	positive regulation of dendritic cell apoptotic process	GO:2000670	FALSE	0.00843286	2.07403	3	15	1	26944	ENSMUSG00000028341
GO:BP	regulation of T cell mediated immunity	GO:0002709	FALSE	0.00843286	2.07403	111	15	2	26944	ENSMUSG00000035929,ENSMUSG00000061232
GO:BP	innate immune response	GO:0045087	FALSE	0.00843286	2.07403	977	15	4	26944	ENSMUSG00000073418,ENSMUSG00000046718,ENSMUSG00000035929,ENSMUSG00000061232
GO:BP	regulation of immunoglobulin production	GO:0002637	FALSE	0.00843286	2.07403	109	15	2	26944	ENSMUSG00000035929,ENSMUSG00000061232
GO:BP	antibacterial humoral response	GO:0019731	FALSE	0.00853677	2.06871	112	15	2	26944	ENSMUSG00000035929,ENSMUSG00000061232
GO:BP	regulation of cell migration	GO:0030334	TRUE	0.00855043	2.06801	984	15	4	26944	ENSMUSG00000028341,ENSMUSG00000050335,ENSMUSG00000046718,ENSMUSG00000029816
GO:BP	myeloid cell activation involved in immune response	GO:0002275	FALSE	0.00859438	2.06579	113	15	2	26944	ENSMUSG00000025094,ENSMUSG00000028341
GO:BP	adaptive immune response based on somatic recombination of immune receptors built from immunoglobulin superfamily domains	GO:0002460	FALSE	0.00860908	2.06504	447	15	3	26944	ENSMUSG00000073418,ENSMUSG00000035929,ENSMUSG00000061232
GO:BP	regulation of neurotransmitter transport	GO:0051588	FALSE	0.00941597	2.02613	119	15	2	26944	ENSMUSG00000025094,ENSMUSG00000062785
GO:BP	regulation of transport	GO:0051049	FALSE	0.00950689	2.02196	1749	15	5	26944	ENSMUSG00000025094,ENSMUSG00000028341,ENSMUSG00000050335,ENSMUSG00000064215,ENSMUSG00000062785
GO:BP	regulation of leukocyte mediated cytotoxicity	GO:0001910	FALSE	0.00957741	2.01875	121	15	2	26944	ENSMUSG00000035929,ENSMUSG00000061232
GO:BP	antigen processing and presentation	GO:0019882	FALSE	0.00957741	2.01875	121	15	2	26944	ENSMUSG00000035929,ENSMUSG00000061232
GO:BP	amine transport	GO:0015837	FALSE	0.00968321	2.01398	122	15	2	26944	ENSMUSG00000025094,ENSMUSG00000020182
GO:BP	negative regulation of innate immune response	GO:0045824	FALSE	0.00978912	2.00926	123	15	2	26944	ENSMUSG00000035929,ENSMUSG00000061232
GO:BP	positive regulation of T cell proliferation	GO:0042102	FALSE	0.0100528	1.99771	125	15	2	26944	ENSMUSG00000035929,ENSMUSG00000061232
GO:BP	regulation of cell motility	GO:2000145	FALSE	0.010115	1.99504	1045	15	4	26944	ENSMUSG00000028341,ENSMUSG00000050335,ENSMUSG00000046718,ENSMUSG00000029816
GO:BP	histamine uptake	GO:0051615	FALSE	0.0102741	1.98826	4	15	1	26944	ENSMUSG00000025094
GO:BP	regulation of cell population proliferation	GO:0042127	FALSE	0.0103202	1.98631	1799	15	5	26944	ENSMUSG00000028341,ENSMUSG00000050335,ENSMUSG00000035929,ENSMUSG00000061232,ENSMUSG00000029816
GO:BP	natural killer cell activation	GO:0030101	FALSE	0.0103202	1.98631	128	15	2	26944	ENSMUSG00000035929,ENSMUSG00000061232
GO:BP	acute inflammatory response	GO:0002526	FALSE	0.0109087	1.96223	132	15	2	26944	ENSMUSG00000035929,ENSMUSG00000061232
GO:BP	positive regulation of tumor necrosis factor production	GO:0032760	FALSE	0.0111796	1.95157	134	15	2	26944	ENSMUSG00000035929,ENSMUSG00000061232
GO:BP	regulation of alpha-beta T cell activation	GO:0046634	FALSE	0.0112318	1.94955	135	15	2	26944	ENSMUSG00000035929,ENSMUSG00000061232
GO:BP	positive regulation of cell adhesion	GO:0045785	FALSE	0.0112318	1.94955	504	15	3	26944	ENSMUSG00000028341,ENSMUSG00000035929,ENSMUSG00000061232
GO:BP	regulation of locomotion	GO:0040012	FALSE	0.011284	1.94754	1089	15	4	26944	ENSMUSG00000028341,ENSMUSG00000050335,ENSMUSG00000046718,ENSMUSG00000029816
GO:BP	positive regulation of tumor necrosis factor superfamily cytokine production	GO:1903557	FALSE	0.011284	1.94754	136	15	2	26944	ENSMUSG00000035929,ENSMUSG00000061232
GO:BP	regulation of cell killing	GO:0031341	FALSE	0.0115555	1.93721	138	15	2	26944	ENSMUSG00000035929,ENSMUSG00000061232
GO:BP	positive regulation of mast cell cytokine production	GO:0032765	FALSE	0.0117046	1.93164	5	15	1	26944	ENSMUSG00000028341
GO:BP	cellular response to corticotropin-releasing hormone stimulus	GO:0071376	TRUE	0.0117046	1.93164	5	15	1	26944	ENSMUSG00000028341
GO:BP	serotonin secretion involved in inflammatory response	GO:0002442	FALSE	0.0117046	1.93164	5	15	1	26944	ENSMUSG00000025094
GO:BP	T cell mediated immunity	GO:0002456	FALSE	0.0117046	1.93164	141	15	2	26944	ENSMUSG00000035929,ENSMUSG00000061232
GO:BP	response to corticotropin-releasing hormone	GO:0043435	FALSE	0.0117046	1.93164	5	15	1	26944	ENSMUSG00000028341
GO:BP	immunoglobulin production	GO:0002377	FALSE	0.0117046	1.93164	140	15	2	26944	ENSMUSG00000035929,ENSMUSG00000061232
GO:BP	cellular response to molecule of fungal origin	GO:0071226	TRUE	0.0117046	1.93164	5	15	1	26944	ENSMUSG00000079293
GO:BP	serotonin production involved in inflammatory response	GO:0002351	FALSE	0.0117046	1.93164	5	15	1	26944	ENSMUSG00000025094
GO:BP	positive regulation of cytokine production	GO:0001819	FALSE	0.0117046	1.93164	523	15	3	26944	ENSMUSG00000028341,ENSMUSG00000035929,ENSMUSG00000061232
GO:BP	vestibular reflex	GO:0060005	FALSE	0.0117046	1.93164	5	15	1	26944	ENSMUSG00000028341
GO:BP	leukocyte apoptotic process	GO:0071887	FALSE	0.0119221	1.92365	144	15	2	26944	ENSMUSG00000028341,ENSMUSG00000050335
GO:BP	positive regulation of adaptive immune response based on somatic recombination of immune receptors built from immunoglobulin superfamily domains	GO:0002824	FALSE	0.0125218	1.90233	148	15	2	26944	ENSMUSG00000035929,ENSMUSG00000061232
GO:BP	defense response to symbiont	GO:0140546	FALSE	0.0127626	1.89406	1150	15	4	26944	ENSMUSG00000073418,ENSMUSG00000046718,ENSMUSG00000035929,ENSMUSG00000061232
GO:BP	response to stress	GO:0006950	FALSE	0.0127626	1.89406	3936	15	7	26944	ENSMUSG00000073418,ENSMUSG00000025094,ENSMUSG00000069516,ENSMUSG00000028341,ENSMUSG00000046718,ENSMUSG00000035929,ENSMUSG00000061232
GO:BP	positive regulation of lymphocyte mediated immunity	GO:0002708	FALSE	0.0128462	1.89122	151	15	2	26944	ENSMUSG00000035929,ENSMUSG00000061232
GO:BP	negative regulation of response to biotic stimulus	GO:0002832	FALSE	0.0129545	1.88758	152	15	2	26944	ENSMUSG00000035929,ENSMUSG00000061232
GO:BP	positive regulation of inflammatory response	GO:0050729	FALSE	0.0132303	1.87843	154	15	2	26944	ENSMUSG00000035929,ENSMUSG00000061232
GO:BP	regulation of response to stimulus	GO:0048583	FALSE	0.0132996	1.87616	3987	15	7	26944	ENSMUSG00000073418,ENSMUSG00000028341,ENSMUSG00000050335,ENSMUSG00000035929,ENSMUSG00000061232,ENSMUSG00000029816,ENSMUSG00000040856
GO:BP	positive regulation of adaptive immune response	GO:0002821	FALSE	0.0132996	1.87616	155	15	2	26944	ENSMUSG00000035929,ENSMUSG00000061232
GO:BP	leukocyte mediated cytotoxicity	GO:0001909	FALSE	0.0132996	1.87616	156	15	2	26944	ENSMUSG00000035929,ENSMUSG00000061232
GO:BP	intracellular transport of virus	GO:0075733	FALSE	0.0132996	1.87616	6	15	1	26944	ENSMUSG00000046718
GO:BP	semicircular canal morphogenesis	GO:0048752	TRUE	0.0132996	1.87616	6	15	1	26944	ENSMUSG00000028341
GO:BP	positive regulation of lymphocyte proliferation	GO:0050671	FALSE	0.0145049	1.83849	164	15	2	26944	ENSMUSG00000035929,ENSMUSG00000061232
GO:BP	positive regulation of cell migration	GO:0030335	FALSE	0.0145049	1.83849	577	15	3	26944	ENSMUSG00000028341,ENSMUSG00000050335,ENSMUSG00000029816
GO:BP	establishment of localization in cell	GO:0051649	FALSE	0.0146577	1.83394	2018	15	5	26944	ENSMUSG00000025094,ENSMUSG00000020182,ENSMUSG00000028341,ENSMUSG00000064215,ENSMUSG00000062785
GO:BP	positive regulation of mononuclear cell proliferation	GO:0032946	FALSE	0.0148974	1.82689	167	15	2	26944	ENSMUSG00000035929,ENSMUSG00000061232
GO:BP	Fc-epsilon receptor signaling pathway	GO:0038095	FALSE	0.0149206	1.82621	7	15	1	26944	ENSMUSG00000028341
GO:BP	monocyte aggregation	GO:0070487	FALSE	0.0149206	1.82621	7	15	1	26944	ENSMUSG00000028341
GO:BP	response to molecule of fungal origin	GO:0002238	FALSE	0.0149206	1.82621	7	15	1	26944	ENSMUSG00000079293
GO:BP	serotonin biosynthetic process	GO:0042427	FALSE	0.0149206	1.82621	7	15	1	26944	ENSMUSG00000020182
GO:BP	primary amino compound biosynthetic process	GO:1901162	TRUE	0.0149206	1.82621	7	15	1	26944	ENSMUSG00000020182
GO:BP	adaptive immune response	GO:0002250	FALSE	0.0150556	1.8223	592	15	3	26944	ENSMUSG00000073418,ENSMUSG00000035929,ENSMUSG00000061232
GO:BP	positive regulation of leukocyte mediated immunity	GO:0002705	FALSE	0.0160147	1.79548	176	15	2	26944	ENSMUSG00000035929,ENSMUSG00000061232
GO:BP	positive regulation of cell motility	GO:2000147	FALSE	0.0160147	1.79548	607	15	3	26944	ENSMUSG00000028341,ENSMUSG00000050335,ENSMUSG00000029816
GO:BP	regulation of mast cell cytokine production	GO:0032763	FALSE	0.0164498	1.78384	8	15	1	26944	ENSMUSG00000028341
GO:BP	mast cell cytokine production	GO:0032762	FALSE	0.0164498	1.78384	8	15	1	26944	ENSMUSG00000028341
GO:BP	semicircular canal development	GO:0060872	FALSE	0.0164498	1.78384	8	15	1	26944	ENSMUSG00000028341
GO:BP	indole-containing compound biosynthetic process	GO:0042435	FALSE	0.0164498	1.78384	8	15	1	26944	ENSMUSG00000020182
GO:BP	locomotion	GO:0040011	FALSE	0.0164498	1.78384	1273	15	4	26944	ENSMUSG00000028341,ENSMUSG00000050335,ENSMUSG00000046718,ENSMUSG00000029816
GO:BP	antigen processing and presentation of exogenous peptide antigen via MHC class I	GO:0042590	FALSE	0.0164498	1.78384	8	15	1	26944	ENSMUSG00000061232
GO:BP	positive regulation of leukocyte proliferation	GO:0070665	FALSE	0.0167208	1.77674	183	15	2	26944	ENSMUSG00000035929,ENSMUSG00000061232
GO:BP	positive regulation of locomotion	GO:0040017	FALSE	0.0167413	1.77621	624	15	3	26944	ENSMUSG00000028341,ENSMUSG00000050335,ENSMUSG00000029816
GO:BP	antimicrobial humoral response	GO:0019730	FALSE	0.0171192	1.76652	186	15	2	26944	ENSMUSG00000035929,ENSMUSG00000061232
GO:BP	regulation of localization	GO:0032879	FALSE	0.0182085	1.73972	2161	15	5	26944	ENSMUSG00000025094,ENSMUSG00000028341,ENSMUSG00000050335,ENSMUSG00000064215,ENSMUSG00000062785
GO:BP	regulation of multicellular organismal process	GO:0051239	FALSE	0.0183729	1.73582	3165	15	6	26944	ENSMUSG00000028341,ENSMUSG00000050335,ENSMUSG00000046718,ENSMUSG00000035929,ENSMUSG00000061232,ENSMUSG00000029816
GO:BP	cell population proliferation	GO:0008283	FALSE	0.0183729	1.73582	2168	15	5	26944	ENSMUSG00000028341,ENSMUSG00000050335,ENSMUSG00000035929,ENSMUSG00000061232,ENSMUSG00000029816
GO:BP	negative regulation of cellular process	GO:0048523	FALSE	0.0194684	1.71067	5599	15	8	26944	ENSMUSG00000028341,ENSMUSG00000050335,ENSMUSG00000064215,ENSMUSG00000046718,ENSMUSG00000035929,ENSMUSG00000061232,ENSMUSG00000029816,ENSMUSG00000040856
GO:BP	histamine production involved in inflammatory response	GO:0002349	FALSE	0.0196346	1.70698	10	15	1	26944	ENSMUSG00000025094
GO:BP	histamine secretion by mast cell	GO:0002553	FALSE	0.0196346	1.70698	10	15	1	26944	ENSMUSG00000025094
GO:BP	positive regulation of mast cell activation	GO:0033005	FALSE	0.0196346	1.70698	10	15	1	26944	ENSMUSG00000028341
GO:BP	histamine secretion involved in inflammatory response	GO:0002441	FALSE	0.0196346	1.70698	10	15	1	26944	ENSMUSG00000025094
GO:BP	alpha-beta T cell activation	GO:0046631	FALSE	0.0199551	1.69995	205	15	2	26944	ENSMUSG00000035929,ENSMUSG00000061232
GO:BP	common myeloid progenitor cell proliferation	GO:0035726	FALSE	0.0213424	1.67076	11	15	1	26944	ENSMUSG00000028341
GO:BP	inner ear development	GO:0048839	FALSE	0.0213424	1.67076	213	15	2	26944	ENSMUSG00000028341,ENSMUSG00000061232
GO:BP	regulation of adaptive immune response based on somatic recombination of immune receptors built from immunoglobulin superfamily domains	GO:0002822	FALSE	0.0215487	1.66658	215	15	2	26944	ENSMUSG00000035929,ENSMUSG00000061232
GO:BP	synaptic vesicle cycle	GO:0099504	FALSE	0.0215487	1.66658	215	15	2	26944	ENSMUSG00000025094,ENSMUSG00000020182
GO:BP	regulation of lymphocyte mediated immunity	GO:0002706	FALSE	0.0218546	1.66046	217	15	2	26944	ENSMUSG00000035929,ENSMUSG00000061232
GO:BP	negative regulation of immune response	GO:0050777	FALSE	0.0221614	1.6544	219	15	2	26944	ENSMUSG00000035929,ENSMUSG00000061232
GO:BP	regulation of adaptive immune response	GO:0002819	FALSE	0.0242705	1.61492	230	15	2	26944	ENSMUSG00000035929,ENSMUSG00000061232
GO:BP	negative regulation of neurotransmitter transport	GO:0051589	FALSE	0.0245463	1.61001	13	15	1	26944	ENSMUSG00000025094
GO:BP	positive regulation of feeding behavior	GO:2000253	TRUE	0.0245463	1.61001	13	15	1	26944	ENSMUSG00000028341
GO:BP	positive regulation of response to stimulus	GO:0048584	FALSE	0.0246903	1.60747	2359	15	5	26944	ENSMUSG00000073418,ENSMUSG00000028341,ENSMUSG00000035929,ENSMUSG00000061232,ENSMUSG00000029816
GO:BP	cell adhesion	GO:0007155	FALSE	0.0247541	1.60635	1465	15	4	26944	ENSMUSG00000028341,ENSMUSG00000035929,ENSMUSG00000061232,ENSMUSG00000029816
GO:BP	immune system development	GO:0002520	FALSE	0.0258446	1.58763	240	15	2	26944	ENSMUSG00000035929,ENSMUSG00000061232
GO:BP	serotonin uptake	GO:0051610	FALSE	0.0258446	1.58763	14	15	1	26944	ENSMUSG00000025094
GO:BP	regulation of dendritic cell apoptotic process	GO:2000668	FALSE	0.0258446	1.58763	14	15	1	26944	ENSMUSG00000028341
GO:BP	dendritic cell apoptotic process	GO:0097048	FALSE	0.0258446	1.58763	14	15	1	26944	ENSMUSG00000028341
GO:BP	ear development	GO:0043583	FALSE	0.0260956	1.58343	243	15	2	26944	ENSMUSG00000028341,ENSMUSG00000061232
GO:BP	regulated exocytosis	GO:0045055	FALSE	0.026622	1.57476	246	15	2	26944	ENSMUSG00000025094,ENSMUSG00000028341
GO:BP	regulation of dendritic cell cytokine production	GO:0002730	FALSE	0.0271838	1.56569	15	15	1	26944	ENSMUSG00000046718
GO:BP	vesicle-mediated transport	GO:0016192	FALSE	0.0271838	1.56569	1517	15	4	26944	ENSMUSG00000025094,ENSMUSG00000020182,ENSMUSG00000028341,ENSMUSG00000050335
GO:BP	dendritic cell cytokine production	GO:0002371	FALSE	0.0271838	1.56569	15	15	1	26944	ENSMUSG00000046718
GO:BP	cellular localization	GO:0051641	FALSE	0.0274087	1.56211	3502	15	6	26944	ENSMUSG00000025094,ENSMUSG00000020182,ENSMUSG00000028341,ENSMUSG00000050335,ENSMUSG00000064215,ENSMUSG00000062785
GO:BP	response to toxic substance	GO:0009636	TRUE	0.0275951	1.55917	253	15	2	26944	ENSMUSG00000025094,ENSMUSG00000020182
GO:BP	vesicle-mediated transport in synapse	GO:0099003	FALSE	0.027916	1.55415	255	15	2	26944	ENSMUSG00000025094,ENSMUSG00000020182
GO:BP	positive regulation of T cell activation	GO:0050870	FALSE	0.0279273	1.55397	256	15	2	26944	ENSMUSG00000035929,ENSMUSG00000061232
GO:BP	cell migration	GO:0016477	FALSE	0.0279273	1.55397	1538	15	4	26944	ENSMUSG00000028341,ENSMUSG00000050335,ENSMUSG00000046718,ENSMUSG00000029816
GO:BP	histamine secretion	GO:0001821	FALSE	0.0279785	1.55318	16	15	1	26944	ENSMUSG00000025094
GO:BP	serotonin secretion	GO:0001820	FALSE	0.0279785	1.55318	16	15	1	26944	ENSMUSG00000025094
GO:BP	serotonin metabolic process	GO:0042428	FALSE	0.0279785	1.55318	16	15	1	26944	ENSMUSG00000020182
GO:BP	transport of virus	GO:0046794	FALSE	0.0279785	1.55318	16	15	1	26944	ENSMUSG00000046718
GO:BP	dopamine biosynthetic process	GO:0042416	TRUE	0.0279785	1.55318	16	15	1	26944	ENSMUSG00000020182
GO:BP	myeloid leukocyte activation	GO:0002274	FALSE	0.0287997	1.54061	263	15	2	26944	ENSMUSG00000025094,ENSMUSG00000028341
GO:BP	negative regulation of smooth muscle cell apoptotic process	GO:0034392	TRUE	0.029412	1.53148	17	15	1	26944	ENSMUSG00000028341
GO:BP	Fc receptor mediated stimulatory signaling pathway	GO:0002431	FALSE	0.029412	1.53148	17	15	1	26944	ENSMUSG00000028341
GO:BP	leukocyte aggregation	GO:0070486	FALSE	0.0308152	1.51123	18	15	1	26944	ENSMUSG00000028341
GO:BP	cellular response to leptin stimulus	GO:0044320	TRUE	0.0308152	1.51123	18	15	1	26944	ENSMUSG00000028341
GO:BP	primary amino compound metabolic process	GO:1901160	FALSE	0.0308152	1.51123	18	15	1	26944	ENSMUSG00000020182
GO:BP	regulation of type B pancreatic cell proliferation	GO:0061469	TRUE	0.0321891	1.49229	19	15	1	26944	ENSMUSG00000028341
GO:BP	histamine transport	GO:0051608	FALSE	0.0321891	1.49229	19	15	1	26944	ENSMUSG00000025094
GO:BP	positive regulation of vascular associated smooth muscle cell migration	GO:1904754	TRUE	0.0321891	1.49229	19	15	1	26944	ENSMUSG00000028341
GO:BP	negative regulation of defense response	GO:0031348	FALSE	0.0338968	1.46984	291	15	2	26944	ENSMUSG00000035929,ENSMUSG00000061232
GO:BP	negative regulation of cytokine production	GO:0001818	FALSE	0.0353514	1.45159	298	15	2	26944	ENSMUSG00000046718,ENSMUSG00000029816
GO:BP	positive regulation of fatty acid oxidation	GO:0046321	TRUE	0.0367461	1.43479	22	15	1	26944	ENSMUSG00000028341
GO:BP	eosinophil chemotaxis	GO:0048245	TRUE	0.0367461	1.43479	22	15	1	26944	ENSMUSG00000050335
GO:BP	response to leptin	GO:0044321	FALSE	0.038152	1.41848	23	15	1	26944	ENSMUSG00000028341
GO:BP	Fc receptor signaling pathway	GO:0038093	FALSE	0.038152	1.41848	23	15	1	26944	ENSMUSG00000028341
GO:BP	negative regulation of response to stimulus	GO:0048585	FALSE	0.0384457	1.41515	1723	15	4	26944	ENSMUSG00000050335,ENSMUSG00000035929,ENSMUSG00000061232,ENSMUSG00000040856
GO:BP	secretion by cell	GO:0032940	FALSE	0.0387258	1.412	913	15	3	26944	ENSMUSG00000025094,ENSMUSG00000028341,ENSMUSG00000062785
GO:BP	leukocyte activation involved in immune response	GO:0002366	FALSE	0.0402652	1.39507	323	15	2	26944	ENSMUSG00000025094,ENSMUSG00000028341
GO:BP	cell activation involved in immune response	GO:0002263	FALSE	0.0408034	1.3893	326	15	2	26944	ENSMUSG00000025094,ENSMUSG00000028341
GO:BP	cell motility	GO:0048870	FALSE	0.0408034	1.3893	1760	15	4	26944	ENSMUSG00000028341,ENSMUSG00000050335,ENSMUSG00000046718,ENSMUSG00000029816
GO:BP	regulation of mast cell activation	GO:0033003	FALSE	0.0419827	1.37693	26	15	1	26944	ENSMUSG00000028341
GO:BP	eosinophil migration	GO:0072677	FALSE	0.0419827	1.37693	26	15	1	26944	ENSMUSG00000050335
GO:BP	positive regulation of protein autophosphorylation	GO:0031954	TRUE	0.0419827	1.37693	26	15	1	26944	ENSMUSG00000029816
GO:BP	positive regulation of lymphocyte activation	GO:0051251	FALSE	0.0420796	1.37593	334	15	2	26944	ENSMUSG00000035929,ENSMUSG00000061232
GO:BP	catechol-containing compound biosynthetic process	GO:0009713	FALSE	0.0430309	1.36622	27	15	1	26944	ENSMUSG00000020182
GO:BP	ammonium ion metabolic process	GO:0097164	FALSE	0.0430309	1.36622	27	15	1	26944	ENSMUSG00000020182
GO:BP	catecholamine biosynthetic process	GO:0042423	FALSE	0.0430309	1.36622	27	15	1	26944	ENSMUSG00000020182
GO:BP	response to bacterium	GO:0009617	FALSE	0.0437355	1.35917	968	15	3	26944	ENSMUSG00000069516,ENSMUSG00000035929,ENSMUSG00000061232
GO:BP	reflex	GO:0060004	FALSE	0.0440519	1.35604	28	15	1	26944	ENSMUSG00000028341
GO:BP	neurotransmitter reuptake	GO:0098810	FALSE	0.0440519	1.35604	28	15	1	26944	ENSMUSG00000025094
GO:BP	indole-containing compound metabolic process	GO:0042430	FALSE	0.0440519	1.35604	28	15	1	26944	ENSMUSG00000020182
GO:BP	export from cell	GO:0140352	FALSE	0.0448786	1.34796	982	15	3	26944	ENSMUSG00000025094,ENSMUSG00000028341,ENSMUSG00000062785
GO:BP	serotonin transport	GO:0006837	FALSE	0.0453282	1.34363	29	15	1	26944	ENSMUSG00000025094
GO:BP	positive regulation of leukocyte apoptotic process	GO:2000108	FALSE	0.0467331	1.33038	30	15	1	26944	ENSMUSG00000028341
GO:BP	exocytosis	GO:0006887	FALSE	0.0475738	1.32263	363	15	2	26944	ENSMUSG00000025094,ENSMUSG00000028341
GO:BP	response to interferon-alpha	GO:0035455	TRUE	0.0479794	1.31895	31	15	1	26944	ENSMUSG00000046718
GO:BP	positive regulation of calcium ion import	GO:0090280	TRUE	0.0489086	1.31062	32	15	1	26944	ENSMUSG00000050335
GO:BP	monoatomic cation transport	GO:0006812	TRUE	0.0489086	1.31062	1022	15	3	26944	ENSMUSG00000025094,ENSMUSG00000050335,ENSMUSG00000062785
GO:BP	regulation of vascular associated smooth muscle cell migration	GO:1904752	FALSE	0.0489086	1.31062	32	15	1	26944	ENSMUSG00000028341
GO:BP	regulation of smooth muscle cell apoptotic process	GO:0034391	FALSE	0.0489086	1.31062	32	15	1	26944	ENSMUSG00000028341
GO:CC	Golgi cisterna	GO:0031985	TRUE	0.00258685	2.58723	112	15	3	26995	ENSMUSG00000069516,ENSMUSG00000035929,ENSMUSG00000061232
GO:CC	MHC class Ib protein complex	GO:0032398	TRUE	0.00258685	2.58723	25	15	2	26995	ENSMUSG00000035929,ENSMUSG00000061232
GO:CC	MHC class I protein complex	GO:0042612	FALSE	0.00258685	2.58723	25	15	2	26995	ENSMUSG00000035929,ENSMUSG00000061232
GO:CC	Golgi medial cisterna	GO:0005797	FALSE	0.00258685	2.58723	26	15	2	26995	ENSMUSG00000035929,ENSMUSG00000061232
GO:CC	Golgi stack	GO:0005795	FALSE	0.00258685	2.58723	145	15	3	26995	ENSMUSG00000069516,ENSMUSG00000035929,ENSMUSG00000061232
GO:CC	MHC class I peptide loading complex	GO:0042824	TRUE	0.00258685	2.58723	17	15	2	26995	ENSMUSG00000035929,ENSMUSG00000061232
GO:CC	endoplasmic reticulum exit site	GO:0070971	TRUE	0.00337743	2.47141	32	15	2	26995	ENSMUSG00000035929,ENSMUSG00000061232
GO:CC	MHC protein complex	GO:0042611	FALSE	0.00440509	2.35605	39	15	2	26995	ENSMUSG00000035929,ENSMUSG00000061232
GO:CC	intracellular vesicle	GO:0097708	FALSE	0.00925871	2.03345	2081	15	6	26995	ENSMUSG00000025094,ENSMUSG00000020182,ENSMUSG00000069516,ENSMUSG00000046718,ENSMUSG00000061232,ENSMUSG00000029816
GO:CC	cytoplasmic vesicle	GO:0031410	TRUE	0.00925871	2.03345	2077	15	6	26995	ENSMUSG00000025094,ENSMUSG00000020182,ENSMUSG00000069516,ENSMUSG00000046718,ENSMUSG00000061232,ENSMUSG00000029816
GO:CC	neuronal cell body	GO:0043025	FALSE	0.00925871	2.03345	743	15	4	26995	ENSMUSG00000073418,ENSMUSG00000025094,ENSMUSG00000020182,ENSMUSG00000062785
GO:CC	axon	GO:0030424	FALSE	0.00967874	2.01418	801	15	4	26995	ENSMUSG00000073418,ENSMUSG00000025094,ENSMUSG00000020182,ENSMUSG00000062785
GO:CC	Golgi apparatus subcompartment	GO:0098791	FALSE	0.00967874	2.01418	357	15	3	26995	ENSMUSG00000069516,ENSMUSG00000035929,ENSMUSG00000061232
GO:CC	cell body	GO:0044297	FALSE	0.00967874	2.01418	829	15	4	26995	ENSMUSG00000073418,ENSMUSG00000025094,ENSMUSG00000020182,ENSMUSG00000062785
GO:CC	endomembrane system	GO:0012505	FALSE	0.00967874	2.01418	4287	15	8	26995	ENSMUSG00000025094,ENSMUSG00000020182,ENSMUSG00000069516,ENSMUSG00000064215,ENSMUSG00000046718,ENSMUSG00000035929,ENSMUSG00000061232,ENSMUSG00000029816
GO:CC	vesicle	GO:0031982	FALSE	0.00967874	2.01418	2228	15	6	26995	ENSMUSG00000025094,ENSMUSG00000020182,ENSMUSG00000069516,ENSMUSG00000046718,ENSMUSG00000061232,ENSMUSG00000029816
GO:CC	transport vesicle	GO:0030133	FALSE	0.0131944	1.87961	406	15	3	26995	ENSMUSG00000025094,ENSMUSG00000020182,ENSMUSG00000069516
GO:CC	neuronal dense core vesicle membrane	GO:0099012	TRUE	0.0210679	1.67638	5	15	1	26995	ENSMUSG00000025094
GO:CC	somatodendritic compartment	GO:0036477	FALSE	0.0210679	1.67638	1103	15	4	26995	ENSMUSG00000073418,ENSMUSG00000025094,ENSMUSG00000020182,ENSMUSG00000062785
GO:CC	endoplasmic reticulum protein-containing complex	GO:0140534	FALSE	0.0210679	1.67638	136	15	2	26995	ENSMUSG00000035929,ENSMUSG00000061232
GO:CC	symbiont cell surface	GO:0106139	TRUE	0.0210679	1.67638	5	15	1	26995	ENSMUSG00000073418
GO:CC	extracellular space	GO:0005615	TRUE	0.0210679	1.67638	1836	15	5	26995	ENSMUSG00000073418,ENSMUSG00000069516,ENSMUSG00000035929,ENSMUSG00000061232,ENSMUSG00000040856
GO:CC	other organism part	GO:0044217	FALSE	0.024176	1.61662	6	15	1	26995	ENSMUSG00000073418
GO:CC	plasma membrane protein complex	GO:0098797	FALSE	0.0259422	1.58599	587	15	3	26995	ENSMUSG00000035929,ENSMUSG00000061232,ENSMUSG00000062785
GO:CC	rough endoplasmic reticulum lumen	GO:0048237	TRUE	0.0259422	1.58599	7	15	1	26995	ENSMUSG00000069516
GO:CC	early endosome membrane	GO:0031901	TRUE	0.0278611	1.555	179	15	2	26995	ENSMUSG00000061232,ENSMUSG00000029816
GO:CC	axon terminus	GO:0043679	FALSE	0.0286081	1.54351	185	15	2	26995	ENSMUSG00000025094,ENSMUSG00000062785
GO:CC	dense core granule membrane	GO:0032127	FALSE	0.0297651	1.52629	9	15	1	26995	ENSMUSG00000025094
GO:CC	neuron projection terminus	GO:0044306	FALSE	0.0325138	1.48793	205	15	2	26995	ENSMUSG00000025094,ENSMUSG00000062785
GO:CC	plasma membrane bounded cell projection	GO:0120025	FALSE	0.0362001	1.44129	2460	15	5	26995	ENSMUSG00000073418,ENSMUSG00000025094,ENSMUSG00000020182,ENSMUSG00000069516,ENSMUSG00000062785
GO:CC	secretory vesicle	GO:0099503	FALSE	0.0362001	1.44129	714	15	3	26995	ENSMUSG00000025094,ENSMUSG00000020182,ENSMUSG00000069516
GO:CC	Golgi apparatus	GO:0005794	FALSE	0.0362001	1.44129	1473	15	4	26995	ENSMUSG00000069516,ENSMUSG00000046718,ENSMUSG00000035929,ENSMUSG00000061232
GO:CC	dendrite	GO:0030425	FALSE	0.0362001	1.44129	783	15	3	26995	ENSMUSG00000073418,ENSMUSG00000025094,ENSMUSG00000062785
GO:CC	neuron projection	GO:0043005	FALSE	0.0362001	1.44129	1525	15	4	26995	ENSMUSG00000073418,ENSMUSG00000025094,ENSMUSG00000020182,ENSMUSG00000062785
GO:CC	Golgi cis cisterna	GO:0000137	FALSE	0.0362001	1.44129	15	15	1	26995	ENSMUSG00000069516
GO:CC	presynapse	GO:0098793	FALSE	0.0362001	1.44129	751	15	3	26995	ENSMUSG00000025094,ENSMUSG00000020182,ENSMUSG00000062785
GO:CC	lumenal side of endoplasmic reticulum membrane	GO:0098553	FALSE	0.0362001	1.44129	14	15	1	26995	ENSMUSG00000061232
GO:CC	organelle membrane	GO:0031090	FALSE	0.0362001	1.44129	3365	15	6	26995	ENSMUSG00000025094,ENSMUSG00000050335,ENSMUSG00000064215,ENSMUSG00000035929,ENSMUSG00000061232,ENSMUSG00000029816
GO:CC	synaptic vesicle	GO:0008021	FALSE	0.0362001	1.44129	256	15	2	26995	ENSMUSG00000025094,ENSMUSG00000020182
GO:CC	dendritic tree	GO:0097447	FALSE	0.0362001	1.44129	785	15	3	26995	ENSMUSG00000073418,ENSMUSG00000025094,ENSMUSG00000062785
GO:CC	side of membrane	GO:0098552	FALSE	0.037196	1.4295	803	15	3	26995	ENSMUSG00000046718,ENSMUSG00000035929,ENSMUSG00000061232
GO:CC	extracellular region	GO:0005576	FALSE	0.0372343	1.42906	2554	15	5	26995	ENSMUSG00000073418,ENSMUSG00000069516,ENSMUSG00000035929,ENSMUSG00000061232,ENSMUSG00000040856
GO:CC	exocytic vesicle	GO:0070382	FALSE	0.0372343	1.42906	275	15	2	26995	ENSMUSG00000025094,ENSMUSG00000020182
GO:CC	cell projection	GO:0042995	FALSE	0.0372343	1.42906	2564	15	5	26995	ENSMUSG00000073418,ENSMUSG00000025094,ENSMUSG00000020182,ENSMUSG00000069516,ENSMUSG00000062785
GO:CC	dendritic spine membrane	GO:0032591	TRUE	0.0372343	1.42906	18	15	1	26995	ENSMUSG00000062785
GO:CC	axolemma	GO:0030673	TRUE	0.0372343	1.42906	17	15	1	26995	ENSMUSG00000062785
GO:CC	chitosome	GO:0045009	FALSE	0.0380121	1.42008	21	15	1	26995	ENSMUSG00000029816
GO:CC	melanosome membrane	GO:0033162	FALSE	0.0380121	1.42008	21	15	1	26995	ENSMUSG00000029816
GO:CC	pigment granule membrane	GO:0090741	FALSE	0.0380121	1.42008	21	15	1	26995	ENSMUSG00000029816
GO:CC	synapse	GO:0045202	FALSE	0.0380121	1.42008	1641	15	4	26995	ENSMUSG00000073418,ENSMUSG00000025094,ENSMUSG00000020182,ENSMUSG00000062785
GO:CC	dopaminergic synapse	GO:0098691	FALSE	0.0380121	1.42008	20	15	1	26995	ENSMUSG00000025094
GO:CC	cytoplasmic vesicle membrane	GO:0030659	FALSE	0.0416877	1.37999	914	15	3	26995	ENSMUSG00000025094,ENSMUSG00000061232,ENSMUSG00000029816
GO:CC	vesicle membrane	GO:0012506	FALSE	0.0426112	1.37048	928	15	3	26995	ENSMUSG00000025094,ENSMUSG00000061232,ENSMUSG00000029816
GO:CC	lumenal side of membrane	GO:0098576	FALSE	0.0426942	1.36963	25	15	1	26995	ENSMUSG00000061232
GO:CC	cis-Golgi network membrane	GO:0033106	TRUE	0.045248	1.3444	27	15	1	26995	ENSMUSG00000061232
GO:CC	endosome	GO:0005768	FALSE	0.045795	1.33918	973	15	3	26995	ENSMUSG00000046718,ENSMUSG00000061232,ENSMUSG00000029816
KEGG	Type I diabetes mellitus	KEGG:04940	FALSE	0.0135854	1.86693	62	10	2	9330	ENSMUSG00000035929,ENSMUSG00000061232
KEGG	Graft-versus-host disease	KEGG:05332	FALSE	0.0135854	1.86693	55	10	2	9330	ENSMUSG00000035929,ENSMUSG00000061232
KEGG	Cocaine addiction	KEGG:05030	FALSE	0.0135854	1.86693	48	10	2	9330	ENSMUSG00000025094,ENSMUSG00000020182
KEGG	Autoimmune thyroid disease	KEGG:05320	FALSE	0.0135854	1.86693	71	10	2	9330	ENSMUSG00000035929,ENSMUSG00000061232
KEGG	Human immunodeficiency virus 1 infection	KEGG:05170	FALSE	0.0135854	1.86693	232	10	3	9330	ENSMUSG00000046718,ENSMUSG00000035929,ENSMUSG00000061232
KEGG	Amphetamine addiction	KEGG:05031	FALSE	0.0135854	1.86693	68	10	2	9330	ENSMUSG00000025094,ENSMUSG00000020182
KEGG	Phagosome	KEGG:04145	FALSE	0.0135854	1.86693	173	10	3	9330	ENSMUSG00000079293,ENSMUSG00000035929,ENSMUSG00000061232
KEGG	Allograft rejection	KEGG:05330	FALSE	0.0135854	1.86693	55	10	2	9330	ENSMUSG00000035929,ENSMUSG00000061232
KEGG	Antigen processing and presentation	KEGG:04612	FALSE	0.0160372	1.79487	82	10	2	9330	ENSMUSG00000035929,ENSMUSG00000061232
KEGG	Viral myocarditis	KEGG:05416	FALSE	0.0162124	1.79015	87	10	2	9330	ENSMUSG00000035929,ENSMUSG00000061232
KEGG	Dopaminergic synapse	KEGG:04728	FALSE	0.0313271	1.50408	134	10	2	9330	ENSMUSG00000025094,ENSMUSG00000020182
KEGG	Serotonergic synapse	KEGG:04726	FALSE	0.0313271	1.50408	131	10	2	9330	ENSMUSG00000025094,ENSMUSG00000020182
KEGG	Herpes simplex virus 1 infection	KEGG:05168	FALSE	0.0340505	1.46788	445	10	3	9330	ENSMUSG00000046718,ENSMUSG00000035929,ENSMUSG00000061232
KEGG	Cell adhesion molecules	KEGG:04514	FALSE	0.041826	1.37855	174	10	2	9330	ENSMUSG00000035929,ENSMUSG00000061232
KEGG	Cellular senescence	KEGG:04218	FALSE	0.041826	1.37855	175	10	2	9330	ENSMUSG00000035929,ENSMUSG00000061232
KEGG	Viral carcinogenesis	KEGG:05203	FALSE	0.0496181	1.30436	220	10	2	9330	ENSMUSG00000035929,ENSMUSG00000061232
KEGG	Epstein-Barr virus infection	KEGG:05169	FALSE	0.0496181	1.30436	223	10	2	9330	ENSMUSG00000035929,ENSMUSG00000061232
KEGG	Kaposi sarcoma-associated herpesvirus infection	KEGG:05167	FALSE	0.0496181	1.30436	216	10	2	9330	ENSMUSG00000035929,ENSMUSG00000061232
KEGG	Alcoholism	KEGG:05034	FALSE	0.0496181	1.30436	199	10	2	9330	ENSMUSG00000025094,ENSMUSG00000020182
KEGG	Phenylalanine metabolism	KEGG:00360	FALSE	0.0496181	1.30436	20	10	1	9330	ENSMUSG00000020182
REAC	ER-Phagosome pathway	REAC:R-MMU-1236974	FALSE	0.0170751	1.76764	35	10	2	8405	ENSMUSG00000035929,ENSMUSG00000061232
REAC	Endosomal/Vacuolar pathway	REAC:R-MMU-1236977	FALSE	0.0170751	1.76764	27	10	2	8405	ENSMUSG00000035929,ENSMUSG00000061232
REAC	Antigen Presentation: Folding, assembly and peptide loading of class I MHC	REAC:R-MMU-983170	FALSE	0.0171884	1.76476	43	10	2	8405	ENSMUSG00000035929,ENSMUSG00000061232
REAC	DAP12 interactions	REAC:R-MMU-2172127	FALSE	0.0241425	1.61722	66	10	2	8405	ENSMUSG00000035929,ENSMUSG00000061232
REAC	Neutrophil degranulation	REAC:R-MMU-6798695	FALSE	0.0241425	1.61722	511	10	4	8405	ENSMUSG00000069516,ENSMUSG00000046718,ENSMUSG00000035929,ENSMUSG00000061232
REAC	Catecholamine biosynthesis	REAC:R-MMU-209905	FALSE	0.0252022	1.59856	4	10	1	8405	ENSMUSG00000020182
REAC	Antigen processing-Cross presentation	REAC:R-MMU-1236975	FALSE	0.0252022	1.59856	91	10	2	8405	ENSMUSG00000035929,ENSMUSG00000061232
REAC	Serotonin and melatonin biosynthesis	REAC:R-MMU-209931	FALSE	0.0252022	1.59856	4	10	1	8405	ENSMUSG00000020182
REAC	Innate Immune System	REAC:R-MMU-168249	FALSE	0.0252022	1.59856	1001	10	5	8405	ENSMUSG00000073418,ENSMUSG00000069516,ENSMUSG00000046718,ENSMUSG00000035929,ENSMUSG00000061232
REAC	PTK6 promotes HIF1A stabilization	REAC:R-MMU-8857538	FALSE	0.0297725	1.52618	6	10	1	8405	ENSMUSG00000029816
REAC	Activation of C3 and C5	REAC:R-MMU-174577	FALSE	0.0297725	1.52618	6	10	1	8405	ENSMUSG00000073418
WP	Dopaminergic neurogenesis	WP:WP1498	FALSE	0.00762095	2.11799	30	6	2	4496	ENSMUSG00000025094,ENSMUSG00000020182
WP	SIDS susceptibility pathways	WP:WP1266	FALSE	0.0147311	1.83176	59	6	2	4496	ENSMUSG00000073418,ENSMUSG00000020182
