# Supplementary material for: Distinct, common and synergistic effects of insulin and IGF-1 receptors on healthy murine ageing
Source: Heliyon. 2024 Aug 17;10(16):e36457. doi: 10.1016/j.heliyon.2024.e36457 (PMC11379992; doi:10.1016/j.heliyon.2024.e36457)
Supplement: Multimedia component 10 [file mmc10.xlsx]

## Sheet: gProfiler_shared_IRKOvWT_IGF1KO
source	term_name	term_id	highlighted	adjusted_p_value	negative_log10_of_adjusted_p_value	term_size	query_size	intersection_size	effective_domain_size	intersections
GO:MF	carbohydrate binding	GO:0030246	TRUE	0.00256611	2.59072	293	7	3	25063	ENSMUSG00000073418,ENSMUSG00000079293,ENSMUSG00000050335
GO:MF	(1->3)-beta-D-glucan binding	GO:0001872	FALSE	0.0133982	1.87295	4	7	1	25063	ENSMUSG00000079293
GO:MF	endopeptidase inhibitor activity	GO:0004866	TRUE	0.0133982	1.87295	200	7	2	25063	ENSMUSG00000073418,ENSMUSG00000046718
GO:MF	peptidase inhibitor activity	GO:0030414	FALSE	0.0133982	1.87295	208	7	2	25063	ENSMUSG00000073418,ENSMUSG00000046718
GO:MF	endopeptidase regulator activity	GO:0061135	FALSE	0.0133982	1.87295	222	7	2	25063	ENSMUSG00000073418,ENSMUSG00000046718
GO:MF	IgE binding	GO:0019863	TRUE	0.0133982	1.87295	6	7	1	25063	ENSMUSG00000050335
GO:MF	peptidase regulator activity	GO:0061134	FALSE	0.0150676	1.82196	275	7	2	25063	ENSMUSG00000073418,ENSMUSG00000046718
GO:MF	complement component C1q complex binding	GO:0001849	TRUE	0.0150676	1.82196	9	7	1	25063	ENSMUSG00000073418
GO:MF	lysozyme activity	GO:0003796	TRUE	0.0163658	1.78606	11	7	1	25063	ENSMUSG00000069516
GO:MF	peptidoglycan muralytic activity	GO:0061783	FALSE	0.0182506	1.73872	15	7	1	25063	ENSMUSG00000069516
GO:MF	metalloendopeptidase inhibitor activity	GO:0008191	FALSE	0.0182506	1.73872	14	7	1	25063	ENSMUSG00000046718
GO:MF	lamin binding	GO:0005521	TRUE	0.018377	1.73573	17	7	1	25063	ENSMUSG00000064215
GO:MF	enzyme inhibitor activity	GO:0004857	FALSE	0.018377	1.73573	412	7	2	25063	ENSMUSG00000073418,ENSMUSG00000046718
GO:MF	opsonin binding	GO:0001846	FALSE	0.018377	1.73573	18	7	1	25063	ENSMUSG00000073418
GO:MF	complement binding	GO:0001848	FALSE	0.0204424	1.68947	23	7	1	25063	ENSMUSG00000073418
GO:MF	immunoglobulin binding	GO:0019865	FALSE	0.0204424	1.68947	25	7	1	25063	ENSMUSG00000050335
GO:MF	polysaccharide binding	GO:0030247	FALSE	0.0204424	1.68947	26	7	1	25063	ENSMUSG00000079293
GO:MF	laminin binding	GO:0043236	TRUE	0.020813	1.68166	31	7	1	25063	ENSMUSG00000050335
GO:MF	molecular function inhibitor activity	GO:0140678	FALSE	0.020813	1.68166	528	7	2	25063	ENSMUSG00000073418,ENSMUSG00000046718
GO:MF	molecular condensate scaffold activity	GO:0140693	TRUE	0.020813	1.68166	31	7	1	25063	ENSMUSG00000050335
GO:MF	chemoattractant activity	GO:0042056	TRUE	0.0266812	1.57379	42	7	1	25063	ENSMUSG00000050335
GO:MF	molecular function regulator activity	GO:0098772	FALSE	0.0335153	1.47476	2074	7	3	25063	ENSMUSG00000073418,ENSMUSG00000050335,ENSMUSG00000046718
GO:MF	extracellular matrix binding	GO:0050840	FALSE	0.0370241	1.43152	64	7	1	25063	ENSMUSG00000050335
GO:MF	identical protein binding	GO:0042802	TRUE	0.0441191	1.35537	2369	7	3	25063	ENSMUSG00000069516,ENSMUSG00000064215,ENSMUSG00000046718
GO:BP	plasmacytoid dendritic cell cytokine production	GO:0002373	FALSE	0.020691	1.68422	1	7	1	26944	ENSMUSG00000046718
GO:BP	negative regulation of dendritic cell cytokine production	GO:0002731	FALSE	0.020691	1.68422	1	7	1	26944	ENSMUSG00000046718
GO:BP	regulation of plasmacytoid dendritic cell cytokine production	GO:0002736	TRUE	0.020691	1.68422	1	7	1	26944	ENSMUSG00000046718
GO:BP	negative regulation of plasmacytoid dendritic cell cytokine production	GO:0002737	FALSE	0.020691	1.68422	1	7	1	26944	ENSMUSG00000046718
GO:BP	response to external stimulus	GO:0009605	TRUE	0.020691	1.68422	3042	7	5	26944	ENSMUSG00000073418,ENSMUSG00000079293,ENSMUSG00000069516,ENSMUSG00000050335,ENSMUSG00000046718
GO:BP	negative regulation of intracellular transport of viral material	GO:1901253	TRUE	0.0223787	1.65017	2	7	1	26944	ENSMUSG00000046718
GO:BP	response to other organism	GO:0051707	FALSE	0.0223787	1.65017	1778	7	4	26944	ENSMUSG00000073418,ENSMUSG00000079293,ENSMUSG00000069516,ENSMUSG00000046718
GO:BP	response to external biotic stimulus	GO:0043207	FALSE	0.0223787	1.65017	1782	7	4	26944	ENSMUSG00000073418,ENSMUSG00000079293,ENSMUSG00000069516,ENSMUSG00000046718
GO:BP	response to biotic stimulus	GO:0009607	FALSE	0.0223787	1.65017	1819	7	4	26944	ENSMUSG00000073418,ENSMUSG00000079293,ENSMUSG00000069516,ENSMUSG00000046718
GO:BP	regulation of intracellular transport of viral material	GO:1901252	FALSE	0.0234271	1.63028	3	7	1	26944	ENSMUSG00000046718
GO:BP	biological process involved in interspecies interaction between organisms	GO:0044419	FALSE	0.0234271	1.63028	1940	7	4	26944	ENSMUSG00000073418,ENSMUSG00000079293,ENSMUSG00000069516,ENSMUSG00000046718
GO:BP	cellular response to molecule of fungal origin	GO:0071226	FALSE	0.0354899	1.44989	5	7	1	26944	ENSMUSG00000079293
GO:BP	intracellular transport of virus	GO:0075733	FALSE	0.0393075	1.40552	6	7	1	26944	ENSMUSG00000046718
GO:BP	response to molecule of fungal origin	GO:0002238	FALSE	0.0425784	1.37081	7	7	1	26944	ENSMUSG00000079293
GO:CC	other organism part	GO:0044217	FALSE	0.0471625	1.3264	6	7	1	26995	ENSMUSG00000073418
GO:CC	rough endoplasmic reticulum lumen	GO:0048237	TRUE	0.0471625	1.3264	7	7	1	26995	ENSMUSG00000069516
GO:CC	symbiont cell surface	GO:0106139	TRUE	0.0471625	1.3264	5	7	1	26995	ENSMUSG00000073418
REAC	Innate Immune System	REAC:R-MMU-168249	FALSE	0.013912	1.85661	1001	3	3	8405	ENSMUSG00000073418,ENSMUSG00000069516,ENSMUSG00000046718
REAC	Activation of C3 and C5	REAC:R-MMU-174577	FALSE	0.013912	1.85661	6	3	1	8405	ENSMUSG00000073418
REAC	Immune System	REAC:R-MMU-168256	FALSE	0.0306955	1.51293	1615	3	3	8405	ENSMUSG00000073418,ENSMUSG00000069516,ENSMUSG00000046718
REAC	Neutrophil degranulation	REAC:R-MMU-6798695	FALSE	0.0345199	1.46193	511	3	2	8405	ENSMUSG00000069516,ENSMUSG00000046718
WP	Complement activation classical pathway	WP:WP200	FALSE	0.018872	1.72418	17	2	1	4496	ENSMUSG00000073418
WP	Macrophage markers	WP:WP2271	FALSE	0.018872	1.72418	10	2	1	4496	ENSMUSG00000069516
WP	Oxidative damage response	WP:WP1496	FALSE	0.0302621	1.5191	41	2	1	4496	ENSMUSG00000073418
WP	SIDS susceptibility pathways	WP:WP1266	FALSE	0.0325953	1.48685	59	2	1	4496	ENSMUSG00000073418
TF	Factor: Otx1; motif: NNTAATCCGATTANN	TF:M04422	FALSE	0.0276261	1.55868	25	6	2	21629	ENSMUSG00000050335,ENSMUSG00000064215
MIRNA	mmu-miR-698-3p	MIRNA:mmu-miR-698-3p	FALSE	0.0258931	1.58682	11	1	1	7222	ENSMUSG00000079293
MIRNA	mmu-miR-1188-5p	MIRNA:mmu-miR-1188-5p	FALSE	0.028247	1.54903	36	1	1	7222	ENSMUSG00000079293
MIRNA	mmu-miR-323-5p	MIRNA:mmu-miR-323-5p	FALSE	0.028247	1.54903	31	1	1	7222	ENSMUSG00000079293
MIRNA	mmu-miR-466h-5p	MIRNA:mmu-miR-466h-5p	FALSE	0.0289196	1.53881	86	1	1	7222	ENSMUSG00000079293
MIRNA	mmu-miR-466j	MIRNA:mmu-miR-466j	FALSE	0.0289196	1.53881	86	1	1	7222	ENSMUSG00000079293
MIRNA	mmu-miR-466m-5p	MIRNA:mmu-miR-466m-5p	FALSE	0.0289196	1.53881	86	1	1	7222	ENSMUSG00000079293
MIRNA	mmu-miR-669m-5p	MIRNA:mmu-miR-669m-5p	FALSE	0.0289196	1.53881	86	1	1	7222	ENSMUSG00000079293
MIRNA	mmu-miR-342-3p	MIRNA:mmu-miR-342-3p	FALSE	0.0295548	1.52937	113	1	1	7222	ENSMUSG00000079293
MIRNA	mmu-miR-466n-5p	MIRNA:mmu-miR-466n-5p	FALSE	0.0295548	1.52937	112	1	1	7222	ENSMUSG00000079293
HP	Hemoptysis	HP:0002105	FALSE	0.0245286	1.61033	94	2	2	5098	ENSMUSG00000073418,ENSMUSG00000079293
HP	Abnormal endocardium morphology	HP:0004306	FALSE	0.0245286	1.61033	73	2	2	5098	ENSMUSG00000073418,ENSMUSG00000079293
HP	Papule	HP:0200034	FALSE	0.0245286	1.61033	103	2	2	5098	ENSMUSG00000073418,ENSMUSG00000079293
HP	Cheilitis	HP:0100825	FALSE	0.0245286	1.61033	57	2	2	5098	ENSMUSG00000073418,ENSMUSG00000079293
HP	Hepatitis	HP:0012115	FALSE	0.0245286	1.61033	95	2	2	5098	ENSMUSG00000073418,ENSMUSG00000079293
HP	Decreased circulating complement C4b concentration	HP:0045044	FALSE	0.0245286	1.61033	1	2	1	5098	ENSMUSG00000073418
HP	Hematuria	HP:0000790	FALSE	0.0359548	1.44424	176	2	2	5098	ENSMUSG00000073418,ENSMUSG00000079293
HP	Recurrent vulvovaginal candidiasis	HP:0012204	FALSE	0.0359548	1.44424	2	2	1	5098	ENSMUSG00000079293
HP	Abnormal urine cytology	HP:0012614	FALSE	0.0359548	1.44424	176	2	2	5098	ENSMUSG00000073418,ENSMUSG00000079293
HP	Abnormal sputum	HP:0032016	FALSE	0.0359548	1.44424	144	2	2	5098	ENSMUSG00000073418,ENSMUSG00000079293
HP	Chronic active hepatitis	HP:0200120	FALSE	0.0359548	1.44424	3	2	1	5098	ENSMUSG00000073418
HP	Skin rash	HP:0000988	FALSE	0.0359548	1.44424	165	2	2	5098	ENSMUSG00000073418,ENSMUSG00000079293
