# Supplementary material for: Distinct, common and synergistic effects of insulin and IGF-1 receptors on healthy murine ageing
Source: Heliyon. 2024 Aug 17;10(16):e36457. doi: 10.1016/j.heliyon.2024.e36457 (PMC11379992; doi:10.1016/j.heliyon.2024.e36457)
Supplement: Multimedia component 11 [file mmc11.xlsx]

## Sheet: Ageing_dds_Unshrunk_AgeWTOldvYo
	baseMean	log2FoldChange	lfcSE	stat	pvalue	padj	Symbol
ENSMUSG00000037579	312.346	-3.07531	0.782081	-3.93222	8.42e-05	0.484678	Kcnh3
ENSMUSG00000020950	215.865	-3.42215	0.87946	-3.8912	9.98e-05	0.484678	Foxg1
ENSMUSG00000032528	64.552	-1.8568	0.482343	-3.84954	0.00011834	0.484678	Vipr1
ENSMUSG00000026890	115.027	-3.89853	1.0199	-3.82247	0.000132122	0.484678	Lhx6
ENSMUSG00000030905	371.878	-3.33507	0.886492	-3.7621	0.000168493	0.484678	Crym
ENSMUSG00000062778	24.4232	-2.27978	0.611226	-3.72985	0.000191592	0.484678	Chia1
ENSMUSG00000029754	81.5537	-4.65041	1.2584	-3.69549	0.000219462	0.484678	Dlx6
ENSMUSG00000059213	2422.28	-3.1523	0.857398	-3.67659	0.00023637	0.484678	Ddn
ENSMUSG00000035033	159.809	-2.86664	0.786983	-3.64257	0.000269929	0.491991	Tbr1
ENSMUSG00000041911	84.7229	-3.83886	1.06422	-3.60722	0.000309495	0.507695	Dlx1
ENSMUSG00000090063	78.1929	-3.95889	1.11034	-3.56547	0.000363201	0.541632	Dlx6os1
ENSMUSG00000059456	1337.88	-2.59879	0.745199	-3.48737	0.000487794	0.566318	Ptk2b
ENSMUSG00000044216	359.727	-3.41558	0.983365	-3.47336	0.000513984	0.566318	Kcnj4
ENSMUSG00000021057	513.186	-2.84322	0.819171	-3.47086	0.000518799	0.566318	Akap5
ENSMUSG00000058624	979.1	-2.93249	0.846907	-3.46258	0.000535022	0.566318	Gda
ENSMUSG00000085007	33.4062	-3.52106	1.01942	-3.45398	0.00055237	0.566318	Smim43
ENSMUSG00000032773	345.049	-2.95014	0.860215	-3.42953	0.00060462	0.57904	Chrm1
ENSMUSG00000035277	98.0263	-3.70269	1.09054	-3.39527	0.000685609	0.57904	Arx
ENSMUSG00000052087	165.384	-2.86568	0.844818	-3.39207	0.000693677	0.57904	Rgs14
ENSMUSG00000019803	52.3992	-3.97904	1.18189	-3.36666	0.000760835	0.57904	Nr2e1
ENSMUSG00000046922	92.0761	-4.21825	1.25309	-3.36627	0.000761916	0.57904	Gpr6
ENSMUSG00000033063	75.3262	-3.25762	0.969238	-3.36101	0.000776572	0.57904	Cntnap3
ENSMUSG00000035355	41.4309	-3.08975	0.933621	-3.30942	0.000934885	0.666776	Kcnh4
ENSMUSG00000104597	216.03	-3.1191	0.954597	-3.26745	0.0010852	0.706663	NA
ENSMUSG00000052837	402.96	-1.15684	0.3541	-3.26698	0.00108703	0.706663	Junb
ENSMUSG00000084890	37.8391	-2.10346	0.645532	-3.2585	0.00112005	0.706663	A830036E02Rik
ENSMUSG00000071341	130.457	-1.95946	0.605364	-3.23683	0.00120864	0.727142	Egr4
ENSMUSG00000038418	1107.59	-1.40443	0.435269	-3.22659	0.00125273	0.727142	Egr1
ENSMUSG00000020599	453.115	-2.93838	0.912768	-3.2192	0.00128549	0.727142	Rgs9
ENSMUSG00000033730	298.637	-2.8208	0.881209	-3.20106	0.00136923	0.727464	Egr3
ENSMUSG00000032503	2357.45	-2.17291	0.680492	-3.19315	0.00140728	0.727464	Arpp21
ENSMUSG00000001119	232.346	-0.970109	0.304039	-3.19074	0.00141909	0.727464	Col6a1
ENSMUSG00000032174	292.834	-2.93868	0.926497	-3.17181	0.0015149	0.750547	Icam5
ENSMUSG00000029602	290.501	-1.34285	0.424639	-3.16233	0.00156512	0.750547	Rasal1
ENSMUSG00000005583	1241.04	-1.48136	0.470252	-3.15015	0.00163186	0.750547	Mef2c
ENSMUSG00000024617	5929.02	-2.23236	0.709265	-3.14743	0.00164714	0.750547	Camk2a
ENSMUSG00000046215	171.966	-1.28656	0.411864	-3.12375	0.0017856	0.791648	Rprml
ENSMUSG00000102543	117.628	-2.95479	0.955006	-3.094	0.00197476	0.8244	Pcdhgc5
ENSMUSG00000051243	185.195	-2.69283	0.870802	-3.09236	0.00198571	0.8244	Islr2
ENSMUSG00000020660	117.305	-2.70445	0.876323	-3.08613	0.00202781	0.8244	Pomc
ENSMUSG00000021478	282.485	-5.30695	1.72227	-3.08137	0.0020605	0.8244	Drd1
ENSMUSG00000029755	48.7085	-3.93572	1.28691	-3.05827	0.00222621	0.869495	Dlx5
ENSMUSG00000027875	139.249	-1.4299	0.471081	-3.03536	0.00240252	0.916534	Hmgcs2
ENSMUSG00000023274	60.2186	-4.17185	1.37954	-3.02409	0.00249385	0.929753	Cd4
ENSMUSG00000078137	286.384	-4.40655	1.46054	-3.01706	0.00255236	0.930358	Ankrd63
ENSMUSG00000032511	82.8743	-3.18871	1.05922	-3.01042	0.00260891	0.930358	Scn5a
ENSMUSG00000037362	363.031	-1.6299	0.546197	-2.98408	0.00284431	0.992726	Ccn3
ENSMUSG00000023868	1181.98	-2.36308	0.797072	-2.9647	0.0030298	0.99988	Pde10a
ENSMUSG00000068037	36.1446	-2.03964	0.690519	-2.95378	0.00313908	0.99988	Mas1
ENSMUSG00000118401	53.5472	-3.75482	1.27575	-2.94323	0.00324805	0.99988	Gpr52
ENSMUSG00000094626	200.43	-1.88754	0.641659	-2.94165	0.00326466	0.99988	Tmem121b
ENSMUSG00000024883	182.879	-2.3028	0.78891	-2.91896	0.00351198	0.99988	Rin1
ENSMUSG00000025170	185.589	-1.89042	0.648539	-2.91489	0.00355812	0.99988	Rab40b
ENSMUSG00000027347	1282.01	-2.10402	0.721956	-2.91433	0.0035645	0.99988	Rasgrp1
ENSMUSG00000051726	396.138	-2.45798	0.844171	-2.91171	0.0035946	0.99988	Kcnf1
ENSMUSG00000026090	1072.12	-1.78731	0.614132	-2.9103	0.00361084	0.99988	Cracdl
ENSMUSG00000097649	68.3947	-1.03617	0.356311	-2.90803	0.00363709	0.99988	NA
ENSMUSG00000046607	199.63	-1.51308	0.526116	-2.87594	0.00402828	0.99988	Hrk
ENSMUSG00000040495	67.4371	-3.43642	1.19975	-2.86428	0.00417953	0.99988	Chrm4
ENSMUSG00000046093	2969.26	-1.98697	0.69755	-2.84849	0.00439267	0.99988	Hpcal4
ENSMUSG00000015843	170.172	-2.40057	0.845092	-2.8406	0.00450285	0.99988	Rxrg
ENSMUSG00000048644	1313.96	-1.86889	0.667232	-2.80097	0.005095	0.99988	Ctxn1
ENSMUSG00000022342	165.36	-2.42891	0.869327	-2.79401	0.00520582	0.99988	Kcnv1
ENSMUSG00000025221	526.782	-2.19629	0.794888	-2.76302	0.00572699	0.99988	Kcnip2
ENSMUSG00000042567	26.4861	-2.63653	0.962457	-2.73938	0.00615554	0.99988	Nek10
ENSMUSG00000022237	209.254	-1.48186	0.544211	-2.72295	0.00647014	0.99988	Ankrd33b
ENSMUSG00000034818	842.216	-1.73942	0.645132	-2.69623	0.007013	0.99988	Celf5
ENSMUSG00000026077	205.079	-1.79178	0.666408	-2.68871	0.00717279	0.99988	Npas2
ENSMUSG00000021701	766.198	-1.32599	0.49343	-2.68729	0.00720339	0.99988	Plk2
ENSMUSG00000036882	861.762	-1.29939	0.483773	-2.68595	0.00723249	0.99988	Arhgap33
ENSMUSG00000058665	43.347	2.10693	0.788446	2.67226	0.00753423	0.99988	En1
ENSMUSG00000030785	30.6339	-1.69603	0.641905	-2.64218	0.00823745	0.99988	Cox6a2
ENSMUSG00000034413	136.658	-2.12944	0.808907	-2.63249	0.00847607	0.99988	Neurl1b
ENSMUSG00000027400	475.004	-2.4429	0.928786	-2.63021	0.00853325	0.99988	Pdyn
ENSMUSG00000067594	58.9512	-2.28547	0.869333	-2.62899	0.00856388	0.99988	Krt77
ENSMUSG00000048240	1672	-2.07842	0.793102	-2.62062	0.0087771	0.99988	Gng7
ENSMUSG00000109372	47.6742	-2.30129	0.881863	-2.60958	0.00906537	0.99988	Gm19410
ENSMUSG00000048251	493.082	-2.38759	0.91553	-2.60787	0.0091107	0.99988	Bcl11b
ENSMUSG00000029371	22.878	-1.93628	0.744251	-2.60165	0.00927758	0.99988	Cxcl5
ENSMUSG00000038331	50.0411	-2.05568	0.792563	-2.59372	0.00949439	0.99988	Satb2
ENSMUSG00000024008	575.177	-2.23209	0.861146	-2.592	0.00954189	0.99988	Cpne5
ENSMUSG00000026479	47.7974	-1.3312	0.515194	-2.58389	0.00976935	0.99988	Lamc2
ENSMUSG00000031932	246.59	-2.03788	0.788997	-2.58287	0.00979817	0.99988	Gpr83
ENSMUSG00000021743	31.6514	-2.22035	0.860474	-2.58038	0.00986929	0.99988	Fezf2
ENSMUSG00000037868	19.7351	-1.7835	0.694	-2.56988	0.0101733	0.99988	Egr2
ENSMUSG00000054871	569.686	-1.83394	0.715049	-2.56478	0.0103241	0.99988	Tmem158
ENSMUSG00000003352	1209.52	-0.774314	0.302561	-2.5592	0.0104914	0.99988	Cacnb3
ENSMUSG00000000247	169.443	-1.89286	0.740423	-2.55646	0.0105744	0.99988	Lhx2
ENSMUSG00000048721	104.104	-2.25765	0.888838	-2.54001	0.0110851	0.99988	Fndc9
ENSMUSG00000068744	14.0534	-1.65212	0.650781	-2.53867	0.0111275	0.99988	Psrc1
ENSMUSG00000061751	1040.49	-1.46339	0.576775	-2.53718	0.0111748	0.99988	Kalrn
ENSMUSG00000028195	63.9085	-0.942788	0.372807	-2.52889	0.0114424	0.99988	Ccn1
ENSMUSG00000031255	97.1981	-2.67022	1.05632	-2.52784	0.0114766	0.99988	Sytl4
ENSMUSG00000020656	91.2066	-1.18572	0.47127	-2.51602	0.0118688	0.99988	Grhl1
ENSMUSG00000086040	709.168	-1.62129	0.645253	-2.51264	0.011983	0.99988	Wipf3
ENSMUSG00000002289	46.8896	-1.47926	0.588809	-2.51229	0.011995	0.99988	Angptl4
ENSMUSG00000068859	80.5485	-3.03862	1.21377	-2.50345	0.0122988	0.99988	Sp9
ENSMUSG00000057719	51.8032	-3.68602	1.47383	-2.50099	0.0123847	0.99988	Sh3rf2
ENSMUSG00000053963	1009.8	-1.78971	0.715973	-2.49968	0.0124305	0.99988	Stum
ENSMUSG00000030134	1918.66	-0.939196	0.377865	-2.48553	0.0129358	0.99988	Rasgef1a
ENSMUSG00000025422	4073.33	-1.42795	0.574537	-2.48538	0.0129412	0.99988	Agap2
ENSMUSG00000040699	423.457	-0.835111	0.33677	-2.47977	0.0131469	0.99988	Limd2
ENSMUSG00000030209	957.803	-1.99888	0.806454	-2.4786	0.0131898	0.99988	Grin2b
ENSMUSG00000082927	15.6019	-1.77723	0.721915	-2.46183	0.0138232	0.99988	Gm5863
ENSMUSG00000026380	36.7775	-1.78218	0.726862	-2.45188	0.014211	0.99988	Tfcp2l1
ENSMUSG00000037465	187.706	-0.530421	0.21635	-2.45168	0.0142192	0.99988	Klf10
ENSMUSG00000074785	499.871	-1.33415	0.545935	-2.44378	0.0145342	0.99988	Plxnc1
ENSMUSG00000005148	81.0204	-1.74997	0.717685	-2.43835	0.0147544	0.99988	Klf5
ENSMUSG00000028111	69.8577	1.07321	0.440476	2.43647	0.0148315	0.99988	Ctsk
ENSMUSG00000041773	1872.23	-1.61067	0.661682	-2.43421	0.0149243	0.99988	Enc1
ENSMUSG00000109006	78.8705	-2.26866	0.932228	-2.43359	0.0149498	0.99988	NA
ENSMUSG00000047495	96.396	-2.4417	1.00336	-2.43352	0.0149527	0.99988	Dlgap2
ENSMUSG00000031880	38.2997	-1.09912	0.456078	-2.40993	0.0159557	0.99988	Rrad
ENSMUSG00000023964	90.9486	-1.96282	0.81692	-2.4027	0.0162744	0.99988	Calcr
ENSMUSG00000044667	1159.52	-1.35237	0.56341	-2.40033	0.0163803	0.99988	Plppr4
ENSMUSG00000005533	607.087	0.480621	0.200406	2.39823	0.0164743	0.99988	Igf1r
ENSMUSG00000028033	358.159	-1.96383	0.819526	-2.39629	0.0165619	0.99988	Kcnq5
ENSMUSG00000032609	422.349	-0.573999	0.240125	-2.39042	0.0168292	0.99988	Klhdc8b
ENSMUSG00000045915	11.5864	-1.98217	0.830052	-2.388	0.0169402	0.99988	Ccdc42
ENSMUSG00000026463	1288.27	-1.44331	0.606112	-2.38125	0.0172538	0.99988	Atp2b4
ENSMUSG00000039037	382.957	-1.70083	0.715325	-2.3777	0.0174212	0.99988	St6galnac5
ENSMUSG00000033767	142.672	-0.887956	0.374365	-2.3719	0.0176968	0.99988	Tmem131l
ENSMUSG00000038630	80.4823	-2.00326	0.844728	-2.37149	0.0177166	0.99988	Zkscan16
ENSMUSG00000003545	72.7012	-1.58313	0.667568	-2.37148	0.0177168	0.99988	Fosb
ENSMUSG00000042607	115.282	-1.53885	0.650704	-2.36491	0.0180347	0.99988	Asb4
ENSMUSG00000024411	4404.33	0.891696	0.377211	2.36392	0.0180829	0.99988	Aqp4
ENSMUSG00000023036	64.5056	-1.264	0.537352	-2.35227	0.0186592	0.99988	Pcdhgc4
ENSMUSG00000034303	33.6664	-0.935806	0.398967	-2.34557	0.0189979	0.99988	Ccdc15
ENSMUSG00000061718	3029.29	-1.22258	0.522001	-2.3421	0.0191755	0.99988	Ppp1r1b
ENSMUSG00000004961	1041	-1.59813	0.682735	-2.34078	0.0192435	0.99988	Syt5
ENSMUSG00000027748	105.708	-1.95725	0.83825	-2.33492	0.0195476	0.99988	Trpc4
ENSMUSG00000021611	8.74462	-1.87342	0.802748	-2.33375	0.0196087	0.99988	Tert
ENSMUSG00000043079	625.897	-1.2152	0.523811	-2.31992	0.0203451	0.99988	Synpo
ENSMUSG00000063049	258.415	-0.57484	0.247973	-2.31815	0.020441	0.99988	Ing2
ENSMUSG00000025427	263.401	-1.12097	0.483875	-2.31666	0.0205221	0.99988	Rnf165
ENSMUSG00000009569	1059.29	-1.22718	0.530544	-2.31306	0.0207193	0.99988	Mrtfb
ENSMUSG00000052374	111.609	-2.20797	0.954812	-2.31247	0.0207521	0.99988	Actn2
ENSMUSG00000117011	27.8472	-2.34423	1.01429	-2.31121	0.0208213	0.99988	E130008D07Rik
ENSMUSG00000091345	16.3803	-1.88373	0.816907	-2.30593	0.0211147	0.99988	Col6a5
ENSMUSG00000090291	192.552	-3.48743	1.51555	-2.30109	0.0213863	0.99988	Lrrc10b
ENSMUSG00000102697	46.3801	-1.77676	0.7751	-2.2923	0.0218885	0.99988	Pcdhac2
ENSMUSG00000023034	334.395	-1.06817	0.467464	-2.28503	0.0223113	0.99988	Nr4a1
ENSMUSG00000045912	125.637	-1.37303	0.601767	-2.28166	0.0225092	0.99988	C2cd4c
ENSMUSG00000033060	316.089	-1.55315	0.681236	-2.2799	0.0226134	0.99988	Lmo7
ENSMUSG00000000244	6.54602	2.13581	0.938015	2.27695	0.0227891	0.99988	Tspan32
ENSMUSG00000021676	81.017	-1.41787	0.623074	-2.2756	0.0228697	0.99988	Iqgap2
ENSMUSG00000032936	2109.9	-1.84851	0.812827	-2.27418	0.0229553	0.99988	Camkv
ENSMUSG00000050600	92.7438	-2.12736	0.935845	-2.2732	0.0230141	0.99988	Zfp831
ENSMUSG00000097503	14.4698	1.87881	0.827101	2.27156	0.0231129	0.99988	3110045C21Rik
ENSMUSG00000026610	778.756	0.645675	0.284496	2.26954	0.0232355	0.99988	Esrrg
ENSMUSG00000018126	16.2863	-1.70915	0.756116	-2.26044	0.0237942	0.99988	Baiap2l2
ENSMUSG00000036006	393.853	-1.60526	0.712207	-2.25393	0.0242007	0.99988	Ripor2
ENSMUSG00000035397	414.433	-1.1786	0.52305	-2.25331	0.0242396	0.99988	Klf16
ENSMUSG00000059970	505.255	-0.472346	0.210201	-2.24711	0.0246327	0.99988	Hspa2
ENSMUSG00000034898	116.011	-1.71092	0.76172	-2.24613	0.0246958	0.99988	Filip1
ENSMUSG00000061436	879.848	0.452909	0.202256	2.23928	0.0251374	0.99988	Hipk2
ENSMUSG00000037239	406.923	-0.55152	0.247831	-2.22539	0.0260553	0.99988	Spred3
ENSMUSG00000047446	632.293	-0.554198	0.249173	-2.22415	0.0261384	0.99988	Arl4a
ENSMUSG00000028176	188.491	-1.66112	0.747458	-2.22237	0.0262586	0.99988	Lrrc7
ENSMUSG00000073779	23.4324	-2.43728	1.09936	-2.217	0.0266228	0.99988	Lrp8os2
ENSMUSG00000037727	229.904	-3.29287	1.48801	-2.21293	0.0269022	0.99988	Avp
ENSMUSG00000034472	1062.32	-1.62313	0.73371	-2.21222	0.0269513	0.99988	Rasd2
ENSMUSG00000044017	19.9425	-2.22023	1.00685	-2.20512	0.0274457	0.99988	Adgrd1
ENSMUSG00000038264	1474.4	0.595525	0.270481	2.20173	0.0276844	0.99988	Sema7a
ENSMUSG00000049148	22.0415	-1.69509	0.770513	-2.19994	0.0278109	0.99988	Plcxd3
ENSMUSG00000035085	21.7894	1.25577	0.572259	2.1944	0.0282063	0.99988	1700020L24Rik
ENSMUSG00000020178	310.01	-3.17109	1.44683	-2.19175	0.0283974	0.99988	Adora2a
ENSMUSG00000053310	1846.99	-1.41007	0.64421	-2.18884	0.0286088	0.99988	Nrgn
ENSMUSG00000025738	4601.83	-1.14294	0.522505	-2.18743	0.028711	0.99988	Fbxl16
ENSMUSG00000064125	273.477	-0.833731	0.381599	-2.18484	0.0289009	0.99988	Prr36
ENSMUSG00000047557	595.38	0.491288	0.225314	2.18046	0.0292232	0.99988	Lxn
ENSMUSG00000041798	41.3047	-1.61543	0.741229	-2.1794	0.0293023	0.99988	Gck
ENSMUSG00000091421	10.6758	-1.94605	0.897191	-2.16905	0.0300792	0.99988	Gm4202
ENSMUSG00000019990	310.052	-1.86943	0.862507	-2.16743	0.0302018	0.99988	Pde7b
ENSMUSG00000042353	21.0465	-2.42982	1.12408	-2.16161	0.0306484	0.99988	Frem3
ENSMUSG00000033594	189.502	-1.15173	0.53435	-2.15538	0.0311319	0.99988	Spata2l
ENSMUSG00000044912	326.052	-1.41602	0.657899	-2.15233	0.031371	0.99988	Syt16
ENSMUSG00000051951	51.9611	-1.40079	0.650994	-2.15177	0.0314157	0.99988	Xkr4
ENSMUSG00000071265	96.6956	-1.96681	0.914452	-2.1508	0.0314917	0.99988	1700086L19Rik
ENSMUSG00000044352	736.929	-1.06819	0.497222	-2.14831	0.0316891	0.99988	Sowaha
ENSMUSG00000059336	378.879	0.527612	0.245618	2.1481	0.0317059	0.99988	Slc14a1
ENSMUSG00000048905	37.9301	-1.98266	0.923152	-2.1477	0.0317373	0.99988	Bnip5
ENSMUSG00000059854	48.4375	-1.16453	0.544737	-2.13779	0.0325336	0.99988	Hydin
ENSMUSG00000038473	136.542	-1.63831	0.766455	-2.13752	0.0325557	0.99988	Nos1ap
ENSMUSG00000010592	28.4751	-1.83976	0.863262	-2.13117	0.0330749	0.99988	Dazl
ENSMUSG00000030376	1295.64	-1.14339	0.537168	-2.12855	0.0332918	0.99988	Slc8a2
ENSMUSG00000056380	27.4073	-1.84306	0.86589	-2.12852	0.0332941	0.99988	Gpr50
ENSMUSG00000051817	216.881	-0.492331	0.231375	-2.12785	0.0333493	0.99988	Sox12
ENSMUSG00000032500	373.142	-1.87758	0.883673	-2.12475	0.0336078	0.99988	Dclk3
ENSMUSG00000042258	71.7735	-2.29868	1.08242	-2.12364	0.0337	0.99988	Isl1
ENSMUSG00000028174	15.9733	-1.69377	0.79792	-2.12273	0.0337767	0.99988	Rpe65
ENSMUSG00000022773	92.773	-1.00295	0.473316	-2.11899	0.0340916	0.99988	Ypel1
ENSMUSG00000028037	27.8176	1.24813	0.589063	2.11885	0.0341036	0.99988	Ifi44
ENSMUSG00000036923	27.6848	-1.5597	0.73667	-2.11723	0.0342401	0.99988	Stox1
ENSMUSG00000031210	80.6206	-2.17678	1.0282	-2.11708	0.0342533	0.99988	Gpr165
ENSMUSG00000070637	45.8827	0.82188	0.388467	2.1157	0.0343701	0.99988	Srarp
ENSMUSG00000053550	628.158	-1.17887	0.557464	-2.11469	0.0344562	0.99988	Shisa7
ENSMUSG00000026259	1270.64	-1.61536	0.764096	-2.11408	0.0345086	0.99988	Ngef
ENSMUSG00000051354	17.8667	-2.17903	1.03097	-2.11358	0.0345509	0.99988	Samd3
ENSMUSG00000094910	810.599	-1.73008	0.819772	-2.11044	0.0348202	0.99988	D430019H16Rik
ENSMUSG00000103088	57.8504	-1.69038	0.801428	-2.10921	0.0349262	0.99988	Pcdhgb6
ENSMUSG00000022421	3534.19	-0.730712	0.347325	-2.10382	0.0353938	0.99988	Nptxr
ENSMUSG00000039716	760.396	-0.974415	0.463594	-2.10187	0.0355644	0.99988	Dock3
ENSMUSG00000070822	257.009	-0.613292	0.292713	-2.0952	0.036153	0.99988	Zscan18
ENSMUSG00000032355	79.2942	-1.23572	0.590337	-2.09324	0.0363276	0.99988	Mlip
ENSMUSG00000055723	133.905	-0.514419	0.246246	-2.08904	0.0367038	0.99988	Rras2
ENSMUSG00000007653	208.513	-1.70216	0.814953	-2.08867	0.0367378	0.99988	Gabrb2
ENSMUSG00000045871	42.1721	-1.83574	0.880017	-2.08602	0.0369766	0.99988	Slitrk6
ENSMUSG00000022947	98.9583	-0.750391	0.35987	-2.08517	0.0370536	0.99988	Cbr3
ENSMUSG00000025902	98.7498	0.669409	0.321453	2.08245	0.0373015	0.99988	Sox17
ENSMUSG00000024873	1134.38	-1.20525	0.579016	-2.08155	0.0373834	0.99988	Cnih2
ENSMUSG00000000632	1876.7	-1.02675	0.493539	-2.08038	0.0374908	0.99988	Sez6
ENSMUSG00000103793	52.5228	-1.54352	0.741962	-2.08033	0.0374955	0.99988	Pcdhga6
ENSMUSG00000049583	1095.55	-1.67647	0.806481	-2.07874	0.0376409	0.99988	Grm5
ENSMUSG00000022865	291.965	-0.450691	0.216853	-2.07832	0.0376798	0.99988	Cxadr
ENSMUSG00000029442	53.3837	-1.26502	0.609265	-2.07631	0.0378655	0.99988	Wdr66
ENSMUSG00000029878	473.685	-1.53884	0.741345	-2.07574	0.0379183	0.99988	Dbpht2
ENSMUSG00000028289	337.139	-1.01924	0.491747	-2.07268	0.0382016	0.99988	Epha7
ENSMUSG00000025658	750.219	-0.998089	0.481708	-2.07198	0.0382675	0.99988	Cnksr2
ENSMUSG00000041445	90.9056	0.598254	0.288974	2.07027	0.0384272	0.99988	Mmrn2
ENSMUSG00000001089	1347.23	0.399727	0.193547	2.06527	0.0388973	0.99988	Luzp1
ENSMUSG00000019831	1630.31	-0.839981	0.407485	-2.06138	0.0392668	0.99988	Wasf1
ENSMUSG00000067629	1078.96	-1.1043	0.537213	-2.05561	0.0398199	0.99988	Syngap1
ENSMUSG00000029819	403.436	-0.592236	0.288108	-2.0556	0.0398208	0.99988	Npy
ENSMUSG00000120732	1569.02	0.400889	0.195132	2.05445	0.0399319	0.99988	NA
ENSMUSG00000042700	1536.5	-1.10849	0.539972	-2.05287	0.040085	0.99988	Sipa1l1
ENSMUSG00000050556	853.745	-1.11903	0.545442	-2.0516	0.040209	0.99988	Kcnb1
ENSMUSG00000030123	481.491	-0.675733	0.329637	-2.04993	0.0403714	0.99988	Plxnd1
ENSMUSG00000059173	591.329	-1.58843	0.775064	-2.04942	0.040421	0.99988	Pde1a
ENSMUSG00000040118	1338.37	-0.742945	0.362668	-2.04856	0.0405056	0.99988	Cacna2d1
ENSMUSG00000019943	2670.88	-1.10509	0.541146	-2.04213	0.0411388	0.99988	Atp2b1
ENSMUSG00000075334	227.06	-1.20888	0.593291	-2.03758	0.0415916	0.99988	Rprm
ENSMUSG00000035407	263.639	0.619108	0.304459	2.03347	0.0420055	0.99988	Kank4
ENSMUSG00000022489	2353.39	-1.45216	0.714697	-2.03185	0.0421687	0.99988	Pde1b
ENSMUSG00000036095	1373.1	-1.43391	0.705832	-2.03151	0.0422028	0.99988	Dgkb
ENSMUSG00000113860	7.61708	2.16279	1.06602	2.02886	0.042473	0.99988	NA
ENSMUSG00000085584	24.6045	-1.52253	0.750747	-2.02802	0.042558	0.99988	Rtl9
ENSMUSG00000046470	139.017	0.558506	0.275404	2.02795	0.042565	0.99988	Sox18
ENSMUSG00000107877	18.3627	-2.04136	1.00674	-2.0277	0.042591	0.99988	4933427D14Rik
ENSMUSG00000030747	442.751	-1.08547	0.535461	-2.02716	0.0426457	0.99988	Dgat2
ENSMUSG00000054477	277.624	0.492934	0.243801	2.02187	0.0431901	0.99988	Kcnn2
ENSMUSG00000040536	702.391	-1.32646	0.657187	-2.01838	0.0435512	0.99988	Necab1
ENSMUSG00000036915	54.9407	-0.746707	0.370268	-2.01667	0.0437302	0.99988	Kirrel2
ENSMUSG00000040016	14.0882	-1.67859	0.833272	-2.01445	0.0439621	0.99988	Ptger3
ENSMUSG00000004110	1564.2	-0.902829	0.448525	-2.01288	0.0441269	0.99988	Cacna1e
ENSMUSG00000034731	545.278	-0.984612	0.489296	-2.0123	0.0441878	0.99988	Dgkh
ENSMUSG00000040612	694.758	-1.29758	0.645093	-2.01146	0.0442764	0.99988	Ildr2
ENSMUSG00000006219	40.3568	0.959545	0.478185	2.00664	0.0447882	0.99988	Fblim1
ENSMUSG00000058897	495.892	-1.63153	0.813069	-2.00663	0.0447892	0.99988	Col25a1
ENSMUSG00000023800	230.525	-1.23732	0.617972	-2.00223	0.0452599	0.99988	Tiam2
ENSMUSG00000021779	314.682	-1.14538	0.572361	-2.00115	0.0453761	0.99988	Thrb
ENSMUSG00000027434	218.305	0.574172	0.287253	1.99884	0.0456258	0.99988	Nkx2-2
ENSMUSG00000073424	96.7203	-0.989905	0.495696	-1.997	0.0458252	0.99988	Cyp4f15
ENSMUSG00000034023	18.7261	-1.26741	0.635243	-1.99516	0.0460258	0.99988	Fancd2
ENSMUSG00000023861	336.401	0.446132	0.223737	1.99401	0.0461514	0.99988	Mpc1
ENSMUSG00000034687	124.464	-1.43152	0.718605	-1.99208	0.0463626	0.99988	Fras1
ENSMUSG00000025094	535.293	0.722745	0.363201	1.98993	0.0465985	0.99988	Slc18a2
ENSMUSG00000022840	2246.29	-1.52599	0.767673	-1.98781	0.0468326	0.99988	Adcy5
ENSMUSG00000118038	24.0802	1.49848	0.755106	1.98446	0.0472047	0.99988	Gm9895
ENSMUSG00000015812	18.1388	-1.38496	0.698455	-1.98289	0.0473796	0.99988	Gnrh1
ENSMUSG00000036306	447.868	-1.45164	0.73323	-1.97978	0.0477279	0.99988	Lzts1
ENSMUSG00000056069	168.736	-0.714955	0.361508	-1.9777	0.0479625	0.99988	Otulinl
ENSMUSG00000039474	1059.62	-1.24915	0.631745	-1.9773	0.0480074	0.99988	Wfs1
ENSMUSG00000031292	738.049	-1.0093	0.510462	-1.97723	0.0480157	0.99988	Cdkl5
ENSMUSG00000056553	799.66	-1.48286	0.751351	-1.97359	0.0484286	0.99988	Ptprn2
ENSMUSG00000031906	451.308	-1.35413	0.68691	-1.97133	0.0486858	0.99988	Smpd3
ENSMUSG00000028717	51.471	0.973131	0.493689	1.97114	0.0487077	0.99988	Tal1
ENSMUSG00000001943	31.1049	-0.936721	0.475651	-1.96934	0.0489136	0.99988	Vsig2
ENSMUSG00000037315	92.4199	-0.836722	0.425539	-1.96626	0.0492681	0.99988	Jade3
ENSMUSG00000022594	5097.24	0.325118	0.165688	1.96223	0.0497356	0.99988	Lynx1
ENSMUSG00000032479	13653.8	0.341677	0.174324	1.96001	0.0499945	0.99988	Map4
ENSMUSG00000063160	668.926	-0.602605	0.307531	-1.95949	0.0500551	0.99988	Numbl
ENSMUSG00000020589	1228.17	-1.00307	0.512262	-1.95812	0.050216	0.99988	Cyria
ENSMUSG00000048458	434.042	-0.800611	0.408984	-1.95756	0.0502818	0.99988	Inka2
ENSMUSG00000115702	38.9341	0.855124	0.438867	1.94848	0.0513576	0.99988	NA
ENSMUSG00000103332	36.7649	-1.82887	0.938851	-1.94799	0.0514167	0.99988	Pcdhga2
ENSMUSG00000071855	109.211	-0.677396	0.347744	-1.94798	0.0514179	0.99988	Ccdc112
ENSMUSG00000000530	276.29	0.390093	0.200427	1.94631	0.0516175	0.99988	Acvrl1
ENSMUSG00000028137	631.301	-1.07333	0.552197	-1.94375	0.0519255	0.99988	Celf3
ENSMUSG00000022769	255.893	0.564969	0.291217	1.94003	0.0523763	0.99988	Sdf2l1
ENSMUSG00000030067	697.461	-1.04806	0.540992	-1.9373	0.0527087	0.99988	Foxp1
ENSMUSG00000039714	32.6905	-0.961776	0.496462	-1.93726	0.0527135	0.99988	Cplx3
ENSMUSG00000030226	627.74	-1.21729	0.628501	-1.93682	0.0527674	0.99988	Lmo3
ENSMUSG00000026255	740.602	0.400196	0.207053	1.93282	0.0532582	0.99988	Efhd1
ENSMUSG00000024172	155.241	-1.29614	0.670668	-1.93261	0.0532838	0.99988	St6gal2
ENSMUSG00000031355	219.809	-1.31076	0.678619	-1.93151	0.0534204	0.99988	Arhgap6
ENSMUSG00000018648	265.408	-0.837986	0.434135	-1.93024	0.053577	0.99988	Dusp14
ENSMUSG00000102997	14.0334	-1.55946	0.808304	-1.9293	0.0536934	0.99988	NA
ENSMUSG00000073910	404.018	0.736658	0.381999	1.92843	0.0538017	0.99988	Mob3b
ENSMUSG00000012126	159.501	-0.629675	0.326625	-1.92782	0.0538774	0.99988	Ubxn11
ENSMUSG00000026787	2964.98	-1.31766	0.683962	-1.92651	0.0540404	0.99988	Gad2
ENSMUSG00000035429	19.9042	-0.998062	0.518095	-1.92641	0.0540538	0.99988	Ptprh
ENSMUSG00000045733	559.592	-0.955359	0.496188	-1.9254	0.0541797	0.99988	Sprn
ENSMUSG00000035184	225.141	-0.57999	0.301316	-1.92485	0.0542475	0.99988	Fam124a
ENSMUSG00000035824	679.808	-0.300546	0.156173	-1.92445	0.0542986	0.99988	Tk2
ENSMUSG00000002107	2350.07	-0.783072	0.406989	-1.92406	0.0543467	0.99988	Celf2
ENSMUSG00000098424	26.8155	-1.63344	0.849287	-1.92331	0.0544415	0.99988	NA
ENSMUSG00000000531	183.798	-1.0106	0.525829	-1.92192	0.0546152	0.99988	Tamalin
ENSMUSG00000041710	26.175	-1.84967	0.96364	-1.91946	0.0549264	0.99988	Trpc5
ENSMUSG00000001995	883.215	0.398979	0.207882	1.91925	0.0549521	0.99988	Sipa1l2
ENSMUSG00000034209	57.726	-1.47639	0.769666	-1.91822	0.0550829	0.99988	Rasl10a
ENSMUSG00000042298	1129.58	-0.417168	0.217943	-1.91411	0.0556057	0.99988	Ttc19
ENSMUSG00000111994	25.1183	1.21435	0.634485	1.91391	0.0556311	0.99988	A330049N07Rik
ENSMUSG00000033981	3381.31	-0.864202	0.451776	-1.9129	0.0557609	0.99988	Gria2
ENSMUSG00000020486	4221.53	0.388861	0.203289	1.91285	0.0557677	0.99988	Septin4
ENSMUSG00000087141	1238.64	0.420779	0.220076	1.91197	0.0558799	0.99988	Plcxd2
ENSMUSG00000034923	36.5382	1.05769	0.5534	1.91126	0.0559708	0.99988	Ly6g6f
ENSMUSG00000031258	23.7179	-1.03967	0.54431	-1.91007	0.0561245	0.99988	Xkrx
ENSMUSG00000041423	420.481	0.670186	0.35124	1.90806	0.056384	0.99988	Paqr6
ENSMUSG00000051359	4441.51	-0.434746	0.227872	-1.90785	0.056411	0.99988	Ncald
ENSMUSG00000032060	4296.96	0.668899	0.350809	1.90673	0.0565551	0.99988	Cryab
ENSMUSG00000041180	29.6616	-1.45058	0.763207	-1.90064	0.0573489	0.99988	Hectd2
ENSMUSG00000040022	499.795	-0.714147	0.375936	-1.89965	0.0574794	0.99988	Rab11fip2
ENSMUSG00000043969	34.2514	-2.37541	1.25069	-1.89929	0.057527	0.99988	Emx2
ENSMUSG00000032120	1474	-0.839176	0.441943	-1.89883	0.0575864	0.99988	C2cd2l
ENSMUSG00000060969	93.4985	1.00382	0.529324	1.89641	0.0579058	0.99988	Irx1
ENSMUSG00000028145	568.581	0.543162	0.286461	1.89611	0.0579455	0.99988	Them4
ENSMUSG00000037855	1898.87	-0.987082	0.521188	-1.89391	0.0582376	0.99988	Zfp365
ENSMUSG00000027301	282.098	-3.60686	1.90491	-1.89345	0.0582977	0.99988	Oxt
ENSMUSG00000041468	109.568	-1.24716	0.659455	-1.8912	0.0585977	0.99988	Gpr12
ENSMUSG00000056972	123.613	-1.55201	0.821035	-1.89031	0.0587166	0.99988	Magel2
ENSMUSG00000074886	719.248	-0.473854	0.250749	-1.88975	0.0587911	0.99988	Grk6
ENSMUSG00000066189	465.227	-0.978332	0.518151	-1.88812	0.0590094	0.99988	Cacng3
ENSMUSG00000024855	662.438	-0.785606	0.416346	-1.88691	0.0591731	0.99988	Pacs1
ENSMUSG00000034951	773.068	-0.321547	0.170478	-1.88615	0.0592751	0.99988	Cog7
ENSMUSG00000017491	40.8777	-2.60974	1.38447	-1.88501	0.059429	0.99988	Rarb
ENSMUSG00000031561	294.33	-1.56508	0.830596	-1.88429	0.0595262	0.99988	Tenm3
ENSMUSG00000000881	1540.08	-0.599218	0.31809	-1.8838	0.0595921	0.99988	Dlg3
ENSMUSG00000033191	192.973	0.438583	0.233077	1.88171	0.0598755	0.99988	Tie1
ENSMUSG00000027750	35.5602	-1.52903	0.813012	-1.8807	0.0600123	0.99988	Postn
ENSMUSG00000074345	74.2132	-1.72389	0.919109	-1.87561	0.0607092	0.99988	Tnfaip8l3
ENSMUSG00000036885	508.775	0.332919	0.177736	1.8731	0.061054	0.99988	Arhgef26
ENSMUSG00000032076	1895.7	-0.67404	0.360266	-1.87095	0.0613521	0.99988	Cadm1
ENSMUSG00000040640	696.614	-0.990765	0.529585	-1.87083	0.0613681	0.99988	Erc2
ENSMUSG00000022472	2825.62	0.369218	0.19742	1.87021	0.0614543	0.99988	Desi1
ENSMUSG00000058761	377.702	-0.658919	0.35245	-1.86954	0.061548	0.99988	Rnf169
ENSMUSG00000042942	90.5593	-0.568434	0.304288	-1.86808	0.0617511	0.99988	Greb1l
ENSMUSG00000094595	14.1414	-1.51935	0.813361	-1.86799	0.0617638	0.99988	Fsbp
ENSMUSG00000020090	35.3704	-2.0305	1.08785	-1.86653	0.0619672	0.99988	Npffr1
ENSMUSG00000038587	1117.94	0.567037	0.304306	1.86338	0.0624091	0.99988	Akap12
ENSMUSG00000102440	30.0766	-1.32237	0.709705	-1.86327	0.0624242	0.99988	Pcdhga9
ENSMUSG00000066196	53.7933	-0.789887	0.423961	-1.86311	0.0624468	0.99988	Spag8
ENSMUSG00000054728	3278.58	-1.00445	0.539258	-1.86266	0.0625105	0.99988	Phactr1
ENSMUSG00000031997	30.0781	-1.4023	0.752912	-1.8625	0.0625327	0.99988	Trpc6
ENSMUSG00000025885	238.334	-1.77043	0.951456	-1.86076	0.0627778	0.99988	Myo5b
ENSMUSG00000021213	15.9751	1.50884	0.811591	1.85911	0.0630116	0.99988	Akr1c13
ENSMUSG00000021697	15.7424	1.30834	0.704219	1.85786	0.0631889	0.99988	Depdc1b
ENSMUSG00000048895	1837.99	-0.771344	0.41587	-1.85477	0.0636289	0.99988	Cdk5r1
ENSMUSG00000052155	405.318	-0.664826	0.358762	-1.85311	0.0638663	0.99988	Acvr2a
ENSMUSG00000029211	689.937	-1.08551	0.586045	-1.85227	0.0639869	0.99988	Gabra4
ENSMUSG00000034071	15.1526	-1.50202	0.811078	-1.85188	0.0640428	0.99988	Zfp551
ENSMUSG00000084792	21.1414	-1.10609	0.597732	-1.85047	0.0642457	0.99988	NA
ENSMUSG00000024925	324.607	0.493233	0.266562	1.85035	0.0642626	0.99988	Rnaseh2c
ENSMUSG00000036712	1823.81	-0.736072	0.397894	-1.84992	0.0643254	0.99988	Cyld
ENSMUSG00000060019	15.6977	-1.22204	0.660627	-1.84981	0.0643406	0.99988	NA
ENSMUSG00000067786	4192.65	-0.592771	0.320497	-1.84954	0.0643805	0.99988	Nnat
ENSMUSG00000110393	16.285	-1.19079	0.644245	-1.84835	0.0645521	0.99988	NA
ENSMUSG00000087478	51.0052	0.796136	0.431117	1.84668	0.0647934	0.99988	4930506C21Rik
ENSMUSG00000103567	30.4481	-1.65219	0.894845	-1.84634	0.0648432	0.99988	Pcdhga5
ENSMUSG00000035864	9000.81	-0.834654	0.45261	-1.84409	0.0651701	0.99988	Syt1
ENSMUSG00000049521	949.177	0.5337	0.289449	1.84385	0.0652055	0.99988	Cdc42ep1
ENSMUSG00000036264	80.9434	-1.096	0.595162	-1.84152	0.0655457	0.99988	Fstl4
ENSMUSG00000074923	357.97	-1.31973	0.717615	-1.83905	0.0659071	0.99988	Pak6
ENSMUSG00000038152	11.9111	-1.2803	0.696274	-1.83879	0.0659468	0.99988	5033430I15Rik
ENSMUSG00000037820	236.473	0.564752	0.307161	1.83862	0.0659715	0.99988	Tgm2
ENSMUSG00000057766	490.347	0.389058	0.211672	1.83802	0.0660588	0.99988	Ankrd29
ENSMUSG00000001300	413.105	-0.979122	0.532716	-1.83798	0.0660651	0.99988	Efnb2
ENSMUSG00000025876	731.68	-0.501484	0.272897	-1.83763	0.0661174	0.99988	Unc5a
ENSMUSG00000050963	215.32	-1.14652	0.624749	-1.83517	0.0664802	0.99988	Kcns2
ENSMUSG00000054667	231.955	-1.64766	0.898336	-1.83412	0.0666359	0.99988	Irs4
ENSMUSG00000074971	143.977	1.03546	0.564774	1.8334	0.0667432	0.99988	Fibin
ENSMUSG00000039059	432.022	-0.878828	0.48064	-1.82845	0.0674816	0.99988	Hrh3
ENSMUSG00000037126	1988.24	-0.851879	0.465935	-1.82832	0.0675017	0.99988	Psd
ENSMUSG00000026932	3723.01	0.533491	0.291932	1.82745	0.067632	0.99988	Nacc2
ENSMUSG00000034063	17.9111	1.11187	0.608506	1.82721	0.0676676	0.99988	4930590J08Rik
ENSMUSG00000087022	16.2259	-2.3616	1.29282	-1.82671	0.0677436	0.99988	9130024F11Rik
ENSMUSG00000032383	512.009	0.390548	0.213936	1.82554	0.06792	0.99988	Ppib
ENSMUSG00000031323	59.3833	-1.00033	0.548169	-1.82486	0.0680215	0.99988	Dmrtc1a
ENSMUSG00000047747	479.341	-0.88025	0.483791	-1.81948	0.0688375	0.99988	Rnf150
ENSMUSG00000117900	29.9496	1.06217	0.584003	1.81877	0.0689461	0.99988	NA
ENSMUSG00000026564	8.27169	-1.48964	0.819331	-1.81812	0.0690456	0.99988	Dusp27
ENSMUSG00000000861	347.705	-1.01223	0.557235	-1.81652	0.0692913	0.99988	Bcl11a
ENSMUSG00000049281	934.963	-1.22134	0.672946	-1.81491	0.0695371	0.99988	Scn3b
ENSMUSG00000075302	18.5925	-1.20307	0.663338	-1.81366	0.0697306	0.99988	Erich2
ENSMUSG00000040759	1339.07	0.531535	0.293334	1.81205	0.0699784	0.99988	Cmtm5
ENSMUSG00000118202	133.669	-1.29819	0.719793	-1.80355	0.0713014	0.99988	NA
ENSMUSG00000032827	2315.01	-0.857095	0.47585	-1.80119	0.0716737	0.99988	Ppp1r9a
ENSMUSG00000104346	35.7825	-1.52246	0.845256	-1.80118	0.0716747	0.99988	Pcdhga3
ENSMUSG00000041771	90.3344	-1.21092	0.672462	-1.80072	0.0717469	0.99988	Slc24a4
ENSMUSG00000112112	38.75	1.03741	0.576584	1.79923	0.0719824	0.99988	NA
ENSMUSG00000021032	235.332	-1.20129	0.667726	-1.79908	0.0720063	0.99988	Ngb
ENSMUSG00000031861	26.1447	-1.27983	0.711416	-1.79899	0.0720199	0.99988	Lpar2
ENSMUSG00000036422	281.861	-1.36544	0.759189	-1.79856	0.0720889	0.99988	Pcdh8
ENSMUSG00000029212	1287.57	-0.708691	0.394374	-1.797	0.0723356	0.99988	Gabrb1
ENSMUSG00000055026	260.318	-1.4291	0.796567	-1.79407	0.0728017	0.99988	Gabrg3
ENSMUSG00000051853	8160.57	-0.826111	0.460482	-1.79401	0.0728109	0.99988	Arf3
ENSMUSG00000100837	143.67	0.833594	0.464742	1.79367	0.0728659	0.99988	1700063D05Rik
ENSMUSG00000054404	166.764	0.636403	0.355218	1.79158	0.0731995	0.99988	Slfn5
ENSMUSG00000107019	46.2693	-1.17255	0.655746	-1.78811	0.0737578	0.99988	NA
ENSMUSG00000024479	811.824	-1.07392	0.601514	-1.78536	0.0742033	0.99988	Mal2
ENSMUSG00000059708	297.626	-0.419249	0.234949	-1.78443	0.0743546	0.99988	Akap17b
ENSMUSG00000021541	76.9457	-1.16045	0.650508	-1.78392	0.0744368	0.99988	Trpc7
ENSMUSG00000032224	898.141	-1.01906	0.571561	-1.78294	0.0745958	0.99988	Fam81a
ENSMUSG00000031066	1861.17	-0.733276	0.411313	-1.78277	0.074624	0.99988	Usp11
ENSMUSG00000021250	364.698	-0.630932	0.354023	-1.78218	0.0747197	0.99988	Fos
ENSMUSG00000047787	148.153	-0.906098	0.508529	-1.7818	0.0747817	0.99988	Flrt1
ENSMUSG00000096687	75.2124	-0.640619	0.359577	-1.78159	0.0748159	0.99988	Mfsd4b4
ENSMUSG00000110275	12.2474	-1.2785	0.717648	-1.78152	0.0748273	0.99988	Gm5905
ENSMUSG00000028785	2611.41	-1.05713	0.59386	-1.7801	0.0750602	0.99988	Hpca
ENSMUSG00000048385	2971.62	0.549366	0.30866	1.77984	0.0751015	0.99988	Scrt1
ENSMUSG00000063626	395.439	-0.962297	0.540725	-1.77964	0.0751347	0.99988	Unc5d
ENSMUSG00000085953	30.3861	-0.73731	0.414755	-1.7777	0.0754531	0.99988	NA
ENSMUSG00000032556	167.975	0.8673	0.487939	1.77748	0.07549	0.99988	Bfsp2
ENSMUSG00000022636	1711.5	-1.03431	0.581921	-1.7774	0.0755024	0.99988	Alcam
ENSMUSG00000034796	376.182	-1.05225	0.592068	-1.77725	0.0755279	0.99988	Cpne7
ENSMUSG00000032243	11.1757	-1.48854	0.839227	-1.7737	0.0761132	0.99988	Itga11
ENSMUSG00000007617	675.854	-0.987997	0.557158	-1.77328	0.0761821	0.99988	Homer1
ENSMUSG00000079657	202.129	-0.629844	0.355393	-1.77225	0.0763537	0.99988	Rab26
ENSMUSG00000051236	142.122	0.484713	0.273906	1.76963	0.0767889	0.99988	Msrb3
ENSMUSG00000051113	61.5535	-0.55531	0.313904	-1.76905	0.0768862	0.99988	Garin5a
ENSMUSG00000061132	54.0563	-0.618916	0.350303	-1.7668	0.0772618	0.99988	Blnk
ENSMUSG00000019027	134.371	-1.22845	0.696457	-1.76386	0.0777559	0.99988	Dnah1
ENSMUSG00000021685	127.671	-1.17043	0.66433	-1.76181	0.0781007	0.99988	Otp
ENSMUSG00000041329	14477.8	0.378242	0.21485	1.76049	0.0783243	0.99988	Atp1b2
ENSMUSG00000085433	13.5486	-1.18003	0.670496	-1.75993	0.0784195	0.99988	Gm16001
ENSMUSG00000039539	19.4848	-1.29479	0.736263	-1.75859	0.0786472	0.99988	Sgcz
ENSMUSG00000054383	38.5072	-1.0249	0.583008	-1.75796	0.0787546	0.99988	Pnma1
ENSMUSG00000026283	212.679	-0.416672	0.237064	-1.75763	0.0788097	0.99988	Ing5
ENSMUSG00000024593	944.733	0.403889	0.229845	1.75722	0.0788796	0.99988	Megf10
ENSMUSG00000045038	3893.92	-0.527418	0.300152	-1.75717	0.0788887	0.99988	Prkce
ENSMUSG00000007207	430.455	-1.28946	0.733907	-1.75698	0.0789213	0.99988	Stx1a
ENSMUSG00000063446	119.802	-1.67206	0.952088	-1.7562	0.0790534	0.99988	Plppr1
ENSMUSG00000074646	16.0482	1.16362	0.662936	1.75525	0.0792167	0.99988	6430550D23Rik
ENSMUSG00000005237	43.8994	-1.17724	0.670795	-1.75499	0.0792603	0.99988	Dnah2
ENSMUSG00000020717	322.913	0.471641	0.268843	1.75434	0.0793728	0.99988	Pecam1
ENSMUSG00000021559	587.708	-1.11435	0.635267	-1.75414	0.0794072	0.99988	Dapk1
ENSMUSG00000008822	368.187	0.536367	0.305847	1.75371	0.0794802	0.99988	Acyp1
ENSMUSG00000030711	146.904	-1.05293	0.600703	-1.75283	0.0796309	0.99988	Sult1a1
ENSMUSG00000029135	176.073	-0.859412	0.490687	-1.75145	0.079869	0.99988	Fosl2
ENSMUSG00000024589	1095.32	-0.767917	0.438692	-1.75047	0.0800378	0.99988	Nedd4l
ENSMUSG00000056999	808.512	-0.31216	0.178455	-1.74923	0.0802506	0.99988	Ide
ENSMUSG00000020423	195.412	-0.610458	0.349046	-1.74893	0.0803026	0.99988	Btg2
ENSMUSG00000002997	840.254	-1.0863	0.621138	-1.74889	0.0803101	0.99988	Prkar2b
ENSMUSG00000091476	18.4127	-0.996996	0.570091	-1.74884	0.0803192	0.99988	Catspere2
ENSMUSG00000051617	67.3473	-1.80673	1.03363	-1.74794	0.0804739	0.99988	Krt9
ENSMUSG00000042182	4796.2	0.468369	0.268351	1.74536	0.080922	0.99988	Bend6
ENSMUSG00000041688	506.591	0.341084	0.19565	1.74334	0.081275	0.99988	Amot
ENSMUSG00000050105	79.2836	0.648641	0.372082	1.74327	0.0812857	0.99988	Fam110d
ENSMUSG00000034390	454.724	-1.28265	0.736176	-1.74232	0.0814532	0.99988	Cmip
ENSMUSG00000005580	98.5259	-1.05703	0.6067	-1.74226	0.0814626	0.99988	Adcy9
ENSMUSG00000021068	253.782	-0.840219	0.482484	-1.74145	0.0816056	0.99988	Nin
ENSMUSG00000074227	656.227	-0.465128	0.267095	-1.74143	0.081608	0.99988	Spint2
ENSMUSG00000050511	32.6521	-1.67632	0.962814	-1.74106	0.0816728	0.99988	Oprd1
ENSMUSG00000026435	55.6741	1.01989	0.586538	1.73883	0.0820647	0.99988	Slc45a3
ENSMUSG00000016257	1082.19	0.322125	0.185352	1.73791	0.0822263	0.99988	Prelid3b
ENSMUSG00000029370	48.2322	0.949427	0.546329	1.73783	0.0822408	0.99988	Rassf6
ENSMUSG00000024268	6833.2	-0.443301	0.255413	-1.73562	0.0826308	0.99988	Celf4
ENSMUSG00000061758	394.49	0.485328	0.27964	1.73555	0.0826439	0.99988	Akr1b10
ENSMUSG00000087269	77.4948	0.531409	0.306467	1.73399	0.0829205	0.99988	NA
ENSMUSG00000028630	239.819	-0.685895	0.395912	-1.73244	0.083195	0.99988	Dyrk2
ENSMUSG00000030075	208.117	-0.660776	0.381519	-1.73196	0.0832809	0.99988	Cntn3
ENSMUSG00000028226	90.1768	-0.890165	0.514174	-1.73125	0.0834069	0.99988	Mmp16
ENSMUSG00000046182	504.205	-0.803323	0.464246	-1.73038	0.0835621	0.99988	Gsg1l
ENSMUSG00000051890	177.963	-0.524821	0.303411	-1.72974	0.083677	0.99988	Klhdc1
ENSMUSG00000066000	117.567	0.903965	0.522711	1.72938	0.0837414	0.99988	Zfp979
ENSMUSG00000052395	152.201	-0.434856	0.251494	-1.72909	0.0837929	0.99988	Rft1
ENSMUSG00000025817	261.375	0.459697	0.266099	1.72755	0.0840698	0.99988	Nudt5
ENSMUSG00000024112	326.264	-1.09293	0.632807	-1.72711	0.0841472	0.99988	Cacna1h
ENSMUSG00000056486	3296.48	-0.720501	0.417299	-1.72658	0.084243	0.99988	Chn1
ENSMUSG00000106791	26.6756	0.897358	0.519997	1.7257	0.0844012	0.99988	4930553P18Rik
ENSMUSG00000040596	1768.06	0.291883	0.169337	1.72368	0.0847654	0.99988	Pogk
ENSMUSG00000072875	422.667	-0.732737	0.425206	-1.72325	0.0848434	0.99988	Gpr27
ENSMUSG00000021699	130.635	-0.937197	0.544383	-1.72158	0.0851464	0.99988	Pde4d
ENSMUSG00000027849	442.444	-0.861208	0.500423	-1.72096	0.0852578	0.99988	Syt6
ENSMUSG00000022895	863.405	-0.676858	0.393353	-1.72074	0.085298	0.99988	Ets2
ENSMUSG00000019874	765.989	0.466418	0.271243	1.71956	0.0855128	0.99988	Fabp7
ENSMUSG00000115099	83.8992	-0.823544	0.479338	-1.71809	0.0857808	0.99988	NA
ENSMUSG00000052392	20.9291	-1.1575	0.674336	-1.71651	0.0860688	0.99988	Acot4
ENSMUSG00000036357	255.653	-1.35271	0.788177	-1.71625	0.0861167	0.99988	Gpr101
ENSMUSG00000061911	1205.31	-0.866823	0.505415	-1.71507	0.0863319	0.99988	Myt1l
ENSMUSG00000037035	145.439	0.632739	0.368985	1.71481	0.0863799	0.99988	Inhbb
ENSMUSG00000035051	409.395	-0.400314	0.233583	-1.7138	0.0865663	0.99988	Dhx57
ENSMUSG00000024875	289.712	0.450235	0.263	1.71192	0.0869121	0.99988	Yif1a
ENSMUSG00000026278	340.412	-0.651008	0.380336	-1.71167	0.0869583	0.99988	Bok
ENSMUSG00000059991	191.529	-1.29705	0.758141	-1.71083	0.0871133	0.99988	Nptx2
ENSMUSG00000029182	11.7559	-1.40578	0.821895	-1.71041	0.0871894	0.99988	Fam166c
ENSMUSG00000019979	101.232	-0.620445	0.362943	-1.70949	0.0873611	0.99988	Apaf1
ENSMUSG00000114579	13.7362	-1.14031	0.667312	-1.70881	0.087486	0.99988	NA
ENSMUSG00000117361	9.6304	-1.25365	0.734563	-1.70666	0.0878854	0.99988	NA
ENSMUSG00000042903	525.271	0.34184	0.200324	1.70644	0.087927	0.99988	Foxo4
ENSMUSG00000028541	586.277	-0.505799	0.296438	-1.70626	0.0879606	0.99988	B4galt2
ENSMUSG00000068122	60.5319	0.944711	0.553747	1.70603	0.0880019	0.99988	Agtr2
ENSMUSG00000112630	25.0443	-0.966258	0.566471	-1.70575	0.0880546	0.99988	Gm36908
ENSMUSG00000037681	40.3497	-1.41353	0.828799	-1.70551	0.0880986	0.99988	Esyt3
ENSMUSG00000029436	791.311	-0.888488	0.521464	-1.70384	0.0884119	0.99988	Mmp17
ENSMUSG00000052726	111.679	-1.24915	0.73438	-1.70096	0.0889503	0.99988	Kcnt2
ENSMUSG00000045319	81.5549	0.738218	0.434003	1.70095	0.0889518	0.99988	Proser2
ENSMUSG00000081648	27.2056	-1.71404	1.01058	-1.69609	0.0898681	0.99988	NA
ENSMUSG00000086448	48.2632	-0.694922	0.409785	-1.69582	0.0899196	0.99988	NA
ENSMUSG00000026322	25.869	-1.69523	0.999775	-1.69561	0.0899597	0.99988	Htr4
ENSMUSG00000020216	27.0995	-1.3063	0.77154	-1.69311	0.0904341	0.99988	Jsrp1
ENSMUSG00000051177	1329.77	-0.861349	0.508807	-1.69288	0.0904785	0.99988	Plcb1
ENSMUSG00000012428	12.1686	-1.30816	0.772842	-1.69266	0.0905207	0.99988	Steap4
ENSMUSG00000066357	1723.8	-1.028	0.607586	-1.69195	0.0906562	0.99988	Wdr6
ENSMUSG00000022577	1663.89	-0.976107	0.576914	-1.69195	0.0906563	0.99988	Ly6h
ENSMUSG00000074796	23.3256	-1.3444	0.795257	-1.69052	0.0909286	0.99988	Slc4a11
ENSMUSG00000113186	68.3648	0.846734	0.501054	1.68991	0.0910461	0.99988	A330076C08Rik
ENSMUSG00000090069	46.1674	-1.2132	0.718089	-1.68948	0.0911274	0.99988	Gm1604a
ENSMUSG00000030110	639.793	0.599688	0.354998	1.68927	0.0911672	0.99988	Ret
ENSMUSG00000037984	127.785	-0.6439	0.381179	-1.68923	0.091175	0.99988	Neurod6
ENSMUSG00000031833	1472.18	-0.651555	0.385948	-1.68819	0.0913746	0.99988	Mast3
ENSMUSG00000056296	1040.4	-0.654059	0.387563	-1.68762	0.0914842	0.99988	Synpr
ENSMUSG00000022490	553.259	-0.635989	0.376862	-1.68759	0.09149	0.99988	Ppp1r1a
ENSMUSG00000022176	111.773	-1.1689	0.692713	-1.68742	0.0915225	0.99988	Rem2
ENSMUSG00000031189	21.8242	-1.53169	0.908017	-1.68685	0.0916324	0.99988	Aff2
ENSMUSG00000014030	20.3039	1.46533	0.868776	1.68666	0.0916689	0.99988	Pax5
ENSMUSG00000103897	32.2924	-1.48091	0.878275	-1.68616	0.0917651	0.99988	Pcdhga8
ENSMUSG00000024053	156.662	0.66796	0.396588	1.68427	0.0921298	0.99988	Emilin2
ENSMUSG00000004951	192.933	0.883422	0.524802	1.68334	0.0923084	0.99988	Hspb1
ENSMUSG00000031344	269.044	-1.03087	0.612523	-1.68299	0.0923771	0.99988	Gabrq
ENSMUSG00000024818	78.8077	0.643297	0.382351	1.68248	0.0924757	0.99988	Slc25a45
ENSMUSG00000003948	1150.72	-0.701081	0.416723	-1.68237	0.092498	0.99988	Mmd
ENSMUSG00000016028	54.7197	-1.1461	0.68198	-1.68055	0.0928511	0.99988	Celsr1
ENSMUSG00000104283	228.303	0.601301	0.35808	1.67924	0.0931061	0.99988	NA
ENSMUSG00000031712	37.3989	0.723286	0.43073	1.67921	0.0931115	0.99988	Il15
ENSMUSG00000050164	136.654	-1.31881	0.785485	-1.67897	0.0931576	0.99988	Mchr1
ENSMUSG00000004031	488.349	-0.703765	0.419193	-1.67885	0.0931805	0.99988	Brinp2
ENSMUSG00000041923	518.068	-0.743232	0.44278	-1.67856	0.0932387	0.99988	Nol4
ENSMUSG00000027435	142.524	0.598125	0.356511	1.67772	0.0934024	0.99988	Cd93
ENSMUSG00000040929	308.254	-0.765479	0.45648	-1.67692	0.0935588	0.99988	Rfx3
ENSMUSG00000051652	114.89	-0.830472	0.495257	-1.67685	0.0935714	0.99988	Lrrc3
ENSMUSG00000041141	1409.87	-0.875947	0.522583	-1.67619	0.0937015	0.99988	Pnma8a
ENSMUSG00000046413	15.4174	1.1237	0.670834	1.67508	0.0939194	0.99988	NA
ENSMUSG00000062151	1930.69	0.310105	0.185155	1.67484	0.0939653	0.99988	Unc13c
ENSMUSG00000023966	189.585	-0.614106	0.366829	-1.67409	0.0941124	0.99988	Rsph9
ENSMUSG00000038775	30.2795	-1.19727	0.715288	-1.67383	0.094164	0.99988	Vill
ENSMUSG00000030525	23.09	-1.6169	0.966025	-1.67377	0.0941765	0.99988	Chrna7
ENSMUSG00000033207	49.6234	0.684707	0.409826	1.67073	0.0947752	0.99988	Mamdc2
ENSMUSG00000035237	521.223	0.702651	0.420604	1.67058	0.0948054	0.99988	Lcat
ENSMUSG00000097303	18.6722	0.946218	0.566416	1.67054	0.0948134	0.99988	3110083C13Rik
ENSMUSG00000001864	321.839	0.659798	0.39501	1.67033	0.0948536	0.99988	Aif1l
ENSMUSG00000028753	173.156	-1.06928	0.640222	-1.67017	0.0948853	0.99988	Vwa5b1
ENSMUSG00000030223	355.643	-1.09387	0.655289	-1.6693	0.0950583	0.99988	Ptpro
ENSMUSG00000038132	110.993	-1.17944	0.706772	-1.66878	0.0951619	0.99988	Rbm24
ENSMUSG00000110249	83.9447	-1.20526	0.722945	-1.66715	0.0954843	0.99988	NA
ENSMUSG00000013367	783.415	0.498225	0.298921	1.66675	0.0955651	0.99988	Iglon5
ENSMUSG00000051375	1023.09	-0.786357	0.471857	-1.66651	0.0956111	0.99988	Pcdh1
ENSMUSG00000044986	605.601	0.439292	0.263627	1.66634	0.0956456	0.99988	Tst
ENSMUSG00000031688	26.2684	1.88758	1.13343	1.66537	0.0958397	0.99988	Pou4f2
ENSMUSG00000022454	2267.27	-0.602666	0.362215	-1.66384	0.0961448	0.99988	Nell2
ENSMUSG00000036298	1266.28	-0.835793	0.502583	-1.66299	0.0963136	0.99988	Slc2a13
ENSMUSG00000020387	677.33	-0.594981	0.35781	-1.66284	0.096344	0.99988	Jade2
ENSMUSG00000006930	3923.3	-0.960172	0.577458	-1.66276	0.0963609	0.99988	Hap1
ENSMUSG00000034336	4443.05	0.368964	0.221907	1.6627	0.0963722	0.99988	Ina
ENSMUSG00000050954	56.2846	-0.698325	0.420046	-1.6625	0.096413	0.99988	Zfp169
ENSMUSG00000022122	1304.49	0.381268	0.229448	1.66168	0.0965771	0.99988	Ednrb
ENSMUSG00000060924	207.23	-0.829717	0.499391	-1.66146	0.0966217	0.99988	Csmd1
ENSMUSG00000033007	162.046	-1.34327	0.809018	-1.66037	0.0968392	0.99988	Asic4
ENSMUSG00000028024	68.5167	0.895638	0.539827	1.65912	0.0970914	0.99988	Enpep
ENSMUSG00000025597	659.276	0.431175	0.259936	1.65877	0.0971618	0.99988	Klhl4
ENSMUSG00000028345	166.657	-0.446222	0.269284	-1.65707	0.0975049	0.99988	Tex10
ENSMUSG00000037703	1275.16	-0.855648	0.516454	-1.65677	0.0975652	0.99988	Lzts3
ENSMUSG00000030247	83.4361	0.544383	0.328695	1.65619	0.0976827	0.99988	Kcnj8
ENSMUSG00000037405	36.7275	0.654501	0.395234	1.65598	0.0977251	0.99988	Icam1
ENSMUSG00000026414	45.0993	-1.02649	0.62004	-1.65553	0.0978172	0.99988	Tnnt2
ENSMUSG00000027661	40.1138	0.642015	0.388119	1.65417	0.0980929	0.99988	Slc2a10
ENSMUSG00000113701	75.4613	-0.705617	0.426713	-1.65361	0.0982068	0.99988	B230303A05Rik
ENSMUSG00000032757	455.807	0.380799	0.230293	1.65354	0.0982208	0.99988	Bet1
ENSMUSG00000038055	941.908	0.476201	0.288239	1.65211	0.0985131	0.99988	Dexi
ENSMUSG00000019986	3823.26	-0.8084	0.48954	-1.65135	0.0986678	0.99988	Ahi1
ENSMUSG00000041444	1626.74	-0.82113	0.497289	-1.65121	0.0986953	0.99988	Arhgap32
ENSMUSG00000029600	270.208	0.375994	0.227709	1.65121	0.0986963	0.99988	Rita1
ENSMUSG00000003153	1447.97	-0.381783	0.231266	-1.65084	0.0987722	0.99988	Slc2a3
ENSMUSG00000056211	1391.45	-0.448893	0.271932	-1.65075	0.0987893	0.99988	R3hdm1
ENSMUSG00000042116	868.8	0.561702	0.340423	1.65001	0.0989403	0.99988	Vwa1
ENSMUSG00000025931	3024.57	0.397353	0.240872	1.64964	0.0990159	0.99988	Paqr8
ENSMUSG00000001173	711.662	-0.506047	0.306791	-1.64948	0.0990486	0.99988	Ocrl
ENSMUSG00000120984	8.75248	-1.39528	0.845921	-1.64943	0.0990605	0.99988	NA
ENSMUSG00000031099	358.493	-0.670718	0.406896	-1.64838	0.0992751	0.99988	Smarca1
ENSMUSG00000042292	431.191	-0.692748	0.420522	-1.64735	0.0994855	0.99988	Mrtfa
ENSMUSG00000028782	1777.53	-0.83877	0.509167	-1.64734	0.0994889	0.99988	Adgrb2
ENSMUSG00000044576	342.094	0.399173	0.242355	1.64706	0.0995461	0.99988	Garem2
ENSMUSG00000049556	828.553	-0.834503	0.506786	-1.64666	0.099628	0.99988	Lingo1
ENSMUSG00000039543	21.5196	-1.36816	0.831497	-1.64542	0.0998829	0.99988	Cfap70
ENSMUSG00000040181	87.3986	-0.716048	0.435258	-1.64511	0.0999471	0.99988	Fmo1
ENSMUSG00000019055	480.103	0.471799	0.286871	1.64464	0.100044	0.99988	Plod1
ENSMUSG00000032788	481.966	-1.15741	0.703873	-1.64434	0.100106	0.99988	Pdxk
ENSMUSG00000018921	501.032	-0.354166	0.215486	-1.64357	0.100265	0.99988	Pelp1
ENSMUSG00000038489	194.76	0.526902	0.320766	1.64264	0.100458	0.99988	Polr2l
ENSMUSG00000020297	6053.35	-0.948724	0.577699	-1.64225	0.100539	0.99988	Nsg2
ENSMUSG00000022376	432.593	0.310024	0.18896	1.64068	0.100864	0.99988	Adcy8
ENSMUSG00000052135	96.1453	-1.23558	0.753095	-1.64067	0.100867	0.99988	Foxo6
ENSMUSG00000020891	107.461	0.416747	0.254071	1.64027	0.100948	0.99988	Alox8
ENSMUSG00000038368	227.494	-0.398726	0.243257	-1.63911	0.10119	0.99988	Focad
ENSMUSG00000042604	199.144	-1.17548	0.717445	-1.63842	0.101334	0.99988	Kcna4
ENSMUSG00000030301	831.368	0.320896	0.195872	1.6383	0.10136	0.99988	Ccdc91
ENSMUSG00000015806	4860.4	0.520886	0.318018	1.63791	0.10144	0.99988	Qdpr
ENSMUSG00000028758	168.694	-0.934826	0.57092	-1.6374	0.101546	0.99988	Kif17
ENSMUSG00000016200	179.538	-0.705891	0.431228	-1.63693	0.101645	0.99988	Syt14
ENSMUSG00000026678	2053.41	0.491561	0.300379	1.63647	0.101741	0.99988	Rgs5
ENSMUSG00000103472	56.9693	-1.24753	0.762346	-1.63644	0.101748	0.99988	Pcdhga7
ENSMUSG00000045411	598.524	-0.409178	0.250089	-1.63613	0.101813	0.99988	2410002F23Rik
ENSMUSG00000039457	33.7556	-1.34308	0.821429	-1.63506	0.102037	0.99988	Ppl
ENSMUSG00000090019	27.7845	0.863932	0.528488	1.63473	0.102107	0.99988	Gimap1
ENSMUSG00000033910	1094.34	-0.668256	0.4089	-1.63428	0.1022	0.99988	Gucy1a1
ENSMUSG00000050211	142.373	-1.29039	0.789825	-1.63376	0.102309	0.99988	Pla2g4e
ENSMUSG00000025370	67.0848	-1.31806	0.807067	-1.63315	0.102438	0.99988	Cdh9
ENSMUSG00000002006	1205.09	-0.543821	0.333175	-1.63224	0.102629	0.99988	Pdzd4
ENSMUSG00000007721	1325.62	0.41529	0.254679	1.63064	0.102967	0.99988	Ccdc124
ENSMUSG00000026344	396.555	-0.917653	0.562848	-1.63037	0.103023	0.99988	Lypd1
ENSMUSG00000064329	2134.07	0.425264	0.260992	1.62941	0.103226	0.99988	Scn1a
ENSMUSG00000032908	720.762	0.555759	0.341104	1.6293	0.10325	0.99988	Sgpp2
ENSMUSG00000040857	307.848	-0.853608	0.524464	-1.62758	0.103613	0.99988	Erf
ENSMUSG00000042364	549.266	0.28419	0.17465	1.62719	0.103696	0.99988	Snx18
ENSMUSG00000066705	1971	-0.500482	0.307679	-1.62664	0.103814	0.99988	Fxyd6
ENSMUSG00000032482	2195.92	-0.764549	0.470297	-1.62567	0.104019	0.99988	Cspg5
ENSMUSG00000040125	573.361	-1.37393	0.845278	-1.62542	0.104073	0.99988	Gpr26
ENSMUSG00000121492	38.4294	-0.815586	0.502433	-1.62327	0.104531	0.99988	NA
ENSMUSG00000001504	227.216	1.21318	0.74781	1.62231	0.104737	0.99988	Irx2
ENSMUSG00000056665	1164.19	0.460435	0.284122	1.62055	0.105113	0.99988	Them6
ENSMUSG00000054051	225.043	-0.425954	0.262868	-1.62041	0.105145	0.99988	Ercc6
ENSMUSG00000044338	34.0678	1.87186	1.15531	1.62022	0.105184	0.99988	Aplnr
ENSMUSG00000037242	2856.07	0.423856	0.261872	1.61856	0.105542	0.99988	Clic4
ENSMUSG00000025905	111.781	-1.21786	0.753006	-1.61733	0.105808	0.99988	Oprk1
ENSMUSG00000058070	941.084	0.449487	0.277973	1.61702	0.105875	0.99988	Eml1
ENSMUSG00000030757	282.478	-0.643814	0.398209	-1.61677	0.105927	0.99988	Zkscan2
ENSMUSG00000056812	1584.53	-0.755151	0.467516	-1.61524	0.106258	0.99988	St8sia3
ENSMUSG00000027692	1439.74	-0.445574	0.275864	-1.61519	0.106269	0.99988	Tnik
ENSMUSG00000025020	264.282	-1.31194	0.812291	-1.61511	0.106287	0.99988	Slit1
ENSMUSG00000037979	2274.36	0.36351	0.225082	1.61501	0.106308	0.99988	Ccdc92
ENSMUSG00000038020	706.968	-0.604608	0.374368	-1.61501	0.106309	0.99988	Rapgefl1
ENSMUSG00000073102	110.343	-1.18884	0.736187	-1.61487	0.10634	0.99988	Drc1
ENSMUSG00000007594	1954.57	0.370639	0.229528	1.61479	0.106356	0.99988	Hapln4
ENSMUSG00000020289	333.295	-0.323283	0.20021	-1.61472	0.106372	0.99988	Nprl3
ENSMUSG00000078716	742.013	-0.545925	0.338123	-1.61458	0.106402	0.99988	Tmem8b
ENSMUSG00000050896	30.6878	-1.67859	1.04013	-1.61382	0.106566	0.99988	Rtn4rl2
ENSMUSG00000028004	126.469	-1.52131	0.942966	-1.61332	0.106675	0.99988	Npy2r
ENSMUSG00000022602	692.53	-0.784044	0.486339	-1.61213	0.106933	0.99988	Arc
ENSMUSG00000031778	3373.77	-0.943501	0.585365	-1.61182	0.107002	0.99988	Cx3cl1
ENSMUSG00000026235	633.011	-1.01169	0.627731	-1.61166	0.107036	0.99988	Epha4
ENSMUSG00000120849	11.5989	-1.20959	0.752042	-1.60841	0.107745	0.99988	NA
ENSMUSG00000120908	88.8909	1.00618	0.625623	1.60828	0.107774	0.99988	NA
ENSMUSG00000108801	14.8172	0.951414	0.591761	1.60777	0.107886	0.99988	NA
ENSMUSG00000001999	409.112	0.431317	0.268368	1.60718	0.108014	0.99988	Blvra
ENSMUSG00000023019	1268.93	0.541699	0.337192	1.6065	0.108164	0.99988	Gpd1
ENSMUSG00000020099	932.542	0.408578	0.254399	1.60605	0.108263	0.99988	Unc5b
ENSMUSG00000037990	122.578	-1.06956	0.666184	-1.6055	0.108383	0.99988	Sh3rf3
ENSMUSG00000064254	204.317	0.364428	0.227043	1.6051	0.108471	0.99988	Ethe1
ENSMUSG00000058589	1836.31	-0.728942	0.454176	-1.60498	0.108499	0.99988	Anks1b
ENSMUSG00000057134	1533.81	0.354152	0.220664	1.60494	0.108507	0.99988	Ado
ENSMUSG00000036304	118.918	-1.06055	0.661125	-1.60416	0.10868	0.99988	Zdhhc23
ENSMUSG00000029762	26.6598	0.845057	0.526832	1.60404	0.108706	0.99988	Akr1b8
ENSMUSG00000030768	86.6586	-0.657146	0.409776	-1.60367	0.108787	0.99988	Disp1
ENSMUSG00000058248	450.755	-0.744118	0.46431	-1.60263	0.109016	0.99988	Kcnh1
ENSMUSG00000052825	9.14923	1.38951	0.867844	1.60111	0.109353	0.99988	NA
ENSMUSG00000030061	1309.19	0.257323	0.160803	1.60024	0.109546	0.99988	Uba3
ENSMUSG00000027951	959.198	-0.632685	0.395378	-1.6002	0.109554	0.99988	Adar
ENSMUSG00000024812	750.615	0.30469	0.190429	1.60002	0.109595	0.99988	Tjp2
ENSMUSG00000034648	1375.32	0.359351	0.224679	1.5994	0.109732	0.99988	Lrrn1
ENSMUSG00000044469	37.7559	-0.86603	0.541907	-1.59811	0.110017	0.99988	Tnfaip8l1
ENSMUSG00000032374	94.167	0.63049	0.394681	1.59747	0.110161	0.99988	Plod2
ENSMUSG00000028927	914.778	0.799503	0.500501	1.59741	0.110175	0.99988	Padi2
ENSMUSG00000030042	469.2	0.300827	0.188334	1.5973	0.110198	0.99988	Pole4
ENSMUSG00000026991	9142.82	0.433521	0.271421	1.59723	0.110215	0.99988	Pkp4
ENSMUSG00000032523	355.466	0.742396	0.465053	1.59637	0.110407	0.99988	Hhatl
ENSMUSG00000020882	800.44	-0.794834	0.49793	-1.59628	0.110427	0.99988	Cacnb1
ENSMUSG00000021108	161.316	-1.12387	0.704147	-1.59607	0.110474	0.99988	Prkch
ENSMUSG00000045534	112.435	-1.43737	0.900612	-1.59599	0.11049	0.99988	Kcna5
ENSMUSG00000041096	2011.97	-0.433686	0.271979	-1.59456	0.110811	0.99988	Tspyl2
ENSMUSG00000025272	1989.01	-0.553073	0.346893	-1.59436	0.110855	0.99988	Tro
ENSMUSG00000018417	272.827	-0.634229	0.397837	-1.59419	0.110893	0.99988	Myo1b
ENSMUSG00000021259	1190.36	-0.7323	0.459554	-1.5935	0.111047	0.99988	Cyp46a1
ENSMUSG00000107121	9.71013	-1.11088	0.697202	-1.59334	0.111084	0.99988	1110006O24Rik
ENSMUSG00000032185	353.856	-0.658193	0.413468	-1.59188	0.111411	0.99988	Carm1
ENSMUSG00000003746	433.199	-1.06002	0.666708	-1.58993	0.11185	0.99988	Man1a
ENSMUSG00000006356	948.033	-0.594254	0.373773	-1.58988	0.111862	0.99988	Crip2
ENSMUSG00000051985	58.7505	-1.45736	0.91703	-1.58922	0.112012	0.99988	Igfn1
ENSMUSG00000074259	52.8831	-0.975627	0.615139	-1.58603	0.112733	0.99988	Gramd2
ENSMUSG00000036062	2230.94	-0.487523	0.307429	-1.5858	0.112784	0.99988	Phf24
ENSMUSG00000041406	16.84	-0.882089	0.556506	-1.58505	0.112955	0.99988	BC055324
ENSMUSG00000029648	994.459	0.364124	0.229725	1.58504	0.112958	0.99988	Flt1
ENSMUSG00000097789	494.157	0.537311	0.33905	1.58475	0.113022	0.99988	Gm2115
ENSMUSG00000044770	36.8694	-1.06457	0.671941	-1.58433	0.113119	0.99988	Scml4
ENSMUSG00000072582	356.181	-0.302669	0.191198	-1.58301	0.113419	0.99988	Ptrh2
ENSMUSG00000027247	600.125	-0.532271	0.3363	-1.58273	0.113484	0.99988	Arhgap1
ENSMUSG00000095742	585.936	0.417934	0.264068	1.58267	0.113496	0.99988	NA
ENSMUSG00000121080	24.5386	-1.04222	0.65921	-1.58101	0.113875	0.99988	NA
ENSMUSG00000020956	217.385	-0.376415	0.238106	-1.58087	0.113908	0.99988	Dtd2
ENSMUSG00000030854	2074.42	-0.98039	0.620344	-1.5804	0.114016	0.99988	Ptpn5
ENSMUSG00000034009	39.0467	-1.08545	0.686903	-1.58021	0.114058	0.99988	Rxfp1
ENSMUSG00000003363	3148.19	-0.880268	0.557089	-1.58012	0.114079	0.99988	Pld3
ENSMUSG00000020015	1461.67	-0.713589	0.451837	-1.57931	0.114265	0.99988	Cdk17
ENSMUSG00000015501	1123.45	-0.562533	0.356214	-1.5792	0.11429	0.99988	Hivep2
ENSMUSG00000027669	461.923	-0.415727	0.263275	-1.57906	0.114322	0.99988	Gnb4
ENSMUSG00000028261	588.315	0.271088	0.171765	1.57825	0.114508	0.99988	Ndufaf4
ENSMUSG00000046727	1224.18	0.404671	0.256429	1.5781	0.114542	0.99988	Cystm1
ENSMUSG00000031112	100.493	-1.11386	0.706175	-1.57732	0.114722	0.99988	Stk26
ENSMUSG00000097141	65.6347	0.602896	0.382252	1.57722	0.114745	0.99988	NA
ENSMUSG00000063632	147.873	-0.864435	0.548134	-1.57705	0.114784	0.99988	Sox11
ENSMUSG00000071234	453.296	-0.837967	0.531354	-1.57704	0.114786	0.99988	Syndig1l
ENSMUSG00000038048	13.1094	-1.26116	0.799716	-1.57701	0.114794	0.99988	Cntnap5c
ENSMUSG00000042766	646.637	-0.48519	0.307759	-1.57652	0.114905	0.99988	Trim46
ENSMUSG00000050321	583.722	-1.21452	0.770599	-1.57607	0.11501	0.99988	Neto1
ENSMUSG00000046269	215.243	-0.741321	0.47086	-1.5744	0.115396	0.99988	Usp27x
ENSMUSG00000079434	28.1309	-1.36954	0.870734	-1.57286	0.115751	0.99988	Neu2
ENSMUSG00000043162	279.936	0.333593	0.212142	1.5725	0.115835	0.99988	Pyurf
ENSMUSG00000036777	1502.68	0.728007	0.463153	1.57185	0.115986	0.99988	Anln
ENSMUSG00000038602	946.273	-0.74673	0.47512	-1.57167	0.116028	0.99988	Slc35f1
ENSMUSG00000035934	498.997	-0.43498	0.276786	-1.57154	0.116058	0.99988	Pknox2
ENSMUSG00000026640	693.05	-0.689941	0.439187	-1.57095	0.116195	0.99988	Plxna2
ENSMUSG00000084946	25.5613	-0.883558	0.562461	-1.57088	0.116211	0.99988	NA
ENSMUSG00000037111	2067.88	0.322591	0.205557	1.56935	0.116567	0.99988	Setd7
ENSMUSG00000048218	416.791	-0.531731	0.338828	-1.56932	0.116572	0.99988	Amigo2
ENSMUSG00000028266	1036.84	-0.675266	0.430412	-1.56888	0.116675	0.99988	Lmo4
ENSMUSG00000031789	34.7667	-1.33628	0.85182	-1.56873	0.11671	0.99988	Cngb1
ENSMUSG00000027562	6914.6	0.646914	0.41253	1.56816	0.116843	0.99988	Car2
ENSMUSG00000005397	211.772	0.603087	0.384684	1.56775	0.11694	0.99988	Nid1
ENSMUSG00000020374	141.992	-0.795045	0.507278	-1.56728	0.11705	0.99988	Rasgef1c
ENSMUSG00000035529	414.893	-0.390014	0.248867	-1.56716	0.117077	0.99988	Prdm4
ENSMUSG00000064294	17.1883	-0.880992	0.562268	-1.56685	0.117149	0.99988	Aox3
ENSMUSG00000073538	23.7112	1.28078	0.817794	1.56614	0.117316	0.99988	NA
ENSMUSG00000039375	248.09	-0.867002	0.553679	-1.56589	0.117374	0.99988	Wdr17
ENSMUSG00000045318	213.766	-0.987315	0.630649	-1.56555	0.117453	0.99988	Adra2c
ENSMUSG00000038024	123.475	-0.424533	0.271566	-1.56328	0.117987	0.99988	Dennd4c
ENSMUSG00000050022	148.895	-0.786248	0.503074	-1.56289	0.118079	0.99988	Amz1
ENSMUSG00000002341	870.173	-0.994679	0.636446	-1.56286	0.118084	0.99988	Ncan
ENSMUSG00000027296	673.726	-0.95488	0.611104	-1.56255	0.118158	0.99988	Itpka
ENSMUSG00000037624	478.491	-0.911078	0.583122	-1.56241	0.118191	0.99988	Kcnk2
ENSMUSG00000049336	547.977	-0.777666	0.497817	-1.56215	0.118252	0.99988	Tenm2
ENSMUSG00000004113	717.561	-0.5292	0.338853	-1.56174	0.11835	0.99988	Cacna1b
ENSMUSG00000027963	1787.27	0.279894	0.179229	1.56166	0.118368	0.99988	Extl2
ENSMUSG00000114771	37.7175	0.756457	0.484407	1.56161	0.118379	0.99988	NA
ENSMUSG00000117486	10.3293	-1.33834	0.857363	-1.561	0.118524	0.99988	NA
ENSMUSG00000012535	637.489	-0.401958	0.25757	-1.56058	0.118623	0.99988	Tnpo3
ENSMUSG00000039891	46.3113	0.625379	0.400762	1.56048	0.118648	0.99988	Txlnb
ENSMUSG00000041957	63.1583	-0.848212	0.543875	-1.55957	0.118861	0.99988	Pkp2
ENSMUSG00000053080	310.454	-0.357684	0.229387	-1.55931	0.118924	0.99988	Zfta
ENSMUSG00000039735	615.718	-0.816653	0.524124	-1.55813	0.119202	0.99988	Fnbp1l
ENSMUSG00000000416	601.604	-0.545204	0.349918	-1.55809	0.119212	0.99988	Cttnbp2
ENSMUSG00000028158	235.764	-0.619791	0.397962	-1.55741	0.119372	0.99988	Mttp
ENSMUSG00000026587	2314.29	-0.78022	0.501153	-1.55685	0.119506	0.99988	Astn1
ENSMUSG00000024975	1087.85	-0.304054	0.19534	-1.55654	0.11958	0.99988	Pdcd4
ENSMUSG00000029307	187.841	0.79263	0.50953	1.55561	0.119801	0.99988	Dmp1
ENSMUSG00000096014	513.441	-0.84098	0.540897	-1.55479	0.119997	0.99988	Sox1
ENSMUSG00000100396	27.3147	0.727671	0.46805	1.55468	0.120021	0.99988	NA
ENSMUSG00000046449	249.103	-1.01555	0.653418	-1.55421	0.120134	0.99988	Nexmif
ENSMUSG00000068696	1285.86	-2.42787	1.56258	-1.55376	0.120243	0.99988	Gpr88
ENSMUSG00000022829	89.7771	-0.720292	0.463922	-1.55261	0.120515	0.99988	Stxbp5l
ENSMUSG00000021838	953.018	0.400917	0.258315	1.55205	0.120651	0.99988	Samd4
ENSMUSG00000055523	16.8883	-1.5085	0.972257	-1.55154	0.120772	0.99988	Gucy2g
ENSMUSG00000031971	296.879	-0.79448	0.512078	-1.55148	0.120786	0.99988	Ccsap
ENSMUSG00000086587	16.6582	-1.08273	0.698528	-1.55002	0.121137	0.99988	Gm11837
ENSMUSG00000029554	304.23	0.287871	0.185764	1.54966	0.121223	0.99988	Mad1l1
ENSMUSG00000020331	4000.13	0.522659	0.337346	1.54933	0.121303	0.99988	Hcn2
ENSMUSG00000083695	19.5793	-1.03262	0.666558	-1.54918	0.121339	0.99988	Rnf138rt1
ENSMUSG00000018217	1302.24	0.743772	0.480239	1.54875	0.121441	0.99988	Pmp22
ENSMUSG00000042672	27.7061	-0.79735	0.514919	-1.5485	0.121503	0.99988	Dcst1
ENSMUSG00000006373	4930.86	-0.49982	0.322947	-1.54768	0.121699	0.99988	Pgrmc1
ENSMUSG00000035852	11.3946	1.1473	0.741582	1.5471	0.121839	0.99988	Misp
ENSMUSG00000051401	20.7092	-1.21672	0.7871	-1.54583	0.122146	0.99988	Kctd16
ENSMUSG00000056055	13.94	-0.94769	0.613393	-1.545	0.122347	0.99988	Sag
ENSMUSG00000021615	133.983	-0.390846	0.252987	-1.54492	0.122365	0.99988	Xrcc4
ENSMUSG00000030792	26.5185	-1.08201	0.700396	-1.54485	0.122383	0.99988	Dkkl1
ENSMUSG00000041426	327.673	0.31283	0.20252	1.54469	0.122422	0.99988	Hibch
ENSMUSG00000035551	37.1324	-1.78029	1.1529	-1.54419	0.122543	0.99988	Igfbpl1
ENSMUSG00000056316	20.6367	-0.856328	0.554567	-1.54414	0.122555	0.99988	NA
ENSMUSG00000060780	356.993	-0.95657	0.619618	-1.54381	0.122635	0.99988	Lrrtm1
ENSMUSG00000046167	19.2499	-1.40718	0.911881	-1.54316	0.122792	0.99988	Gldn
ENSMUSG00000085069	109.335	-1.40396	0.909886	-1.54301	0.122829	0.99988	Prdm16os
ENSMUSG00000039114	712.594	0.495093	0.320865	1.54299	0.122832	0.99988	Nrn1
ENSMUSG00000033615	10208.5	0.492056	0.318905	1.54295	0.122842	0.99988	Cplx1
ENSMUSG00000029659	210.634	0.589561	0.382255	1.54232	0.122995	0.99988	Medag
ENSMUSG00000038173	391.394	0.8291	0.537888	1.5414	0.12322	0.99988	Enpp6
ENSMUSG00000023571	134.299	-0.519807	0.337505	-1.54015	0.123525	0.99988	C1qtnf12
ENSMUSG00000049112	61.6481	-1.13003	0.734339	-1.53885	0.123842	0.99988	Oxtr
ENSMUSG00000023084	14.9205	-1.21046	0.787677	-1.53674	0.124356	0.99988	Lrrc71
ENSMUSG00000046637	28.6898	-1.11493	0.725586	-1.53659	0.124393	0.99988	Ttc34
ENSMUSG00000032281	3450.24	0.328465	0.213834	1.53607	0.12452	0.99988	Acsbg1
ENSMUSG00000041078	603.517	-0.861652	0.561414	-1.53479	0.124835	0.99988	Grid1
ENSMUSG00000026241	155.115	0.875443	0.570436	1.53469	0.12486	0.99988	Nppc
ENSMUSG00000040563	1351.1	-0.454412	0.296138	-1.53446	0.124917	0.99988	Plppr2
ENSMUSG00000070576	223.692	-1.00721	0.656425	-1.53439	0.124934	0.99988	Mn1
ENSMUSG00000042350	684.233	-0.865056	0.563823	-1.53427	0.124963	0.99988	Arel1
ENSMUSG00000006711	157.116	-0.902895	0.588635	-1.53388	0.125059	0.99988	D130043K22Rik
ENSMUSG00000075318	1763.71	-0.686066	0.44731	-1.53376	0.125089	0.99988	Scn2a
ENSMUSG00000035042	17.9934	-1.45869	0.9514	-1.5332	0.125226	0.99988	Ccl5
ENSMUSG00000025262	185.906	-1.04305	0.680332	-1.53315	0.125239	0.99988	Fam120c
ENSMUSG00000029420	552.144	-0.904416	0.590152	-1.53252	0.125395	0.99988	Rimbp2
ENSMUSG00002075524	59.6414	0.576101	0.375975	1.53228	0.125453	0.99988	NA
ENSMUSG00000118664	1942.32	-0.619218	0.404325	-1.53149	0.125649	0.99988	Tusc3
ENSMUSG00000055945	2606.62	0.538435	0.35163	1.53126	0.125706	0.99988	Prr18
ENSMUSG00000063887	472.74	-0.784347	0.512338	-1.53092	0.12579	0.99988	Nlgn1
ENSMUSG00000028967	601.148	0.299711	0.195834	1.53043	0.12591	0.99988	Errfi1
ENSMUSG00000025068	440.589	-0.32037	0.209366	-1.53019	0.125969	0.99988	Gsto1
ENSMUSG00000036256	446.153	0.480624	0.314208	1.52964	0.126107	0.99988	Igfbp7
ENSMUSG00000001785	308.439	-0.343107	0.224329	-1.52948	0.126145	0.99988	Pwp1
ENSMUSG00000068798	936.52	0.426149	0.278649	1.52934	0.12618	0.99988	Rap1a
ENSMUSG00000032743	257.958	-0.373953	0.244575	-1.52899	0.126267	0.99988	Katnip
ENSMUSG00000024524	2551.61	-0.813043	0.531907	-1.52855	0.126377	0.99988	Gnal
ENSMUSG00000052848	35.6052	-0.911929	0.597138	-1.52717	0.12672	0.99988	C130026L21Rik
ENSMUSG00000034686	196.168	-1.05538	0.691093	-1.52711	0.126733	0.99988	Prr7
ENSMUSG00000033805	204.206	-0.526121	0.344583	-1.52683	0.126802	0.99988	Ephx4
ENSMUSG00000033624	97.5526	-0.691858	0.453241	-1.52647	0.126893	0.99988	Pdpr
ENSMUSG00000021256	162.103	0.5243	0.343516	1.52628	0.126941	0.99988	Vash1
ENSMUSG00000078570	154.69	0.417667	0.27371	1.52595	0.127023	0.99988	1110065P20Rik
ENSMUSG00000042680	100.408	-1.11738	0.732356	-1.52573	0.127078	0.99988	Garem1
ENSMUSG00000036585	2944.56	0.472204	0.309664	1.52489	0.127286	0.99988	Fgf1
ENSMUSG00000079428	12.5375	-1.06382	0.697813	-1.52451	0.127381	0.99988	Tceal7
ENSMUSG00000048732	40.0178	-1.13787	0.746396	-1.52448	0.127388	0.99988	Klhl11
ENSMUSG00000049892	146.778	-0.882863	0.579221	-1.52423	0.127452	0.99988	Rasd1
ENSMUSG00000035914	113.962	-0.490553	0.321883	-1.52401	0.127506	0.99988	Cd276
ENSMUSG00000037254	82.54	0.737208	0.483844	1.52365	0.127597	0.99988	Itih2
ENSMUSG00000058441	2246.83	0.464841	0.305243	1.52286	0.127795	0.99988	Panx2
ENSMUSG00000020189	956.372	-0.715677	0.470204	-1.52206	0.127995	0.99988	Osbpl8
ENSMUSG00000103280	18.27	-1.44862	0.952175	-1.52138	0.128165	0.99988	NA
ENSMUSG00000051351	323.126	-0.421162	0.276895	-1.52101	0.128256	0.99988	Zfp46
ENSMUSG00000087403	498.168	-0.533716	0.350896	-1.52101	0.128257	0.99988	Kantr
ENSMUSG00000021023	78.1385	-0.522438	0.343485	-1.52099	0.128262	0.99988	Prorp
ENSMUSG00000089997	14.0104	-1.17447	0.772225	-1.52088	0.128289	0.99988	1810020O05Rik
ENSMUSG00000027536	12.0411	1.24388	0.817953	1.52073	0.128328	0.99988	Chmp4c
ENSMUSG00000062232	691.182	-0.77115	0.507495	-1.51952	0.128631	0.99988	Rapgef2
ENSMUSG00000033676	2125.56	-0.695753	0.458016	-1.51906	0.128748	0.99988	Gabrb3
ENSMUSG00000071862	508.409	-0.720271	0.474199	-1.51892	0.128782	0.99988	Lrrtm2
ENSMUSG00000066442	38.4571	0.628918	0.414095	1.51878	0.128819	0.99988	Mthfs
ENSMUSG00000020827	2293.23	-0.458185	0.301731	-1.51852	0.128884	0.99988	Mink1
ENSMUSG00000008496	189.315	-0.408473	0.269055	-1.51818	0.12897	0.99988	Pou2f2
ENSMUSG00000033961	178.229	-0.42921	0.282762	-1.51792	0.129035	0.99988	Zfp446
ENSMUSG00000032766	849.802	0.660428	0.435221	1.51745	0.129152	0.99988	Gng11
ENSMUSG00000052423	174.487	-0.543527	0.358219	-1.5173	0.12919	0.99988	B4galt3
ENSMUSG00000024206	58.5154	-0.516891	0.340991	-1.51585	0.129557	0.99988	Rfx2
ENSMUSG00000074737	9.82643	1.38579	0.914282	1.51571	0.129592	0.99988	NA
ENSMUSG00000050910	705.147	0.450238	0.297139	1.51524	0.129711	0.99988	Cdr2l
ENSMUSG00000068615	230.505	0.513961	0.339235	1.51506	0.129758	0.99988	Gjd2
ENSMUSG00000034714	1358.11	0.378175	0.249801	1.51391	0.130049	0.99988	Ttyh2
ENSMUSG00000046185	140.566	-0.458482	0.30286	-1.51384	0.130066	0.99988	Zfp84
ENSMUSG00000020251	31.3612	-0.996481	0.658313	-1.51369	0.130105	0.99988	Glt8d2
ENSMUSG00000044646	63.1727	-1.32328	0.874318	-1.5135	0.130152	0.99988	Zbtb7c
ENSMUSG00000059003	850.63	-0.414976	0.274278	-1.51297	0.130287	0.99988	Grin2a
ENSMUSG00000045903	121.398	-0.826413	0.546506	-1.51218	0.130489	0.99988	Npas4
ENSMUSG00000030588	362.361	0.293034	0.193784	1.51217	0.130491	0.99988	Yif1b
ENSMUSG00000021684	500.113	-0.88622	0.586188	-1.51184	0.130576	0.99988	Pde8b
ENSMUSG00000032899	20.9146	-1.13753	0.752912	-1.51085	0.130828	0.99988	Styk1
ENSMUSG00000032034	28.4195	-1.4169	0.938662	-1.50949	0.131175	0.99988	Kcnj5
ENSMUSG00000078532	323.761	0.455798	0.301989	1.50932	0.131217	0.99988	Nkain1
ENSMUSG00000004626	360.686	-0.789558	0.523409	-1.50849	0.131429	0.99988	Stxbp2
ENSMUSG00000029710	101.792	0.421421	0.279419	1.5082	0.131502	0.99988	Ephb4
ENSMUSG00000006522	1846.16	-0.378644	0.251209	-1.50729	0.131737	0.99988	Itih3
ENSMUSG00000042045	13.133	-1.23378	0.819032	-1.50639	0.131966	0.99988	Sln
ENSMUSG00000106498	63.4008	0.493124	0.327395	1.50621	0.132014	0.99988	NA
ENSMUSG00000027419	2314.34	-0.594638	0.394883	-1.50586	0.132104	0.99988	Pcsk2
ENSMUSG00000010476	432.139	0.704401	0.467818	1.50572	0.13214	0.99988	Ebf3
ENSMUSG00000083245	14.2069	-0.890194	0.591538	-1.50488	0.132355	0.99988	Gm11185
ENSMUSG00000031953	127.534	0.38947	0.258953	1.50402	0.132577	0.99988	Tmem170
ENSMUSG00000047246	125.998	0.516895	0.343737	1.50375	0.132645	0.99988	H2bc6
ENSMUSG00000015143	560.558	-0.56899	0.37861	-1.50284	0.132881	0.99988	Actn1
ENSMUSG00000048232	497.453	-0.708675	0.471592	-1.50273	0.132909	0.99988	Fbxo10
ENSMUSG00000038552	1547.7	0.313479	0.208676	1.50223	0.133038	0.99988	Fndc4
ENSMUSG00000101693	47.9976	0.902871	0.60126	1.50163	0.133193	0.99988	Gm19461
ENSMUSG00000061414	20.6435	-0.820122	0.546179	-1.50156	0.13321	0.99988	Cracr2a
ENSMUSG00000018470	923.055	0.697535	0.464568	1.50147	0.133234	0.99988	Kcnab3
ENSMUSG00000040322	43.7323	-0.571582	0.380825	-1.50091	0.13338	0.99988	Slc25a24
ENSMUSG00000061742	9.17547	-1.49908	0.998921	-1.5007	0.133432	0.99988	Slc22a12
ENSMUSG00000031310	1472.24	-0.471659	0.314332	-1.50051	0.133482	0.99988	Zmym3
ENSMUSG00000028610	17.4937	-1.42379	0.949071	-1.5002	0.133563	0.99988	Dmrtb1
ENSMUSG00000002190	368.359	0.679782	0.453233	1.49985	0.133653	0.99988	Clgn
ENSMUSG00000029204	14.3828	-0.886315	0.591019	-1.49964	0.133708	0.99988	Rhoh
ENSMUSG00000020864	3130.06	0.295218	0.196967	1.49882	0.133921	0.99988	Ankrd40
ENSMUSG00000028383	997.157	0.423114	0.282641	1.497	0.134393	0.99988	Hsdl2
ENSMUSG00000036510	403.871	-0.757712	0.506193	-1.49688	0.134424	0.99988	Cdh8
ENSMUSG00000023949	13.1079	-1.42725	0.954261	-1.49566	0.134742	0.99988	Tcte1
ENSMUSG00000074782	66.7764	-0.740589	0.495186	-1.49558	0.134764	0.99988	4833422C13Rik
ENSMUSG00000043467	62.5638	-0.628587	0.4203	-1.49557	0.134766	0.99988	Zbtb37
ENSMUSG00000020232	377.623	0.454308	0.303893	1.49496	0.134925	0.99988	Hmg20b
ENSMUSG00000064043	254.401	-0.791081	0.529454	-1.49415	0.135138	0.99988	Trerf1
ENSMUSG00000025372	1581.79	-0.820873	0.549529	-1.49377	0.135234	0.99988	Baiap2
ENSMUSG00000048915	156.308	-0.942623	0.631246	-1.49327	0.135365	0.99988	Efna5
ENSMUSG00000038335	208.795	-0.630591	0.422437	-1.49275	0.135504	0.99988	Tsr1
ENSMUSG00000020273	173.912	-0.54959	0.368278	-1.49233	0.135614	0.99988	Papolg
ENSMUSG00000035228	120.496	-0.740249	0.496072	-1.49222	0.135641	0.99988	Ccdc106
ENSMUSG00000041438	256.025	-0.39215	0.262863	-1.49184	0.135741	0.99988	Utp4
ENSMUSG00000052534	1815.05	-0.499865	0.335149	-1.49147	0.135838	0.99988	Pbx1
ENSMUSG00000020629	786.403	0.295662	0.198356	1.49056	0.136076	0.99988	Adi1
ENSMUSG00000026736	14.5033	1.02028	0.684537	1.49046	0.136103	0.99988	4930426L09Rik
ENSMUSG00000027221	1579.55	-0.788039	0.528807	-1.49022	0.136166	0.99988	Chst1
ENSMUSG00000044734	542.275	0.698151	0.468533	1.49008	0.136204	0.99988	Serpinb1a
ENSMUSG00000074899	12.3548	-1.21661	0.816964	-1.48918	0.136439	0.99988	Sptbn5
ENSMUSG00000060176	27.9601	-1.51812	1.01949	-1.48909	0.136463	0.99988	Kif27
ENSMUSG00000033726	22.1035	-1.47283	0.98924	-1.48885	0.136528	0.99988	Emx1
ENSMUSG00000033671	576.007	-0.27668	0.185836	-1.48884	0.136529	0.99988	Cep350
ENSMUSG00000024862	3665.65	0.272686	0.183245	1.48809	0.136726	0.99988	Klc2
ENSMUSG00000115149	41.332	0.602381	0.404885	1.48778	0.136808	0.99988	9330188P03Rik
ENSMUSG00000047604	81.577	-0.545306	0.366755	-1.48684	0.137057	0.99988	Frat2
ENSMUSG00000018433	205.097	-0.487748	0.328148	-1.48637	0.137183	0.99988	Nol11
ENSMUSG00000068205	619.784	-0.363883	0.244872	-1.48601	0.137275	0.99988	Macrod2
ENSMUSG00000025468	1888.71	-0.557556	0.375209	-1.48599	0.137282	0.99988	Caly
ENSMUSG00000031207	968.353	0.44911	0.302238	1.48595	0.137293	0.99988	Msn
ENSMUSG00000026155	165.031	-0.708895	0.477312	-1.48518	0.137496	0.99988	Smap1
ENSMUSG00000037031	559.208	0.362999	0.244479	1.48479	0.137601	0.99988	Tspan15
ENSMUSG00000038141	296.441	-0.424436	0.285894	-1.48459	0.137652	0.99988	Tmem181a
ENSMUSG00000045761	49.1106	-1.023	0.6896	-1.48347	0.137951	0.99988	Togaram2
ENSMUSG00000105867	264.423	-0.821511	0.553815	-1.48337	0.137977	0.99988	Gm42517
ENSMUSG00000050157	22.9982	-1.175	0.792132	-1.48334	0.137984	0.99988	Gm867
ENSMUSG00000033487	742.119	-0.504312	0.339996	-1.48329	0.137998	0.99988	Fndc3a
ENSMUSG00000023022	209.082	0.336334	0.226955	1.48194	0.138356	0.99988	Lima1
ENSMUSG00000048503	228.925	-0.367165	0.24782	-1.48158	0.138453	0.99988	Tlcd5
ENSMUSG00000022197	406.586	-1.01085	0.682962	-1.4801	0.138847	0.99988	Pdzd2
ENSMUSG00000063358	4215.63	-0.605417	0.409045	-1.48007	0.138853	0.99988	Mapk1
ENSMUSG00000032854	2064.44	0.781815	0.528261	1.47998	0.138879	0.99988	Ugt8a
ENSMUSG00000033427	21.5834	-1.46599	0.990618	-1.47988	0.138906	0.99988	Upb1
ENSMUSG00000031353	1532.13	-0.313479	0.211843	-1.47977	0.138935	0.99988	Rbbp7
ENSMUSG00000015341	1510.13	0.325833	0.220268	1.47926	0.139071	0.99988	Golga7
ENSMUSG00000033022	333.261	-0.615204	0.415947	-1.47905	0.139128	0.99988	Cdo1
ENSMUSG00000056220	105.424	0.641706	0.433963	1.47871	0.139217	0.99988	Pla2g4a
ENSMUSG00000009075	1381.45	0.655646	0.443479	1.47842	0.139297	0.99988	Cabp7
ENSMUSG00000119958	39.5255	-1.02748	0.695253	-1.47785	0.139447	0.99988	NA
ENSMUSG00000043448	830.173	0.757638	0.51305	1.47673	0.139747	0.99988	Gjc2
ENSMUSG00000028778	73.1386	0.819725	0.555097	1.47672	0.13975	0.99988	Hcrtr1
ENSMUSG00000023909	1049.72	0.429475	0.290895	1.47639	0.139839	0.99988	Paqr4
ENSMUSG00000021303	737.439	-0.857314	0.580725	-1.47628	0.139868	0.99988	Gng4
ENSMUSG00000028017	23.3598	-0.852177	0.577246	-1.47628	0.139869	0.99988	Egf
ENSMUSG00000034480	213.48	-0.660353	0.447376	-1.47606	0.139928	0.99988	Diaph2
ENSMUSG00000005893	193.748	-0.738364	0.500505	-1.47524	0.140149	0.99988	Nr2c2
ENSMUSG00000024036	88.5832	-0.799201	0.541861	-1.47492	0.140234	0.99988	Slc37a1
ENSMUSG00000032575	793.663	0.379255	0.257155	1.47481	0.140264	0.99988	Manf
ENSMUSG00000073988	133.706	0.461467	0.313057	1.47407	0.140464	0.99988	Ttpa
ENSMUSG00000001627	424.076	0.277402	0.188383	1.47255	0.140874	0.99988	Ifrd1
ENSMUSG00000042129	360.861	0.741436	0.503507	1.47254	0.140874	0.99988	Rassf4
ENSMUSG00000044933	198.385	-0.364761	0.247723	-1.47246	0.140898	0.99988	Sstr3
ENSMUSG00000105245	35.1517	-0.728413	0.494853	-1.47198	0.141026	0.99988	NA
ENSMUSG00000061762	728.99	-1.0962	0.744841	-1.47173	0.141094	0.99988	Tac1
ENSMUSG00000051331	556.585	-0.524522	0.356646	-1.47071	0.141371	0.99988	Cacna1c
ENSMUSG00000031155	520.278	-0.355481	0.241719	-1.47063	0.14139	0.99988	Pim2
ENSMUSG00000025437	240.441	-0.934716	0.635638	-1.47052	0.141422	0.99988	Usp33
ENSMUSG00000021253	391.563	0.525425	0.357462	1.46987	0.141596	0.99988	Tgfb3
ENSMUSG00000035954	757.603	-0.63357	0.431128	-1.46956	0.14168	0.99988	Dock4
ENSMUSG00000020116	471.647	0.290292	0.197578	1.46926	0.141763	0.99988	Pno1
ENSMUSG00000000184	240.955	-0.849277	0.578326	-1.46851	0.141966	0.99988	Ccnd2
ENSMUSG00000024042	166.873	-0.715614	0.487474	-1.46801	0.142103	0.99988	Sik1
ENSMUSG00000042225	64.8076	-0.504766	0.343931	-1.46764	0.142202	0.99988	Ammecr1
ENSMUSG00000024622	241.687	-0.543064	0.370166	-1.46708	0.142353	0.99988	Hmgxb3
ENSMUSG00000020333	3363.02	0.289561	0.197416	1.46675	0.142443	0.99988	Acsl6
ENSMUSG00000103334	8.04767	1.68137	1.14693	1.46597	0.142656	0.99988	NA
ENSMUSG00000026014	465.455	-0.44391	0.303012	-1.46499	0.142923	0.99988	Raph1
ENSMUSG00000056215	36.6102	-1.21887	0.832	-1.46498	0.142926	0.99988	Lrguk
ENSMUSG00000087026	40.4593	-0.868912	0.593239	-1.46469	0.143005	0.99988	A230103J11Rik
ENSMUSG00000056342	906.233	-0.464308	0.317043	-1.46449	0.143059	0.99988	Usp34
ENSMUSG00000033068	799.079	-0.428248	0.292498	-1.46411	0.143165	0.99988	Entpd6
ENSMUSG00000036473	760.804	-0.448803	0.306577	-1.46392	0.143217	0.99988	Tbc1d24
ENSMUSG00000024817	488.043	-0.370495	0.253209	-1.4632	0.143414	0.99988	Uhrf2
ENSMUSG00000037852	25365.6	-0.347444	0.237503	-1.4629	0.143494	0.99988	Cpe
ENSMUSG00000036792	463.096	-0.50647	0.346302	-1.46251	0.143601	0.99988	Mbd5
ENSMUSG00000079557	1702.32	0.391048	0.267384	1.4625	0.143605	0.99988	Marchf2
ENSMUSG00000021608	539.534	-0.314909	0.215334	-1.46242	0.143625	0.99988	Lpcat1
ENSMUSG00000079018	670.776	0.492488	0.336794	1.46228	0.143664	0.99988	Ly6c1
ENSMUSG00000024330	487.99	0.67285	0.460194	1.4621	0.143714	0.99988	Col11a2
ENSMUSG00000035164	99.4254	-0.786165	0.537838	-1.46171	0.14382	0.99988	Zc3h12c
ENSMUSG00000020607	530.608	-0.788229	0.539293	-1.4616	0.143852	0.99988	Lratd1
ENSMUSG00000121238	59.3376	-0.488732	0.334473	-1.4612	0.143961	0.99988	NA
ENSMUSG00000021070	93.891	0.726186	0.497128	1.46076	0.14408	0.99988	Bdkrb2
ENSMUSG00000040964	836.466	0.275955	0.188946	1.4605	0.144153	0.99988	Arhgef10l
ENSMUSG00000021062	1728.81	-0.546504	0.374257	-1.46024	0.144225	0.99988	Rab15
ENSMUSG00000027199	5202.24	0.53632	0.367333	1.46004	0.14428	0.99988	Gatm
ENSMUSG00000036699	2439.35	-0.905853	0.620468	-1.45995	0.144304	0.99988	Zcchc12
ENSMUSG00000120237	22.5082	-1.37784	0.943944	-1.45966	0.144384	0.99988	NA
ENSMUSG00000026834	176.738	-0.935897	0.64127	-1.45944	0.144444	0.99988	Acvr1c
ENSMUSG00000022768	19.0358	-0.899199	0.616206	-1.45925	0.144496	0.99988	Ccdc116
ENSMUSG00000097464	35.0544	-1.56429	1.07228	-1.45885	0.144607	0.99988	NA
ENSMUSG00000021140	770.285	-0.524346	0.359463	-1.45869	0.14465	0.99988	Pcnx
ENSMUSG00000034463	223.098	-0.745116	0.510902	-1.45843	0.144722	0.99988	Scara3
ENSMUSG00000058152	59.2443	-1.18866	0.815481	-1.45762	0.144946	0.99988	Chsy3
ENSMUSG00000026018	420.489	-0.520778	0.357612	-1.45627	0.145319	0.99988	Ica1l
ENSMUSG00000031385	559.054	0.571462	0.392477	1.45604	0.145382	0.99988	Plxnb3
ENSMUSG00000051669	41.9905	0.587504	0.403588	1.4557	0.145474	0.99988	AU021092
ENSMUSG00000048603	46.26	-0.519052	0.356674	-1.45525	0.145599	0.99988	Gm9828
ENSMUSG00000037411	21.3213	-1.16764	0.802416	-1.45516	0.145625	0.99988	Serpine1
ENSMUSG00000016346	3100.77	-0.557231	0.382945	-1.45512	0.145636	0.99988	Kcnq2
ENSMUSG00000086119	161.526	-0.76	0.522318	-1.45505	0.145654	0.99988	NA
ENSMUSG00000070390	9.49671	1.13881	0.782744	1.45489	0.145699	0.99988	Nlrp1b
ENSMUSG00000121079	67.0678	0.599156	0.411891	1.45465	0.145767	0.99988	NA
ENSMUSG00000042388	2019.09	-0.583288	0.401216	-1.4538	0.146002	0.99988	Dlgap3
ENSMUSG00000023919	81.3501	0.443661	0.305375	1.45284	0.146267	0.99988	Cenpq
ENSMUSG00000028278	1394.23	-0.652937	0.449476	-1.45266	0.146318	0.99988	Rragd
ENSMUSG00000049804	805.526	-0.530468	0.365289	-1.45219	0.14645	0.99988	Armcx4
ENSMUSG00000035283	132.076	-0.726407	0.501585	-1.44822	0.147555	0.99988	Adrb1
ENSMUSG00000057506	366.152	0.311454	0.215076	1.44811	0.147586	0.99988	Bloc1s2
ENSMUSG00000032038	474.121	0.273453	0.188868	1.44785	0.147658	0.99988	St3gal4
ENSMUSG00000044167	479.85	-0.523353	0.361503	-1.44772	0.147697	0.99988	Foxo1
ENSMUSG00000039633	268.9	-0.511643	0.353493	-1.44739	0.147787	0.99988	Lonrf1
ENSMUSG00000030532	61.1537	0.446553	0.30857	1.44717	0.147851	0.99988	Hddc3
ENSMUSG00000033955	535.545	-0.342529	0.23673	-1.44692	0.14792	0.99988	Tnks1bp1
ENSMUSG00000025969	536.829	-0.959391	0.663534	-1.44588	0.148211	0.99988	Nrp2
ENSMUSG00000117192	15.7635	-1.04277	0.721497	-1.44529	0.148378	0.99988	Gm18649
ENSMUSG00000064343	27.0914	-1.30608	0.904324	-1.44426	0.148666	0.99988	NA
ENSMUSG00000039835	436.609	0.321764	0.222879	1.44367	0.148831	0.99988	Nhsl1
ENSMUSG00000029434	994.346	-0.363749	0.252035	-1.44325	0.148951	0.99988	Vps33a
ENSMUSG00000113309	49.3136	-0.662725	0.459285	-1.44295	0.149035	0.99988	NA
ENSMUSG00000035653	407.805	-0.750488	0.52021	-1.44266	0.149115	0.99988	Lrfn5
ENSMUSG00000026219	2162.69	-0.282666	0.195957	-1.44249	0.149165	0.99988	Trip12
ENSMUSG00000002012	1188.82	-0.537434	0.372631	-1.44227	0.149226	0.99988	Pnck
ENSMUSG00000045349	678.514	-0.670939	0.465267	-1.44205	0.149288	0.99988	Sh2d5
ENSMUSG00000007656	2030.85	-0.605967	0.420318	-1.44169	0.149391	0.99988	Arpp19
ENSMUSG00000029840	2962.45	-0.468193	0.324977	-1.44069	0.149671	0.99988	Mtpn
ENSMUSG00000041708	653.066	-0.894545	0.620915	-1.44069	0.149673	0.99988	Mpped1
ENSMUSG00000108601	70.8724	-0.680018	0.472014	-1.44067	0.149677	0.99988	NA
ENSMUSG00000046447	10557.1	-0.503095	0.349329	-1.44018	0.149817	0.99988	Camk2n1
ENSMUSG00000078779	94.8068	-0.464467	0.322538	-1.44004	0.149857	0.99988	Zfp59
ENSMUSG00000036327	315.7	-0.419275	0.291341	-1.43912	0.150116	0.99988	Qsox2
ENSMUSG00000049225	1200.63	-0.484183	0.336814	-1.43754	0.150565	0.99988	Pdp1
ENSMUSG00000045441	99.5224	-1.17412	0.816835	-1.43741	0.150602	0.99988	Gprin3
ENSMUSG00000040570	523.8	-0.530486	0.369164	-1.43699	0.15072	0.99988	Rundc3b
ENSMUSG00000004187	4096.19	-0.417061	0.290438	-1.43597	0.151011	0.99988	Kifc2
ENSMUSG00000057751	79.8912	-0.550863	0.383623	-1.43595	0.151017	0.99988	Megf6
ENSMUSG00000049624	198.354	-0.384917	0.268182	-1.43528	0.151207	0.99988	Slc17a5
ENSMUSG00000027643	12.623	-1.27919	0.89131	-1.43518	0.151234	0.99988	Ghrh
ENSMUSG00000030606	16.3827	-0.923754	0.643824	-1.43479	0.151346	0.99988	Hapln3
ENSMUSG00000037613	10.4465	1.15934	0.808218	1.43444	0.151447	0.99988	Tnfrsf23
ENSMUSG00000092035	1716.8	-0.920921	0.642061	-1.43432	0.151481	0.99988	Peg10
ENSMUSG00000006403	635.741	0.505762	0.352646	1.43419	0.151518	0.99988	Adamts4
ENSMUSG00000038855	1618.99	0.429604	0.299612	1.43387	0.151609	0.99988	Itpkb
ENSMUSG00000020628	838.347	-0.296383	0.206718	-1.43376	0.151642	0.99988	Trappc12
ENSMUSG00000021767	372.996	-0.469021	0.327129	-1.43375	0.151644	0.99988	Kat6b
ENSMUSG00000030587	9.28277	-1.04944	0.732047	-1.43356	0.151697	0.99988	2200002D01Rik
ENSMUSG00000039354	455.289	-0.40542	0.282816	-1.43351	0.151712	0.99988	Smarcal1
ENSMUSG00000049489	247.577	0.298464	0.208209	1.43349	0.151719	0.99988	Ccnq
ENSMUSG00000005547	8.52436	-1.23518	0.861689	-1.43344	0.151731	0.99988	Cyp2a5
ENSMUSG00000060534	241.578	-0.929669	0.648846	-1.43281	0.151913	0.99988	Dcc
ENSMUSG00000022311	220.887	-0.865191	0.603979	-1.43248	0.152005	0.99988	Csmd3
ENSMUSG00000030357	3513.36	0.285586	0.19944	1.43194	0.152161	0.99988	Fkbp4
ENSMUSG00000041673	13.2394	-1.19017	0.831255	-1.43178	0.152208	0.99988	Lrrc18
ENSMUSG00000026830	2911.36	0.638624	0.446045	1.43175	0.152216	0.99988	Ermn
ENSMUSG00000085609	16.5001	-0.847362	0.592062	-1.4312	0.152372	0.99988	NA
ENSMUSG00000038774	250.465	-0.417445	0.291725	-1.43096	0.152443	0.99988	Ascc3
ENSMUSG00000049176	646.17	-0.55534	0.388203	-1.43054	0.152562	0.99988	Frmpd4
ENSMUSG00000045328	11.013	-0.982203	0.686747	-1.43022	0.152652	0.99988	Cenpe
ENSMUSG00000027832	10.7553	0.985247	0.688956	1.43006	0.1527	0.99988	Ptx3
ENSMUSG00000090100	1666.55	0.348307	0.243588	1.4299	0.152745	0.99988	Ttbk2
ENSMUSG00000043671	570.199	-0.619274	0.433114	-1.42982	0.15277	0.99988	Dpy19l3
ENSMUSG00000045573	3951.12	-0.782575	0.547344	-1.42977	0.152784	0.99988	Penk
ENSMUSG00000103713	74.4172	-0.691245	0.483493	-1.42969	0.152806	0.99988	NA
ENSMUSG00000021186	335.523	-0.640023	0.447667	-1.42969	0.152807	0.99988	Fbln5
ENSMUSG00000042557	443.205	-0.400803	0.28042	-1.42929	0.15292	0.99988	Sin3a
ENSMUSG00000037370	205.229	0.489759	0.343	1.42787	0.15333	0.99988	Enpp1
ENSMUSG00000021360	153.006	-0.851895	0.596679	-1.42773	0.153371	0.99988	Gcnt2
ENSMUSG00000037060	395.123	0.376845	0.263962	1.42765	0.153393	0.99988	Cavin3
ENSMUSG00000117286	71.519	-0.886245	0.62111	-1.42687	0.153616	0.99988	Gm1043
ENSMUSG00000055629	855.9	-0.490079	0.343555	-1.42649	0.153726	0.99988	B4galnt4
ENSMUSG00000052407	13.7658	-0.944429	0.662569	-1.4254	0.15404	0.99988	Ccdc171
ENSMUSG00000075296	20.1029	-1.25955	0.883665	-1.42537	0.154051	0.99988	Aldh3b2
ENSMUSG00000105741	11.7806	-1.05249	0.738932	-1.42434	0.154347	0.99988	NA
ENSMUSG00000043441	91.5797	-1.10241	0.774028	-1.42424	0.154376	0.99988	Gpr149
ENSMUSG00000018589	249.672	-0.910449	0.639653	-1.42335	0.154635	0.99988	Glra2
ENSMUSG00000000305	276.716	-0.770735	0.541509	-1.42331	0.154646	0.99988	Cdh4
ENSMUSG00000050144	949.709	-0.367955	0.25862	-1.42276	0.154805	0.99988	Slc25a44
ENSMUSG00000020536	1069.4	0.291017	0.204623	1.42222	0.154964	0.99988	Llgl1
ENSMUSG00000020892	113.584	-1.06468	0.748759	-1.42192	0.155049	0.99988	Aloxe3
ENSMUSG00000120316	13.9499	0.928953	0.653679	1.42111	0.155283	0.99988	NA
ENSMUSG00000047342	171.857	-0.357258	0.251514	-1.42043	0.155483	0.99988	Zfp286
ENSMUSG00000036817	808.459	-0.354731	0.249748	-1.42036	0.155504	0.99988	Sun1
ENSMUSG00000028747	20.0946	-1.53288	1.07929	-1.42026	0.155532	0.99988	Htr6
ENSMUSG00000020454	656.19	-0.308707	0.217372	-1.42018	0.155555	0.99988	Eif4enif1
ENSMUSG00000028005	1431.7	-0.706341	0.497522	-1.41972	0.15569	0.99988	Gucy1b1
ENSMUSG00000020654	186.337	-0.797834	0.561988	-1.41966	0.155705	0.99988	Adcy3
ENSMUSG00000078773	19.9998	0.76713	0.54036	1.41966	0.155705	0.99988	Rad54b
ENSMUSG00000027408	122.406	-0.559209	0.394134	-1.41883	0.155949	0.99988	Cpxm1
ENSMUSG00000011884	1556.81	0.593006	0.417968	1.41878	0.155963	0.99988	Gltp
ENSMUSG00000011382	183.199	-0.44891	0.316466	-1.41851	0.156043	0.99988	Dhdh
ENSMUSG00000058153	1879.81	-0.588653	0.414989	-1.41848	0.156051	0.99988	Sez6l
ENSMUSG00000001986	1465.65	-0.375139	0.264518	-1.4182	0.156133	0.99988	Gria3
ENSMUSG00000028645	1711.67	0.329451	0.232309	1.41816	0.156145	0.99988	Slc2a1
ENSMUSG00000006464	373.364	-0.4681	0.330272	-1.41732	0.156391	0.99988	Bbs1
ENSMUSG00000058756	6078.59	-0.411509	0.290364	-1.41722	0.156418	0.99988	Thra
ENSMUSG00000031119	100.203	-0.816114	0.576427	-1.41581	0.15683	0.99988	Gpc4
ENSMUSG00000003346	2034.52	0.286943	0.202769	1.41512	0.157033	0.99988	Abhd17a
ENSMUSG00000000794	250.251	-0.928808	0.65637	-1.41507	0.157049	0.99988	Kcnn3
ENSMUSG00000032380	39.2477	0.587385	0.415202	1.4147	0.157157	0.99988	Dapk2
ENSMUSG00000055653	132.261	-0.988182	0.699067	-1.41357	0.157487	0.99988	Gpc3
ENSMUSG00000030584	326.608	-0.60489	0.428022	-1.41322	0.157591	0.99988	Dpf1
ENSMUSG00000103329	22.4565	1.06239	0.751978	1.41279	0.157717	0.99988	NA
ENSMUSG00000034377	1612.64	0.233646	0.165388	1.41271	0.157741	0.99988	Tulp4
ENSMUSG00000031253	27.9495	0.898377	0.636376	1.41171	0.158036	0.99988	Srpx2
ENSMUSG00000026571	698.319	-0.379466	0.268861	-1.41139	0.158131	0.99988	Dcaf6
ENSMUSG00000003273	1044.38	-0.48841	0.346088	-1.41123	0.158177	0.99988	Car11
ENSMUSG00000017400	1052.16	0.330151	0.234048	1.41061	0.158359	0.99988	Stac2
ENSMUSG00000054976	282.847	-0.625537	0.443532	-1.41035	0.158435	0.99988	Nyap2
ENSMUSG00000052560	174.008	-0.557369	0.395332	-1.40988	0.158576	0.99988	Cpne8
ENSMUSG00000038506	657.964	0.222137	0.157575	1.40972	0.158622	0.99988	Dcun1d2
ENSMUSG00000034467	41.5777	-0.978486	0.694404	-1.4091	0.158805	0.99988	Dynlrb2
ENSMUSG00000105851	19.2975	0.71193	0.505249	1.40907	0.158815	0.99988	NA
ENSMUSG00000036295	630.175	-0.600768	0.426384	-1.40898	0.15884	0.99988	Lrrn3
ENSMUSG00000043384	8145.63	-0.440993	0.313194	-1.40805	0.159116	0.99988	Gprasp1
ENSMUSG00000038175	173.977	-0.348704	0.247741	-1.40753	0.15927	0.99988	Mylip
ENSMUSG00000022756	388.768	-0.530275	0.376745	-1.40752	0.159274	0.99988	Slc7a4
ENSMUSG00000032259	335.223	-1.39422	0.99077	-1.40721	0.159365	0.99988	Drd2
ENSMUSG00000020363	55.5552	-0.608426	0.432412	-1.40705	0.159413	0.99988	Gfpt2
ENSMUSG00000121091	43.4735	-0.655619	0.466008	-1.40688	0.159462	0.99988	NA
ENSMUSG00000026841	134.522	-0.867941	0.61694	-1.40685	0.159472	0.99988	Fibcd1
ENSMUSG00000026575	109.816	-0.464618	0.330269	-1.40679	0.159491	0.99988	Nme7
ENSMUSG00000034807	457.802	-0.382156	0.271658	-1.40675	0.159501	0.99988	Colgalt1
ENSMUSG00000046791	168.559	-0.420051	0.29864	-1.40655	0.159561	0.99988	Riox1
ENSMUSG00000042331	1903.43	0.253215	0.180027	1.40653	0.159566	0.99988	Specc1
ENSMUSG00000015149	2939.99	0.326782	0.232418	1.40601	0.159721	0.99988	Sirt2
ENSMUSG00000013787	2351.09	-0.348391	0.247816	-1.40585	0.15977	0.99988	Ehmt2
ENSMUSG00000035131	256.67	-0.582994	0.414949	-1.40498	0.160028	0.99988	Brinp3
ENSMUSG00000002227	96.7537	-0.48016	0.341932	-1.40425	0.160243	0.99988	Mov10
ENSMUSG00000048616	110.348	-0.467181	0.332859	-1.40354	0.160456	0.99988	Nog
ENSMUSG00000052372	125.957	-0.621131	0.442632	-1.40327	0.160537	0.99988	Il1rapl1
ENSMUSG00000046191	140.794	-0.447	0.318666	-1.40272	0.1607	0.99988	Pcdhb20
ENSMUSG00000068151	23.3943	-0.889036	0.633889	-1.40251	0.160763	0.99988	NA
ENSMUSG00000020231	1646.05	0.350011	0.249567	1.40247	0.160775	0.99988	Dip2a
ENSMUSG00000027465	856.025	-0.336928	0.24024	-1.40247	0.160776	0.99988	Tbc1d20
ENSMUSG00000102553	41.0402	0.611226	0.435873	1.4023	0.160825	0.99988	NA
ENSMUSG00000072437	379.852	-0.535292	0.381789	-1.40206	0.160897	0.99988	Nanos1
ENSMUSG00000084989	16.8231	-0.858656	0.612426	-1.40206	0.160898	0.99988	Crocc2
ENSMUSG00000043635	49.4505	-1.07631	0.767881	-1.40167	0.161014	0.99988	Adamts3
ENSMUSG00000036533	147.227	-0.565594	0.403621	-1.4013	0.161125	0.99988	Cdc42ep3
ENSMUSG00000020140	137.853	0.534896	0.381788	1.40103	0.161205	0.99988	Lgr5
ENSMUSG00000073678	509.038	-0.648351	0.462771	-1.40102	0.161208	0.99988	Pgap1
ENSMUSG00000072964	869.378	-0.410643	0.293199	-1.40056	0.161346	0.99988	Bhlhb9
ENSMUSG00000026514	256.263	-0.800222	0.571364	-1.40055	0.16135	0.99988	Cnih3
ENSMUSG00000041842	190.489	0.641831	0.458419	1.4001	0.161484	0.99988	Fhdc1
ENSMUSG00000036437	137.94	-0.880773	0.629266	-1.39968	0.161608	0.99988	Npy1r
ENSMUSG00000037594	133.475	-0.636449	0.454769	-1.3995	0.161664	0.99988	Clba1
ENSMUSG00000056820	2331.02	-0.326263	0.233143	-1.39942	0.161688	0.99988	Tsnax
ENSMUSG00000029406	1460.33	-0.496101	0.354525	-1.39934	0.161711	0.99988	Pitpnm2
ENSMUSG00000090877	89.317	0.745411	0.532938	1.39868	0.161908	0.99988	Hspa1b
ENSMUSG00000036634	6627.03	0.586297	0.419272	1.39837	0.162002	0.99988	Mag
ENSMUSG00000086006	63.276	0.533119	0.381257	1.39832	0.162018	0.99988	Gm13293
ENSMUSG00000047507	1275.29	-0.958059	0.685289	-1.39804	0.162102	0.99988	Baiap3
ENSMUSG00000051146	2979.56	0.284212	0.203325	1.39782	0.162167	0.99988	Camk2n2
ENSMUSG00000041607	182510	0.604907	0.432816	1.39761	0.162231	0.99988	Mbp
ENSMUSG00000031951	209.754	-0.452864	0.324168	-1.397	0.162413	0.99988	Tmem231
ENSMUSG00000030849	1398.84	0.546633	0.391404	1.3966	0.162535	0.99988	Fgfr2
ENSMUSG00000009681	1469.04	-0.675301	0.483557	-1.39653	0.162555	0.99988	Bcr
ENSMUSG00000032532	877.917	-0.383359	0.274606	-1.39603	0.162704	0.99988	Cck
ENSMUSG00000028161	14162.7	-0.427864	0.306555	-1.39572	0.1628	0.99988	Ppp3ca
ENSMUSG00000024970	320.231	-0.274677	0.19691	-1.39494	0.163034	0.99988	Spindoc
ENSMUSG00000034194	514.573	0.327624	0.234869	1.39492	0.163039	0.99988	R3hcc1
ENSMUSG00000030830	11.9776	1.0854	0.778147	1.39486	0.163059	0.99988	Itgal
ENSMUSG00000036894	357.712	-0.696588	0.499465	-1.39467	0.163116	0.99988	Rap2b
ENSMUSG00000074505	391.259	-0.752962	0.539947	-1.39451	0.163163	0.99988	Fat3
ENSMUSG00000071266	295.743	0.2855	0.204756	1.39434	0.163214	0.99988	Zfp946
ENSMUSG00000032026	1002.93	0.297797	0.213634	1.39396	0.16333	0.99988	Rexo2
ENSMUSG00000001029	55.968	0.448518	0.322063	1.39264	0.163728	0.99988	Icam2
ENSMUSG00000017679	584.941	-0.398224	0.286024	-1.39227	0.16384	0.99988	Ttpal
ENSMUSG00000040412	280.396	-0.940523	0.67565	-1.39203	0.163914	0.99988	Elapor1
ENSMUSG00000030393	153.418	-0.610181	0.438347	-1.392	0.163921	0.99988	Zik1
ENSMUSG00000063108	276.979	-0.459469	0.330115	-1.39185	0.163969	0.99988	Zfp26
ENSMUSG00000026782	1926.01	-0.495133	0.355794	-1.39163	0.164036	0.99988	Abi2
ENSMUSG00000026156	153.352	-0.627789	0.451165	-1.39148	0.164079	0.99988	B3gat2
ENSMUSG00000013275	1035.8	0.231619	0.166519	1.39095	0.164242	0.99988	Slc41a1
ENSMUSG00000055725	39.8051	-0.815753	0.587006	-1.38968	0.164625	0.99988	Paqr3
ENSMUSG00000026110	506.721	-0.35785	0.257509	-1.38966	0.164632	0.99988	Mgat4a
ENSMUSG00000067879	686.978	-0.863023	0.621172	-1.38935	0.164727	0.99988	Vxn
ENSMUSG00000020758	488.168	0.657688	0.473684	1.38845	0.164999	0.99988	Itgb4
ENSMUSG00000034872	35.467	0.567199	0.408526	1.3884	0.165014	0.99988	Gipc3
ENSMUSG00000030605	1162.02	-0.698216	0.503108	-1.38781	0.165196	0.99988	Mfge8
ENSMUSG00000022439	62.5365	-0.600088	0.432493	-1.38751	0.165286	0.99988	Parvg
ENSMUSG00000041974	34.7763	0.726127	0.523555	1.38692	0.165467	0.99988	Spidr
ENSMUSG00000029624	223.39	-0.334529	0.241272	-1.38652	0.165587	0.99988	Ptcd1
ENSMUSG00000052675	118.856	-0.40024	0.288912	-1.38534	0.165949	0.99988	Zfp112
ENSMUSG00000071454	572.929	-0.441611	0.31881	-1.38519	0.165995	0.99988	Dtnb
ENSMUSG00000031734	132.528	0.738503	0.533187	1.38507	0.16603	0.99988	Irx3
ENSMUSG00000025270	47.6667	-0.844028	0.609381	-1.38506	0.166035	0.99988	Alas2
ENSMUSG00000053768	1229.11	0.256704	0.185382	1.38473	0.166135	0.99988	Chchd3
ENSMUSG00000039058	657.116	-0.83298	0.602111	-1.38343	0.166532	0.99988	Ak5
ENSMUSG00000031174	295.098	-0.346093	0.250228	-1.38311	0.166631	0.99988	Rpgr
ENSMUSG00000046204	571.303	-0.865252	0.625794	-1.38265	0.166773	0.99988	Pnma2
ENSMUSG00000026854	966.38	-0.328858	0.237972	-1.38192	0.166997	0.99988	Usp20
ENSMUSG00000022766	171.819	0.778589	0.563565	1.38154	0.167112	0.99988	Serpind1
ENSMUSG00000029335	62.6239	-1.23372	0.893291	-1.3811	0.167248	0.99988	Bmp3
ENSMUSG00000024222	266.5	-0.69451	0.503035	-1.38064	0.16739	0.99988	Fkbp5
ENSMUSG00000002900	308.253	-0.359111	0.260137	-1.38047	0.167442	0.99988	Lamb1
ENSMUSG00000054679	263.263	-0.43397	0.314393	-1.38034	0.167481	0.99988	Srsf12
ENSMUSG00000039349	431.816	-0.665787	0.482422	-1.38009	0.167558	0.99988	C130074G19Rik
ENSMUSG00000057706	96.9779	-0.609229	0.441442	-1.38009	0.167559	0.99988	Mex3b
ENSMUSG00000102742	36.0968	-0.896808	0.650181	-1.37932	0.167796	0.99988	Pcdhga11
ENSMUSG00000016386	368.895	-0.529558	0.384121	-1.37862	0.168011	0.99988	Mpped2
ENSMUSG00000070436	449.59	0.402089	0.291739	1.37825	0.168127	0.99988	Serpinh1
ENSMUSG00000119961	20.4485	0.777746	0.56432	1.3782	0.168141	0.99988	NA
ENSMUSG00000050587	755.056	-0.719403	0.522417	-1.37707	0.168492	0.99988	Lrrc4c
ENSMUSG00000053093	44.8369	-0.928279	0.674217	-1.37683	0.168566	0.99988	Myh7
ENSMUSG00000096995	111.175	-0.377737	0.274382	-1.37668	0.16861	0.99988	2810029C07Rik
ENSMUSG00000015337	126.433	0.361643	0.262765	1.37629	0.16873	0.99988	Endog
ENSMUSG00000030987	1146	-0.348319	0.253212	-1.3756	0.168945	0.99988	Stim1
ENSMUSG00000030337	9175.29	0.744833	0.541921	1.37443	0.169308	0.99988	Vamp1
ENSMUSG00000021131	143.981	0.414188	0.301445	1.37401	0.169438	0.99988	Erh
ENSMUSG00000078941	194.396	0.414158	0.301543	1.37346	0.169609	0.99988	Taf9
ENSMUSG00000041471	57.3283	-0.454084	0.330614	-1.37346	0.16961	0.99988	Shld2
ENSMUSG00000024516	2276.66	0.456371	0.332284	1.37344	0.169617	0.99988	Sec11c
ENSMUSG00000020182	463.576	0.574946	0.418748	1.37301	0.169748	0.99988	Ddc
ENSMUSG00000036225	605.811	-0.488151	0.355544	-1.37297	0.169762	0.99988	Kctd1
ENSMUSG00000028243	463.13	-0.516011	0.375997	-1.37238	0.169946	0.99988	Ubxn2b
ENSMUSG00000031290	472.612	-0.444155	0.323769	-1.37183	0.170118	0.99988	Lrch2
ENSMUSG00000003458	754.286	-0.245546	0.179012	-1.37168	0.170164	0.99988	Ncstn
ENSMUSG00000103585	24.2173	-1.0471	0.763473	-1.37149	0.170222	0.99988	Pcdhgb4
ENSMUSG00000026204	3992.22	-0.495675	0.361448	-1.37136	0.170263	0.99988	Ptprn
ENSMUSG00000104168	20.5728	-0.731848	0.533724	-1.37121	0.170309	0.99988	NA
ENSMUSG00000030701	20097.8	0.495679	0.361884	1.36972	0.170775	0.99988	Plekhb1
ENSMUSG00000068794	9.95987	1.15355	0.842209	1.36968	0.170788	0.99988	Col28a1
ENSMUSG00000042641	9.50656	-1.19945	0.87641	-1.36859	0.171127	0.99988	Rgsl1
ENSMUSG00000028524	1403.48	-0.454841	0.332414	-1.3683	0.171219	0.99988	Sgip1
ENSMUSG00000060402	327.978	0.343976	0.251402	1.36823	0.17124	0.99988	Chst8
ENSMUSG00000028629	125.83	-0.497592	0.363789	-1.3678	0.171374	0.99988	Exo5
ENSMUSG00000098098	29.2659	0.6537	0.477958	1.36769	0.171408	0.99988	Bvht
ENSMUSG00000045083	141.772	-0.788948	0.577045	-1.36722	0.171556	0.99988	Lingo2
ENSMUSG00000068762	131.2	-0.745668	0.545822	-1.36614	0.171896	0.99988	Gstm6
ENSMUSG00000051379	354.848	-0.597416	0.437328	-1.36606	0.17192	0.99988	Flrt3
ENSMUSG00000002881	794.803	0.30165	0.220877	1.36569	0.172035	0.99988	Nab1
ENSMUSG00000062393	203.624	-0.914478	0.669619	-1.36567	0.172042	0.99988	Dgkk
ENSMUSG00000017837	168.446	0.427624	0.313168	1.36548	0.172103	0.99988	Nkiras2
ENSMUSG00000033033	26.7162	-0.724777	0.531065	-1.36476	0.172328	0.99988	Calhm2
ENSMUSG00000041272	171.564	-0.913194	0.669281	-1.36444	0.172429	0.99988	Tox
ENSMUSG00000037071	7418.98	0.481815	0.353129	1.36442	0.172436	0.99988	Scd1
ENSMUSG00000116946	32.9481	-0.64454	0.472476	-1.36417	0.172513	0.99988	NA
ENSMUSG00000045482	1221.62	-0.399003	0.292673	-1.36331	0.172786	0.99988	Trrap
ENSMUSG00000024381	4178.33	0.294307	0.215901	1.36315	0.172834	0.99988	Bin1
ENSMUSG00000063458	48.8799	0.752354	0.552003	1.36295	0.172897	0.99988	Lrmda
ENSMUSG00000040084	68.7291	-0.844287	0.619597	-1.36264	0.172996	0.99988	Bub1b
ENSMUSG00000076498	18.4135	-0.836496	0.613892	-1.36261	0.173005	0.99988	Trbc2
ENSMUSG00000020105	64.4962	0.657935	0.482853	1.3626	0.173009	0.99988	Lrig3
ENSMUSG00000032558	136.372	-0.529862	0.388999	-1.36212	0.173161	0.99988	Nphp3
ENSMUSG00000033751	223.858	0.302301	0.221949	1.36203	0.173188	0.99988	Gadd45gip1
ENSMUSG00000026814	463.714	0.356575	0.261846	1.36177	0.173269	0.99988	Eng
ENSMUSG00000033491	51.744	0.830938	0.610232	1.36168	0.1733	0.99988	Prss35
ENSMUSG00000038695	1063.19	0.462922	0.340249	1.36054	0.173659	0.99988	Josd2
ENSMUSG00000027433	585.573	-0.433071	0.318372	-1.36027	0.173745	0.99988	Xrn2
ENSMUSG00000027575	1151.03	-0.335207	0.246625	-1.35917	0.174091	0.99988	Arfgap1
ENSMUSG00000060735	36.7583	-1.17965	0.868109	-1.35887	0.174187	0.99988	Rxfp3
ENSMUSG00000037095	10.0895	1.10933	0.816843	1.35807	0.174443	0.99988	Lrg1
ENSMUSG00000074968	938.707	-0.695757	0.512388	-1.35787	0.174504	0.99988	Ano3
ENSMUSG00000029650	154.591	0.371928	0.273916	1.35782	0.174521	0.99988	Slc46a3
ENSMUSG00000041949	72.0266	-0.480478	0.353937	-1.35752	0.174615	0.99988	Tango6
ENSMUSG00000018339	910.752	-0.537154	0.395692	-1.35751	0.17462	0.99988	Gpx3
ENSMUSG00000046532	400.124	-0.606706	0.446943	-1.35746	0.174636	0.99988	Ar
ENSMUSG00000063052	356.137	-0.277818	0.204724	-1.35704	0.174769	0.99988	Lrrc40
ENSMUSG00000033713	1659.9	0.393899	0.290267	1.35702	0.174773	0.99988	Foxn3
ENSMUSG00000032009	2262.36	-0.525115	0.386981	-1.35695	0.174796	0.99988	Sesn3
ENSMUSG00000022844	34.6148	-0.63882	0.471198	-1.35574	0.175183	0.99988	Pdia5
ENSMUSG00000021373	1752.21	-0.563032	0.415347	-1.35557	0.175236	0.99988	Cap2
ENSMUSG00000025060	980.437	-0.401369	0.2961	-1.35552	0.175252	0.99988	Slk
ENSMUSG00000025217	645.01	-0.409871	0.302374	-1.35551	0.175256	0.99988	Btrc
ENSMUSG00000045962	4897.4	0.354625	0.261641	1.35539	0.175293	0.99988	Wnk1
ENSMUSG00000041849	37.7863	-0.574881	0.424158	-1.35535	0.175307	0.99988	Card6
ENSMUSG00000025571	870.939	-0.409577	0.302296	-1.35489	0.175453	0.99988	Tnrc6c
ENSMUSG00000038732	132.112	0.549098	0.405342	1.35465	0.175528	0.99988	Mboat1
ENSMUSG00000023206	71.1312	0.640545	0.472857	1.35463	0.175537	0.99988	Il15ra
ENSMUSG00000015829	988.115	-0.704268	0.5199	-1.35462	0.175538	0.99988	Tnr
ENSMUSG00000027315	61.0384	-1.25923	0.92993	-1.35411	0.175702	0.99988	Spint1
ENSMUSG00000051515	395.44	0.427165	0.315528	1.35381	0.175797	0.99988	Fam181b
ENSMUSG00000066037	1275.83	-0.32346	0.238964	-1.35359	0.175867	0.99988	Hnrnpr
ENSMUSG00000024395	221.961	0.439984	0.325106	1.35336	0.175942	0.99988	Lims2
ENSMUSG00000072969	215.491	-0.472676	0.349285	-1.35327	0.175971	0.99988	Armcx5
ENSMUSG00000024566	808.334	-0.355349	0.262592	-1.35324	0.17598	0.99988	Atp9b
ENSMUSG00000031626	991.266	-0.409909	0.303174	-1.35206	0.176357	0.99988	Sorbs2
ENSMUSG00000031095	357.952	-0.559383	0.413774	-1.3519	0.176406	0.99988	Cul4b
ENSMUSG00000047547	4108.31	0.299115	0.221281	1.35174	0.176458	0.99988	Cltb
ENSMUSG00000028602	17.5564	-1.16817	0.864316	-1.35156	0.176517	0.99988	Tnfrsf8
ENSMUSG00000038403	16.1337	-0.898222	0.664668	-1.35138	0.176573	0.99988	Hjv
ENSMUSG00000036975	166.226	0.309717	0.229209	1.35124	0.176617	0.99988	Tmem177
ENSMUSG00000002266	108.436	-0.786278	0.581932	-1.35115	0.176647	0.99988	Zim1
ENSMUSG00000037486	323.675	-0.357871	0.264981	-1.35055	0.176839	0.99988	Asxl2
ENSMUSG00000022208	2542.89	-0.567721	0.420369	-1.35053	0.176846	0.99988	Jph4
ENSMUSG00000028431	886.736	-0.320048	0.236984	-1.35051	0.176854	0.99988	Elp1
ENSMUSG00000028703	134.881	-0.787712	0.583302	-1.35044	0.176876	0.99988	Lrrc41
ENSMUSG00000021840	297.035	-0.378429	0.280411	-1.34955	0.177161	0.99988	Mapk1ip1l
ENSMUSG00000031887	133.558	0.570919	0.423253	1.34888	0.177375	0.99988	Tradd
ENSMUSG00000038764	329	-0.44981	0.333553	-1.34854	0.177484	0.99988	Ptpn3
ENSMUSG00000032494	65.6615	0.953138	0.706793	1.34854	0.177485	0.99988	Tdgf1
ENSMUSG00000025656	3058.88	-0.622734	0.461789	-1.34852	0.17749	0.99988	Arhgef9
ENSMUSG00000028917	2221.58	0.324087	0.240419	1.34801	0.177657	0.99988	Plekhm2
ENSMUSG00000053470	482.321	-0.410226	0.304327	-1.34798	0.177666	0.99988	Kdm3a
ENSMUSG00000082985	15.2879	-0.767802	0.569664	-1.34782	0.177717	0.99988	NA
ENSMUSG00000020973	25.2242	-0.749763	0.556379	-1.34758	0.177795	0.99988	Dnaaf2
ENSMUSG00000044788	779.19	0.355621	0.263906	1.34753	0.177811	0.99988	Fads6
ENSMUSG00000047485	83.3395	-1.24318	0.922711	-1.34731	0.177879	0.99988	Klhl34
ENSMUSG00000002578	129.247	-0.72906	0.541124	-1.34731	0.177882	0.99988	Ikzf4
ENSMUSG00000073680	3037.93	0.533431	0.396034	1.34693	0.178002	0.99988	Tmem88b
ENSMUSG00000026223	9777.26	-0.513079	0.380937	-1.34689	0.178016	0.99988	Itm2c
ENSMUSG00000034755	227.92	-0.862108	0.64021	-1.3466	0.178108	0.99988	Pcdh11x
ENSMUSG00000029123	82.0885	-0.821157	0.61004	-1.34607	0.17828	0.99988	Stk32b
ENSMUSG00000047205	213.775	-0.640921	0.476231	-1.34582	0.17836	0.99988	Dusp18
ENSMUSG00000038181	189.72	-0.479338	0.356202	-1.34569	0.178402	0.99988	Chpf2
ENSMUSG00000028159	47.0217	-0.608109	0.452028	-1.34529	0.178532	0.99988	Dapp1
ENSMUSG00000043415	259.647	-0.350668	0.260684	-1.34519	0.178565	0.99988	Otud1
ENSMUSG00000025140	33.4182	-0.671077	0.499068	-1.34466	0.178735	0.99988	Pycr1
ENSMUSG00000002265	6781.18	-0.374503	0.278538	-1.34453	0.178777	0.99988	Peg3
ENSMUSG00000030790	45.887	0.810802	0.603082	1.34443	0.178809	0.99988	Adm
ENSMUSG00000104033	15.5561	-1.09158	0.811985	-1.34433	0.178842	0.99988	NA
ENSMUSG00000053141	1109.85	-0.547293	0.407276	-1.34379	0.179017	0.99988	Ptprt
ENSMUSG00000050103	156.293	0.542471	0.403707	1.34372	0.179038	0.99988	Agmo
ENSMUSG00000046280	77.9204	0.437817	0.325856	1.34359	0.179081	0.99988	She
ENSMUSG00000042055	713.12	-0.262213	0.195244	-1.343	0.179271	0.99988	Wdr11
ENSMUSG00000086804	14.9242	0.971294	0.723287	1.34289	0.179308	0.99988	NA
ENSMUSG00000037166	1015.97	0.717842	0.53461	1.34274	0.179357	0.99988	Ppp1r14a
ENSMUSG00000043461	212.686	0.767809	0.571903	1.34255	0.179418	0.99988	Sptssb
ENSMUSG00000059447	751.309	0.366131	0.272717	1.34253	0.179423	0.99988	Hadhb
ENSMUSG00000038415	51.2585	0.521614	0.388672	1.34204	0.179583	0.99988	Foxq1
ENSMUSG00000006205	2478.07	0.30565	0.22777	1.34192	0.179622	0.99988	Htra1
ENSMUSG00000023047	38.3918	0.641962	0.478419	1.34184	0.179648	0.99988	Amhr2
ENSMUSG00000033904	1329.55	0.286012	0.213245	1.34124	0.179844	0.99988	Ccp110
ENSMUSG00000087674	95.6681	-0.675286	0.503498	-1.34119	0.179859	0.99988	NA
ENSMUSG00000026260	2804.78	0.215976	0.161036	1.34117	0.179865	0.99988	Ndufa10
ENSMUSG00000079283	138.371	0.385362	0.287384	1.34093	0.179942	0.99988	2310009B15Rik
ENSMUSG00000038668	1828.39	0.517194	0.385735	1.3408	0.179986	0.99988	Lpar1
ENSMUSG00000021991	790.834	-0.601932	0.44902	-1.34054	0.180069	0.99988	Cacna2d3
ENSMUSG00000087075	81.988	-1.02631	0.765624	-1.34049	0.180085	0.99988	Lbhd2
ENSMUSG00000083421	75.1587	-1.37886	1.0287	-1.34038	0.18012	0.99988	NA
ENSMUSG00000056854	53.7919	-1.14067	0.851337	-1.33986	0.180291	0.99988	Pou3f4
ENSMUSG00000107585	211.893	-0.588622	0.439459	-1.33943	0.180432	0.99988	3300002P13Rik
ENSMUSG00000053825	696.436	-0.487545	0.364188	-1.33872	0.180663	0.99988	Ppfia2
ENSMUSG00000020256	55.6836	0.549466	0.410459	1.33866	0.18068	0.99988	Aldh1l2
ENSMUSG00000120254	10.1092	-1.24668	0.931612	-1.3382	0.180831	0.99988	NA
ENSMUSG00000095115	110.295	0.429797	0.321187	1.33815	0.180847	0.99988	Itpripl2
ENSMUSG00000030739	1905.75	0.41317	0.308812	1.33793	0.180918	0.99988	Myh14
ENSMUSG00000016526	60.45	-0.543838	0.406492	-1.33788	0.180935	0.99988	Dyrk3
ENSMUSG00000000567	694.394	-0.243022	0.181739	-1.3372	0.181156	0.99988	Sox9
ENSMUSG00000042742	407.783	-0.252964	0.189188	-1.3371	0.18119	0.99988	Bmt2
ENSMUSG00000026220	13.6779	-1.07583	0.804608	-1.33708	0.181195	0.99988	Slc16a14
ENSMUSG00000114244	11.3356	-1.38403	1.03523	-1.33693	0.181244	0.99988	NA
ENSMUSG00000027456	16.1554	-0.90054	0.673591	-1.33692	0.181247	0.99988	Sdcbp2
ENSMUSG00000020627	452.773	-0.56603	0.42339	-1.3369	0.181256	0.99988	Klhl29
ENSMUSG00000022205	2501.81	-0.365423	0.273391	-1.33663	0.181342	0.99988	Sub1
ENSMUSG00000001700	310.261	0.322614	0.241428	1.33627	0.18146	0.99988	Gramd3
ENSMUSG00000043004	1017.19	-0.777036	0.581507	-1.33624	0.181469	0.99988	Gng2
ENSMUSG00000048826	259.986	-0.798328	0.597527	-1.33605	0.181531	0.99988	Dact2
ENSMUSG00000038417	433.19	-0.405272	0.303341	-1.33603	0.18154	0.99988	Fig4
ENSMUSG00000014361	255.471	-0.374099	0.28012	-1.3355	0.181714	0.99988	Mertk
ENSMUSG00000020790	703.523	-0.259319	0.19422	-1.33518	0.181816	0.99988	Ankfy1
ENSMUSG00000037112	68.1468	-0.7583	0.568178	-1.33462	0.182002	0.99988	Sik2
ENSMUSG00000036769	174.165	-0.488694	0.36642	-1.3337	0.182303	0.99988	Wdr44
ENSMUSG00000086228	93.4956	0.678388	0.508741	1.33346	0.182379	0.99988	Ubap1l
ENSMUSG00000001774	1271.51	0.27509	0.206304	1.33342	0.182394	0.99988	Chordc1
ENSMUSG00000042688	1429.42	0.28044	0.210357	1.33316	0.182479	0.99988	Mapk6
ENSMUSG00000043903	33.0668	0.601455	0.451237	1.3329	0.182564	0.99988	Zfp469
ENSMUSG00000022978	64.7327	-0.455915	0.342192	-1.33234	0.182749	0.99988	Mis18a
ENSMUSG00000052146	25.9842	-0.890472	0.668738	-1.33157	0.183001	0.99988	Rps10
ENSMUSG00000070423	9.39859	1.18621	0.890837	1.33157	0.183003	0.99988	Olfr558
ENSMUSG00000116772	14.4319	-1.20305	0.903656	-1.33131	0.183086	0.99988	NA
ENSMUSG00000068735	1027.74	-0.307256	0.230806	-1.33123	0.183113	0.99988	Trp53i11
ENSMUSG00000037788	815.451	-0.544622	0.409175	-1.33102	0.183181	0.99988	Vopp1
ENSMUSG00000027712	1867.38	0.507075	0.380999	1.33091	0.183219	0.99988	Anxa5
ENSMUSG00000042826	767.527	0.361325	0.271515	1.33077	0.183264	0.99988	Fgf11
ENSMUSG00000017376	694.666	-0.301741	0.22678	-1.33054	0.183339	0.99988	Nlk
ENSMUSG00000036646	1252.35	-0.239221	0.179795	-1.33052	0.183345	0.99988	Man1b1
ENSMUSG00000059278	308.444	0.32961	0.247762	1.33035	0.183403	0.99988	Naa38
ENSMUSG00000024197	666.374	0.583364	0.438553	1.3302	0.183452	0.99988	Plin3
ENSMUSG00000031302	748.841	-0.430194	0.323426	-1.33012	0.18348	0.99988	Nlgn3
ENSMUSG00000038831	582.757	-0.330881	0.248835	-1.32972	0.183611	0.99988	Ralgps1
ENSMUSG00000050063	1058.62	0.950273	0.714694	1.32962	0.183643	0.99988	Klk6
ENSMUSG00000033966	85.8584	-1.12293	0.844903	-1.32907	0.183826	0.99988	Cdkl4
ENSMUSG00000026942	181.714	0.333566	0.251008	1.3289	0.18388	0.99988	Traf2
ENSMUSG00000028654	125.528	-0.663476	0.499518	-1.32823	0.184102	0.99988	Mycl
ENSMUSG00000050840	419.846	0.389559	0.293299	1.3282	0.184113	0.99988	Cdh20
ENSMUSG00000034544	1003.27	0.258365	0.194566	1.32791	0.184209	0.99988	Rsrc1
ENSMUSG00000028126	471.019	-0.562279	0.423505	-1.32768	0.184284	0.99988	Pip5k1a
ENSMUSG00000032356	3934.09	-0.388066	0.292415	-1.32711	0.184474	0.99988	Rasgrf1
ENSMUSG00000047797	1073.98	0.665579	0.501535	1.32708	0.184481	0.99988	Gjb1
ENSMUSG00000038503	1029.4	-0.247506	0.186517	-1.32699	0.184512	0.99988	Mesd
ENSMUSG00000094151	15.2769	0.960874	0.724223	1.32677	0.184586	0.99988	NA
ENSMUSG00000085207	29.1316	-0.764852	0.57669	-1.32628	0.184748	0.99988	NA
ENSMUSG00000021962	253.483	-0.323612	0.244011	-1.32622	0.184767	0.99988	Dcp1a
ENSMUSG00000044647	818.771	-0.699567	0.527531	-1.32612	0.184801	0.99988	Csrnp3
ENSMUSG00000019890	243.564	-1.08252	0.816484	-1.32583	0.184895	0.99988	Nts
ENSMUSG00000005973	431.77	-0.798938	0.603068	-1.32479	0.185241	0.99988	Rcn1
ENSMUSG00000051022	293.687	0.437124	0.330277	1.32351	0.185667	0.99988	Hs3st1
ENSMUSG00000054855	412.918	0.27469	0.20757	1.32336	0.185716	0.99988	Rnd1
ENSMUSG00000032418	1137.36	0.387249	0.29271	1.32298	0.185843	0.99988	Me1
ENSMUSG00000089798	15.3655	-0.867579	0.655785	-1.32296	0.185848	0.99988	1700028K03Rik
ENSMUSG00000038351	892.031	-0.52535	0.397191	-1.32266	0.185948	0.99988	Sgsm2
ENSMUSG00000044122	122.37	0.495471	0.374624	1.32258	0.185975	0.99988	Proca1
ENSMUSG00000019817	510.865	-0.36171	0.273582	-1.32213	0.186126	0.99988	Plagl1
ENSMUSG00000057606	57.9927	0.681096	0.515231	1.32192	0.186194	0.99988	Colq
ENSMUSG00000032220	310.567	0.506228	0.382993	1.32177	0.186245	0.99988	Myo1e
ENSMUSG00000053395	271.059	-0.9396	0.710886	-1.32173	0.186258	0.99988	Cacng8
ENSMUSG00000005506	1750.1	-0.527847	0.399553	-1.3211	0.18647	0.99988	Celf1
ENSMUSG00000062937	327.545	0.457909	0.346695	1.32078	0.186574	0.99988	Mtap
ENSMUSG00000039395	228.018	0.665499	0.503931	1.32062	0.186629	0.99988	Mreg
ENSMUSG00000067860	132.619	-0.518034	0.392317	-1.32045	0.186685	0.99988	Zic3
ENSMUSG00000024219	726.532	0.348782	0.264184	1.32023	0.18676	0.99988	Anks1
ENSMUSG00000014164	378.94	-0.558081	0.42276	-1.32009	0.186805	0.99988	Klhl3
ENSMUSG00000029290	298.433	-0.300535	0.227804	-1.31927	0.187079	0.99988	Zfp326
ENSMUSG00000021143	3548.94	0.456202	0.345848	1.31908	0.187142	0.99988	Pacs2
ENSMUSG00000046876	705.366	-0.45034	0.341436	-1.31896	0.187183	0.99988	Atxn1
ENSMUSG00000026904	1480.8	-0.513975	0.389745	-1.31875	0.187254	0.99988	Slc4a10
ENSMUSG00000002500	10.3599	0.9514	0.721556	1.31854	0.187323	0.99988	Rpl3l
ENSMUSG00000031010	497.285	-0.78929	0.598913	-1.31787	0.187547	0.99988	Usp9x
ENSMUSG00000020380	165.72	-0.424414	0.322101	-1.31764	0.187623	0.99988	Rad50
ENSMUSG00000028919	364.807	0.349537	0.265299	1.31752	0.187663	0.99988	Arhgef19
ENSMUSG00000041378	891.305	0.359912	0.273343	1.3167	0.187938	0.99988	Cldn5
ENSMUSG00000108181	43.766	-0.504004	0.382864	-1.31641	0.188037	0.99988	NA
ENSMUSG00000041216	82.2993	-0.831783	0.632221	-1.31565	0.188291	0.99988	Clvs1
ENSMUSG00000021870	1138.42	-0.470308	0.357612	-1.31513	0.188465	0.99988	Slmap
ENSMUSG00000105828	48.2566	-1.53331	1.16596	-1.31506	0.188491	0.99988	NA
ENSMUSG00000040339	582.967	-0.686204	0.521908	-1.3148	0.188577	0.99988	Fam102b
ENSMUSG00000050821	1396.44	-0.449071	0.341637	-1.31447	0.188689	0.99988	Fam131a
ENSMUSG00000000958	31.7211	-0.700254	0.532875	-1.31411	0.188811	0.99988	Slc7a7
ENSMUSG00000005667	295.471	0.366394	0.278872	1.31384	0.188899	0.99988	Mthfd2
ENSMUSG00000039262	3404.87	-0.444898	0.338699	-1.31355	0.188999	0.99988	Prrc2b
ENSMUSG00000067586	109.586	-0.415261	0.316305	-1.31285	0.189232	0.99988	S1pr3
ENSMUSG00000032554	14866	0.569363	0.433709	1.31278	0.189258	0.99988	Trf
ENSMUSG00000118662	228.1	-0.588637	0.448854	-1.31142	0.189715	0.99988	Tctn2
ENSMUSG00000025089	508.52	-1.01612	0.774853	-1.31137	0.189731	0.99988	Gfra1
ENSMUSG00000069089	144.694	-0.299603	0.228561	-1.31082	0.189917	0.99988	Cdk7
ENSMUSG00000027956	259.412	0.434318	0.331353	1.31074	0.189945	0.99988	Tmem144
ENSMUSG00000109398	72.6478	-0.477383	0.364244	-1.31062	0.189988	0.99988	NA
ENSMUSG00000066721	63.8094	-0.785299	0.599217	-1.31054	0.190012	0.99988	Zfp575
ENSMUSG00000075511	21.9795	-1.07726	0.82202	-1.3105	0.190026	0.99988	NA
ENSMUSG00000029254	21.3717	-0.665968	0.508282	-1.31023	0.190117	0.99988	Stap1
ENSMUSG00000022053	96.2205	0.389704	0.297529	1.3098	0.190264	0.99988	Ebf2
ENSMUSG00000031538	608.079	0.25381	0.193841	1.30937	0.190409	0.99988	Plat
ENSMUSG00000085566	58.0858	-0.511877	0.391064	-1.30893	0.190557	0.99988	NA
ENSMUSG00000030465	2700.08	-0.533377	0.407495	-1.30892	0.190562	0.99988	Psd3
ENSMUSG00000019935	50.6358	-1.15693	0.883954	-1.30882	0.190597	0.99988	Slc17a8
ENSMUSG00000058656	468.857	-0.558579	0.426799	-1.30876	0.190615	0.99988	Samd12
ENSMUSG00000050315	165.718	-0.616206	0.470877	-1.30864	0.190658	0.99988	Synpo2
ENSMUSG00000020381	42.1458	-0.497404	0.380105	-1.3086	0.190671	0.99988	Mrnip
ENSMUSG00000001323	327.341	-0.496642	0.37954	-1.30854	0.190692	0.99988	Srr
ENSMUSG00000042417	18.764	-1.35291	1.03415	-1.30824	0.190793	0.99988	Ccno
ENSMUSG00000038402	76.9885	0.554301	0.423762	1.30805	0.190857	0.99988	Foxf2
ENSMUSG00000044447	365.599	0.506841	0.387515	1.30793	0.190898	0.99988	Dock5
ENSMUSG00000086509	18.1639	0.713951	0.545892	1.30786	0.190921	0.99988	Nkx2-2os
ENSMUSG00000016477	197.667	-0.678148	0.518942	-1.30679	0.191284	0.99988	E2f3
ENSMUSG00000021803	47.6476	-1.18425	0.906268	-1.30673	0.191305	0.99988	Cdhr1
ENSMUSG00000020963	9.67429	-1.47309	1.12765	-1.30635	0.191435	0.99988	Tshr
ENSMUSG00000027291	1231.43	-0.208229	0.159399	-1.30634	0.191437	0.99988	Vps39
ENSMUSG00000020810	1847.01	0.24914	0.190782	1.30588	0.191592	0.99988	Cygb
ENSMUSG00000025008	185.016	-0.342395	0.262217	-1.30577	0.191631	0.99988	Tctn3
ENSMUSG00000037443	138.309	-0.420384	0.321948	-1.30575	0.191638	0.99988	Cep85
ENSMUSG00000043183	241.096	-0.424709	0.325276	-1.30569	0.191659	0.99988	Simc1
ENSMUSG00000063931	538.846	0.250153	0.191613	1.30552	0.191717	0.99988	Pepd
ENSMUSG00000024642	604.628	-0.618106	0.473486	-1.30544	0.191744	0.99988	Tle4
ENSMUSG00000050824	17.6233	-1.50543	1.15335	-1.30527	0.1918	0.99988	Sstr5
ENSMUSG00000022180	680.221	-0.423969	0.324816	-1.30526	0.191805	0.99988	Slc7a8
ENSMUSG00000060012	1656.12	0.391455	0.299921	1.30519	0.191828	0.99988	Kif13b
ENSMUSG00000030956	620.042	0.252369	0.193431	1.3047	0.191997	0.99988	Fam53b
ENSMUSG00000031570	222.544	-0.310608	0.238081	-1.30463	0.192018	0.99988	Plpp5
ENSMUSG00000033569	865.753	-0.478971	0.367263	-1.30417	0.192177	0.99988	Adgrb3
ENSMUSG00000061411	502.405	-0.329666	0.252803	-1.30405	0.192218	0.99988	Nol4l
ENSMUSG00000032966	5788.62	-0.396478	0.304081	-1.30386	0.192282	0.99988	Fkbp1a
ENSMUSG00000002459	270.755	-0.602876	0.462458	-1.30363	0.192359	0.99988	Rgs20
ENSMUSG00000031297	159.192	-0.582699	0.447099	-1.30329	0.192476	0.99988	Slc7a3
ENSMUSG00000031360	635.525	-0.383328	0.294262	-1.30268	0.192686	0.99988	Ctps2
ENSMUSG00000056515	1481.44	0.322389	0.247492	1.30262	0.192703	0.99988	Rab31
ENSMUSG00000102854	25.3346	0.669344	0.513941	1.30238	0.192788	0.99988	NA
ENSMUSG00000020193	30.5596	-0.650509	0.499485	-1.30236	0.192794	0.99988	Zpbp
ENSMUSG00000097178	18.9167	1.03492	0.79468	1.30231	0.192809	0.99988	2310002F09Rik
ENSMUSG00000031775	430.628	0.508969	0.39082	1.30231	0.192811	0.99988	Pllp
ENSMUSG00000048988	265.042	-0.869347	0.667714	-1.30198	0.192925	0.99988	Elfn1
ENSMUSG00000031431	1833.28	0.398658	0.306227	1.30184	0.192972	0.99988	Tsc22d3
ENSMUSG00000075389	260.751	0.391273	0.300582	1.30172	0.193013	0.99988	NA
ENSMUSG00000022899	362.119	-0.548421	0.421429	-1.30134	0.193143	0.99988	Slc15a2
ENSMUSG00000097164	359.506	-0.430329	0.330706	-1.30124	0.193175	0.99988	NA
ENSMUSG00000060981	23.244	0.700922	0.538801	1.30089	0.193295	0.99988	H4c8
ENSMUSG00000115810	24.4716	-0.670882	0.515825	-1.3006	0.193395	0.99988	NA
ENSMUSG00000030203	422.62	0.352727	0.271265	1.3003	0.193497	0.99988	Dusp16
ENSMUSG00000049100	1244.4	-0.828877	0.637579	-1.30004	0.193588	0.99988	Pcdh10
ENSMUSG00000028139	36.0785	-0.573135	0.440864	-1.30003	0.193592	0.99988	Riiad1
ENSMUSG00000038248	706.964	-0.353243	0.271809	-1.2996	0.193737	0.99988	Sobp
ENSMUSG00000042581	75.6981	-0.848109	0.652852	-1.29908	0.193916	0.99988	Thsd7b
ENSMUSG00000017754	898.867	0.293658	0.226052	1.29907	0.193918	0.99988	Pltp
ENSMUSG00000034422	88.7586	0.37829	0.291217	1.299	0.193945	0.99988	Parp14
ENSMUSG00000049420	108.34	-0.601905	0.463424	-1.29882	0.194005	0.99988	Tmem200a
ENSMUSG00000071064	472.265	-0.405185	0.31209	-1.2983	0.194185	0.99988	Zfp827
ENSMUSG00000035692	60.7264	0.650067	0.500835	1.29797	0.194299	0.99988	Isg15
ENSMUSG00000068742	1217.1	-0.355873	0.274203	-1.29784	0.194341	0.99988	Cry2
ENSMUSG00000016319	3458.69	0.231624	0.178483	1.29774	0.194376	0.99988	Slc25a5
ENSMUSG00000104093	65.0671	0.629474	0.485078	1.29768	0.194399	0.99988	A330015K06Rik
ENSMUSG00000086822	18.8709	-1.26004	0.972967	-1.29505	0.195302	0.99988	5330413P13Rik
ENSMUSG00000038936	2283.81	0.38053	0.293963	1.29448	0.195499	0.99988	Sccpdh
ENSMUSG00000020695	145.357	-0.397445	0.307031	-1.29448	0.195501	0.99988	Mrc2
ENSMUSG00000060923	582.313	0.431431	0.33334	1.29427	0.195572	0.99988	Acyp2
ENSMUSG00000024378	631.414	0.234084	0.180868	1.29423	0.195586	0.99988	Stard4
ENSMUSG00000029153	586.762	-0.362846	0.28037	-1.29417	0.195608	0.99988	Ociad2
ENSMUSG00000037921	23.7965	-0.816449	0.630912	-1.29408	0.195638	0.99988	Ddx60
ENSMUSG00000003575	1619.48	-0.537154	0.415157	-1.29386	0.195714	0.99988	Crtc1
ENSMUSG00000085133	461.295	-0.326147	0.25209	-1.29377	0.195745	0.99988	NA
ENSMUSG00000010830	11.122	0.981058	0.7583	1.29376	0.195748	0.99988	Kdelr3
ENSMUSG00000043557	310.217	-0.631173	0.487973	-1.29346	0.195852	0.99988	Mdga1
ENSMUSG00000032525	294.545	-0.332083	0.256765	-1.29333	0.195895	0.99988	Nktr
ENSMUSG00000045498	109.797	0.447797	0.346325	1.293	0.196012	0.99988	Pcdhb3
ENSMUSG00000036873	611.071	0.25246	0.195286	1.29277	0.19609	0.99988	2410004B18Rik
ENSMUSG00000021037	1528.48	0.317153	0.245385	1.29247	0.196194	0.99988	Ahsa1
ENSMUSG00000021379	2151.38	-0.408868	0.316467	-1.29198	0.196365	0.99988	Id4
ENSMUSG00000028878	638.671	-0.385512	0.298589	-1.29111	0.196665	0.99988	Fam76a
ENSMUSG00000039481	58.7832	0.712733	0.552035	1.2911	0.196669	0.99988	Nrtn
ENSMUSG00000029563	378.916	-0.647417	0.501464	-1.29105	0.196685	0.99988	Foxp2
ENSMUSG00000015757	608.908	-0.331141	0.256614	-1.29042	0.196904	0.99988	Ppil4
ENSMUSG00000004894	1286.18	0.619434	0.480026	1.29042	0.196906	0.99988	Hapln2
ENSMUSG00000026421	7006.69	0.368891	0.285916	1.29021	0.196978	0.99988	Csrp1
ENSMUSG00000020307	693.515	0.290428	0.22515	1.28993	0.197074	0.99988	Cdc34
ENSMUSG00000034813	144.004	-0.567633	0.440246	-1.28935	0.197275	0.99988	Grip1
ENSMUSG00000029304	1996.27	0.973618	0.755348	1.28897	0.19741	0.99988	Spp1
ENSMUSG00000028874	12.4238	1.09723	0.851283	1.28891	0.197429	0.99988	Fgr
ENSMUSG00000035394	20.1955	-0.78115	0.606238	-1.28852	0.197565	0.99988	Cfap53
ENSMUSG00000081944	53.1243	0.594474	0.461374	1.28849	0.197577	0.99988	NA
ENSMUSG00000078713	425.432	0.37173	0.288654	1.28781	0.197813	0.99988	Tomm5
ENSMUSG00000041827	10.8225	1.04702	0.813284	1.2874	0.197956	0.99988	Oasl1
ENSMUSG00000062591	21944.9	0.300331	0.233399	1.28677	0.198174	0.99988	Tubb4a
ENSMUSG00000042349	23.5268	-0.705258	0.54841	-1.28601	0.198441	0.99988	Ikbke
ENSMUSG00000037275	292.106	-0.372409	0.289756	-1.28525	0.198705	0.99988	Gemin5
ENSMUSG00000046159	170.213	-0.844992	0.657462	-1.28523	0.198711	0.99988	Chrm3
ENSMUSG00000038733	1419.26	-0.290802	0.226403	-1.28445	0.198986	0.99988	Wdr26
ENSMUSG00000029595	108.226	0.489906	0.381417	1.28444	0.198989	0.99988	Lhx5
ENSMUSG00000028836	25.6806	-0.837048	0.651755	-1.2843	0.199037	0.99988	Slc30a2
ENSMUSG00000030254	66.17	-0.465374	0.362428	-1.28404	0.199127	0.99988	Rad18
ENSMUSG00000005125	3363.23	0.485202	0.377907	1.28392	0.19917	0.99988	Ndrg1
ENSMUSG00000022324	182.241	-0.918922	0.715739	-1.28388	0.199184	0.99988	Matn2
ENSMUSG00000031166	2058.04	-0.299889	0.233628	-1.28362	0.199276	0.99988	Wdr13
ENSMUSG00000056966	1544.92	0.333627	0.259931	1.28352	0.19931	0.99988	Gjc3
ENSMUSG00000038028	513.544	0.352187	0.27443	1.28334	0.199372	0.99988	Tigar
ENSMUSG00000048445	97.7546	-0.671519	0.523349	-1.28312	0.19945	0.99988	Ccdc57
ENSMUSG00000035566	1017.67	-0.726839	0.566517	-1.283	0.199494	0.99988	Pcdh17
ENSMUSG00000025608	542.295	0.360155	0.280751	1.28283	0.199553	0.99988	Podxl
ENSMUSG00000031520	49.877	0.494564	0.385588	1.28262	0.199625	0.99988	Vegfc
ENSMUSG00000055639	182.447	-0.575419	0.448973	-1.28163	0.199971	0.99988	Dach1
ENSMUSG00000034460	61.9861	0.713901	0.557031	1.28162	0.199977	0.99988	Six4
ENSMUSG00000061013	150.593	0.574608	0.448354	1.2816	0.199984	0.99988	Mkx
ENSMUSG00000039318	509.872	-0.448351	0.349852	-1.28154	0.200003	0.99988	Rab3gap2
ENSMUSG00000036469	259.735	-0.685708	0.535114	-1.28142	0.200045	0.99988	Marchf1
ENSMUSG00000049721	359.499	0.521089	0.406797	1.28096	0.200209	0.99988	Gal3st1
ENSMUSG00000031374	76.7456	-0.986191	0.770062	-1.28066	0.200312	0.99988	Zfp92
ENSMUSG00000052631	16.6809	-0.768359	0.600108	-1.28037	0.200416	0.99988	Sh2d6
ENSMUSG00000033595	2947.73	0.351508	0.274558	1.28027	0.200452	0.99988	Lgi3
ENSMUSG00000074671	316.329	-0.516105	0.403132	-1.28024	0.200461	0.99988	Tspyl3
ENSMUSG00000043673	167.822	0.787429	0.6152	1.27996	0.200561	0.99988	Kcns3
ENSMUSG00000039585	1257.27	-0.353129	0.275905	-1.27989	0.200583	0.99988	Myo9a
ENSMUSG00000003378	1688.11	-0.395034	0.308788	-1.2793	0.20079	0.99988	Grik5
ENSMUSG00000042066	4019.11	0.239937	0.187573	1.27917	0.200839	0.99988	Tmcc2
ENSMUSG00000027309	1647.73	0.192163	0.150246	1.27899	0.200901	0.99988	Dnaaf9
ENSMUSG00000022008	527.738	-0.343313	0.268562	-1.27834	0.201131	0.99988	Gpalpp1
ENSMUSG00000051262	13.8889	0.853734	0.667974	1.27809	0.201216	0.99988	Nat8f3
ENSMUSG00000023990	336.745	0.45599	0.356831	1.27789	0.201289	0.99988	Tfeb
ENSMUSG00000031972	37.8241	-0.668808	0.523429	-1.27774	0.20134	0.99988	Acta1
ENSMUSG00000031539	1909.77	-0.341805	0.267628	-1.27716	0.201544	0.99988	Ap3m2
ENSMUSG00000110980	14.1046	-0.846952	0.663208	-1.27705	0.201583	0.99988	NA
ENSMUSG00000027238	711.415	0.265605	0.20806	1.27658	0.201752	0.99988	Frmd5
ENSMUSG00000052305	2109.49	-0.817058	0.64005	-1.27655	0.20176	0.99988	Hbb-b1
ENSMUSG00000031340	96.2945	-1.02788	0.80528	-1.27643	0.201805	0.99988	Gabre
ENSMUSG00000020396	6437.15	0.826385	0.647498	1.27627	0.201858	0.99988	Nefh
ENSMUSG00000006494	536.871	-0.408615	0.320401	-1.27532	0.202196	0.99988	Pdk1
ENSMUSG00000010607	521.951	0.3664	0.287308	1.27529	0.202208	0.99988	Pigyl
ENSMUSG00000052512	435.106	-0.360361	0.282652	-1.27493	0.202335	0.99988	Nav2
ENSMUSG00000058420	274.08	-0.753909	0.591683	-1.27418	0.202601	0.99988	Syt17
ENSMUSG00000044056	10.2594	0.975847	0.765949	1.27404	0.20265	0.99988	Efcab9
ENSMUSG00000107008	23.2668	0.739743	0.580948	1.27334	0.202898	0.99988	Gm2762
ENSMUSG00000023905	208.136	0.680372	0.534343	1.27329	0.202916	0.99988	Tnfrsf12a
ENSMUSG00000035236	543.191	-0.338903	0.266225	-1.273	0.203019	0.99988	Scai
ENSMUSG00000040703	122.793	0.568922	0.446962	1.27287	0.203066	0.99988	Cyp2s1
ENSMUSG00000026812	936.713	-0.316481	0.248651	-1.27279	0.203091	0.99988	Tsc1
ENSMUSG00000039929	139.204	-0.446901	0.35139	-1.27181	0.203441	0.99988	Urb1
ENSMUSG00000035849	880.8	0.248204	0.195194	1.27158	0.203523	0.99988	Krt222
ENSMUSG00000004661	49.2245	0.548781	0.431581	1.27156	0.20353	0.99988	Arid3b
ENSMUSG00000062372	221.103	-0.69515	0.546696	-1.27155	0.203534	0.99988	Otof
ENSMUSG00000021179	262.809	-0.399262	0.314011	-1.27149	0.203554	0.99988	Nrde2
ENSMUSG00000055067	572.97	-0.367603	0.289216	-1.27104	0.203716	0.99988	Smyd3
ENSMUSG00000048304	291.653	-0.62632	0.492886	-1.27072	0.203829	0.99988	Slitrk3
ENSMUSG00000032349	2258.33	0.435378	0.342628	1.2707	0.203835	0.99988	Elovl5
ENSMUSG00000020952	531.94	-0.231897	0.182525	-1.27049	0.203909	0.99988	Scfd1
ENSMUSG00000022441	20.7258	-1.09914	0.865242	-1.27033	0.203967	0.99988	Efcab6
ENSMUSG00000071324	71.6033	-0.523623	0.412201	-1.27031	0.203974	0.99988	Armc2
ENSMUSG00000073295	557.051	-0.337301	0.265629	-1.26982	0.204147	0.99988	Nudt11
ENSMUSG00000032586	84.8039	-0.683103	0.537973	-1.26977	0.204166	0.99988	Traip
ENSMUSG00000009633	124.59	0.460906	0.363055	1.26952	0.204254	0.99988	G0s2
ENSMUSG00000032410	394.774	-0.429319	0.338231	-1.26931	0.204331	0.99988	Xrn1
ENSMUSG00000030729	2543.29	-0.405695	0.319643	-1.26921	0.204365	0.99988	Pgm2l1
ENSMUSG00000031557	165.864	-0.50386	0.397019	-1.26911	0.204403	0.99988	Plekha2
ENSMUSG00000032495	90.8122	0.552729	0.435643	1.26877	0.204525	0.99988	Lrrc2
ENSMUSG00000020175	290.857	-0.477264	0.376241	-1.26851	0.204617	0.99988	Rab36
ENSMUSG00000034361	433.846	-0.436166	0.343865	-1.26842	0.204647	0.99988	Cpne2
ENSMUSG00000022681	549.521	0.220146	0.173587	1.26822	0.20472	0.99988	Ntan1
ENSMUSG00000069874	90.4671	0.38002	0.299654	1.2682	0.204728	0.99988	Irgm2
ENSMUSG00000070498	874.485	-0.763557	0.602095	-1.26817	0.204739	0.99988	Tmem132b
ENSMUSG00000049044	2846.82	-0.488792	0.385517	-1.26789	0.204838	0.99988	Rapgef4
ENSMUSG00000021589	538.966	0.367361	0.289812	1.26758	0.204946	0.99988	Rhobtb3
ENSMUSG00000076441	545.675	-0.674922	0.532458	-1.26756	0.204956	0.99988	Ass1
ENSMUSG00000002781	250.252	0.26158	0.206367	1.26755	0.204959	0.99988	Tmem143
ENSMUSG00000096188	1106.97	-0.550765	0.434639	-1.26718	0.205091	0.99988	Cmtm4
ENSMUSG00000075555	20.942	0.771988	0.609222	1.26717	0.205095	0.99988	Gm10863
ENSMUSG00000047013	855.542	-0.484231	0.382151	-1.26712	0.205113	0.99988	Fbxo41
ENSMUSG00000025938	40.1336	-0.817969	0.645624	-1.26694	0.205176	0.99988	Slco5a1
ENSMUSG00000024213	4046.84	0.22807	0.180016	1.26694	0.205177	0.99988	Nudt3
ENSMUSG00000060843	54.8037	0.56927	0.449421	1.26667	0.205272	0.99988	Ctnna3
ENSMUSG00000022054	8762.49	0.77449	0.61144	1.26666	0.205275	0.99988	Nefm
ENSMUSG00000025579	5686.63	-0.623092	0.492113	-1.26616	0.205457	0.99988	Gaa
ENSMUSG00000015981	778.162	-0.802026	0.633555	-1.26591	0.205544	0.99988	Stk32c
ENSMUSG00000022788	287.95	-0.413285	0.326673	-1.26513	0.205824	0.99988	Fgd4
ENSMUSG00000022000	782.155	-0.361291	0.285588	-1.26508	0.205843	0.99988	Zc3h13
ENSMUSG00000005225	276.548	0.286785	0.226718	1.26494	0.205891	0.99988	Plekha8
ENSMUSG00000003411	641.837	-0.807627	0.638503	-1.26487	0.205916	0.99988	Rab3b
ENSMUSG00000036534	365.361	-0.234269	0.185228	-1.26476	0.205958	0.99988	Slc38a7
ENSMUSG00000067150	695.783	-0.232283	0.183746	-1.26415	0.206176	0.99988	Xpo5
ENSMUSG00000001227	953.159	-0.396033	0.313294	-1.26409	0.206197	0.99988	Sema6b
ENSMUSG00000056427	117.338	-0.65964	0.521932	-1.26384	0.206287	0.99988	Slit3
ENSMUSG00000024780	2138.98	0.284549	0.225169	1.26371	0.206333	0.99988	Cdc37l1
ENSMUSG00000026020	603.13	-0.366364	0.289979	-1.26342	0.20644	0.99988	Nop58
ENSMUSG00000022389	3222.66	-0.375627	0.297394	-1.26306	0.206567	0.99988	Tef
ENSMUSG00000009551	54.6346	0.586371	0.464263	1.26301	0.206584	0.99988	6330409D20Rik
ENSMUSG00000109404	17.5576	0.917053	0.726114	1.26296	0.206604	0.99988	NA
ENSMUSG00000015994	1623.86	0.302583	0.239585	1.26295	0.206608	0.99988	Fnta
ENSMUSG00000067567	353.746	0.315463	0.249792	1.26291	0.206623	0.99988	Hdac8
ENSMUSG00000022658	4959.71	0.276728	0.219126	1.26287	0.206635	0.99988	Tagln3
ENSMUSG00000039824	521.281	0.459974	0.364381	1.26235	0.206824	0.99988	Myl6b
ENSMUSG00000026039	10.2388	0.980668	0.777074	1.262	0.206949	0.99988	Sgo2a
ENSMUSG00000068854	182.131	0.347261	0.275169	1.26199	0.206952	0.99988	H2bc21
ENSMUSG00000103400	29.7918	0.565924	0.448488	1.26185	0.207003	0.99988	NA
ENSMUSG00000110630	13.0039	0.953428	0.755704	1.26164	0.207077	0.99988	NA
ENSMUSG00000042662	540.996	0.521147	0.413207	1.26123	0.207228	0.99988	Dusp15
ENSMUSG00000028801	30.0599	-0.943926	0.748498	-1.26109	0.207275	0.99988	Stpg1
ENSMUSG00000038545	606.274	-0.318476	0.252619	-1.2607	0.207418	0.99988	Cul7
ENSMUSG00000027499	2858.56	-0.38634	0.306657	-1.25984	0.207726	0.99988	Pkia
ENSMUSG00000033577	2219.66	0.246447	0.195745	1.25902	0.208023	0.99988	Myo6
ENSMUSG00000021276	419.747	-0.2854	0.226721	-1.25882	0.208096	0.99988	Cinp
ENSMUSG00000036503	3191.18	0.361359	0.287144	1.25846	0.208227	0.99988	Rnf13
ENSMUSG00000040488	578.687	0.246642	0.196041	1.25812	0.20835	0.99988	Ltbp4
ENSMUSG00000036099	676.185	-0.266953	0.212263	-1.25765	0.208517	0.99988	Vezt
ENSMUSG00000075470	470.748	-0.476408	0.379006	-1.25699	0.208756	0.99988	Alg10b
ENSMUSG00000074129	428.779	0.293374	0.233411	1.25689	0.208792	0.99988	Rpl13a
ENSMUSG00000035781	1383	-0.314821	0.25049	-1.25682	0.208819	0.99988	R3hdm4
ENSMUSG00000038845	863.662	0.316451	0.251864	1.25643	0.208959	0.99988	Phb
ENSMUSG00000097596	99.9016	0.986922	0.785528	1.25638	0.208978	0.99988	NA
ENSMUSG00000000202	477.864	0.451462	0.359427	1.25606	0.209094	0.99988	Btbd17
ENSMUSG00000038578	66.1892	-1.00944	0.803665	-1.25604	0.2091	0.99988	Susd1
ENSMUSG00000003762	175.423	-0.376605	0.29989	-1.25581	0.209184	0.99988	Coq8b
ENSMUSG00000027520	556.073	-0.704401	0.560959	-1.25571	0.209221	0.99988	Zdbf2
ENSMUSG00000068267	3349.87	0.274742	0.218798	1.25569	0.209229	0.99988	Cenpb
ENSMUSG00000056306	167.672	-0.701165	0.558403	-1.25566	0.209239	0.99988	Sertm1
ENSMUSG00000034402	29.4927	-1.14154	0.909167	-1.25558	0.209267	0.99988	Kcnh5
ENSMUSG00000022759	20.5903	-1.04657	0.833781	-1.25521	0.209403	0.99988	Lrrc74b
ENSMUSG00000051517	15.069	-0.737089	0.587309	-1.25503	0.209469	0.99988	Arhgef39
ENSMUSG00000000126	43.0277	-0.887776	0.707422	-1.25494	0.209499	0.99988	Wnt9a
ENSMUSG00000026688	1306.04	0.419338	0.334323	1.25429	0.209736	0.99988	Mgst3
ENSMUSG00000005087	209.181	0.604526	0.482183	1.25373	0.209941	0.99988	Cd44
ENSMUSG00000056459	111.649	-0.397115	0.316905	-1.25311	0.210167	0.99988	Zbtb25
ENSMUSG00000072809	19.1239	-0.691314	0.551733	-1.25299	0.210211	0.99988	NA
ENSMUSG00000026196	23.167	0.793978	0.633718	1.25289	0.210246	0.99988	Bard1
ENSMUSG00000020475	27.1846	-0.916553	0.731622	-1.25277	0.21029	0.99988	Pgam2
ENSMUSG00000002017	761.099	0.320409	0.255827	1.25244	0.210409	0.99988	Fam98a
ENSMUSG00000033214	391.505	-0.694845	0.554861	-1.25228	0.210466	0.99988	Slitrk5
ENSMUSG00000071252	101.893	-0.448543	0.358184	-1.25227	0.210472	0.99988	2210408I21Rik
ENSMUSG00000037316	628.593	-0.444362	0.354972	-1.25182	0.210634	0.99988	Bag4
ENSMUSG00000021884	29.9793	0.676514	0.540431	1.2518	0.210641	0.99988	Hacl1
ENSMUSG00000002845	145.734	0.386665	0.308963	1.25149	0.210755	0.99988	Tmem39a
ENSMUSG00000053153	31.4959	-1.29691	1.03637	-1.2514	0.210789	0.99988	Spag16
ENSMUSG00000039252	1874.56	0.372811	0.29799	1.25109	0.210902	0.99988	Lgi2
ENSMUSG00000040631	106.895	-0.555794	0.444648	-1.24997	0.211312	0.99988	Dok4
ENSMUSG00000070866	164.895	-0.847331	0.677918	-1.2499	0.211335	0.99988	Zfp804a
ENSMUSG00000033774	19.3826	-1.56884	1.25532	-1.24975	0.21139	0.99988	Npbwr1
ENSMUSG00000031217	146.328	-0.482486	0.386106	-1.24962	0.211438	0.99988	Efnb1
ENSMUSG00000009876	64.5545	0.509268	0.407564	1.24954	0.211466	0.99988	Cox4i2
ENSMUSG00000024127	1551.9	-0.738158	0.590815	-1.24939	0.211522	0.99988	Prepl
ENSMUSG00000047881	272.874	0.508065	0.406721	1.24917	0.211602	0.99988	Rell1
ENSMUSG00000001018	1320.55	0.254963	0.204118	1.2491	0.211628	0.99988	Snapin
ENSMUSG00000042271	711.363	0.267454	0.214181	1.24873	0.211765	0.99988	Nxt2
ENSMUSG00000032184	1025.32	0.2919	0.233777	1.24863	0.211802	0.99988	Lysmd2
ENSMUSG00000048439	112.069	-0.357912	0.286652	-1.2486	0.211813	0.99988	Nupl2
ENSMUSG00000020684	2622.16	-0.527492	0.422543	-1.24837	0.211894	0.99988	Rasl10b
ENSMUSG00000034371	155.92	-0.37909	0.303775	-1.24793	0.212057	0.99988	Tkfc
ENSMUSG00000036352	697.439	0.210442	0.168634	1.24792	0.21206	0.99988	Ubac1
ENSMUSG00000037573	623.645	-0.267588	0.21454	-1.24726	0.212301	0.99988	Tob1
ENSMUSG00000043659	10.4969	-1.91457	1.53546	-1.2469	0.212432	0.99988	Npsr1
ENSMUSG00000017007	9.76625	1.11102	0.891145	1.24674	0.212494	0.99988	Rbpjl
ENSMUSG00000021182	272.181	-0.464806	0.372843	-1.24665	0.212524	0.99988	Ccdc88c
ENSMUSG00000112368	12.1094	-0.922696	0.740219	-1.24652	0.212575	0.99988	NA
ENSMUSG00000101179	15.824	0.860024	0.690083	1.24626	0.212669	0.99988	NA
ENSMUSG00000051323	390.288	-0.809214	0.649324	-1.24624	0.212676	0.99988	Pcdh19
ENSMUSG00000093460	43.3455	-2.83934	2.27854	-1.24612	0.21272	0.99988	Six3os1
ENSMUSG00000037013	556.453	0.287732	0.23093	1.24597	0.212774	0.99988	Ss18
ENSMUSG00000041720	2192.76	-0.302079	0.242468	-1.24585	0.212818	0.99988	Pi4ka
ENSMUSG00000057531	1300.13	0.382419	0.307044	1.24549	0.212952	0.99988	Dtnbp1
ENSMUSG00000108616	106.101	-0.49889	0.400619	-1.2453	0.213022	0.99988	NA
ENSMUSG00000038812	267.128	0.39212	0.31493	1.2451	0.213094	0.99988	Trmt112
ENSMUSG00000061046	1163.54	0.297273	0.238764	1.24505	0.213113	0.99988	Haghl
ENSMUSG00000074634	165.348	0.515244	0.413842	1.24503	0.213122	0.99988	Tmem267
ENSMUSG00000023018	1336.83	-0.405729	0.325883	-1.24502	0.213126	0.99988	Smarcd1
ENSMUSG00000092626	29.9929	0.607956	0.488369	1.24487	0.213179	0.99988	NA
ENSMUSG00000100005	9.36482	1.06806	0.857973	1.24486	0.213183	0.99988	B130024G19Rik
ENSMUSG00000028020	4722.34	0.3109	0.249849	1.24435	0.213369	0.99988	Glrb
ENSMUSG00000024085	159.676	-0.48304	0.388349	-1.24383	0.213563	0.99988	Man2a1
ENSMUSG00000078161	437.275	-0.524477	0.421671	-1.24381	0.213571	0.99988	Erich3
ENSMUSG00000031637	10.588	-0.935049	0.751767	-1.2438	0.213572	0.99988	Lrp2bp
ENSMUSG00000026074	2224.46	0.215765	0.173496	1.24363	0.213634	0.99988	Map4k4
ENSMUSG00000022265	3184.66	0.281245	0.226205	1.24332	0.213751	0.99988	Ank
ENSMUSG00000038112	558.205	-0.845898	0.680438	-1.24317	0.213806	0.99988	AW551984
ENSMUSG00000009394	5099.75	-0.320585	0.257881	-1.24315	0.213813	0.99988	Syn2
ENSMUSG00000021357	617.578	-0.256995	0.206839	-1.24249	0.214055	0.99988	Exoc2
ENSMUSG00000053198	18.3628	1.34145	1.07994	1.24215	0.21418	0.99988	Prx
ENSMUSG00000106547	33.1909	-1.06888	0.860601	-1.24201	0.214232	0.99988	NA
ENSMUSG00000039377	18.1331	0.745541	0.600548	1.24144	0.214445	0.99988	Hlx
ENSMUSG00000005718	102.528	0.426864	0.343898	1.24125	0.214513	0.99988	Tfap4
ENSMUSG00000002908	188.355	0.327337	0.263732	1.24117	0.214542	0.99988	Kcnn1
ENSMUSG00000024502	471.756	-0.403396	0.325013	-1.24117	0.214543	0.99988	Jakmip2
ENSMUSG00000025903	560.932	0.295043	0.237789	1.24078	0.214687	0.99988	Lypla1
ENSMUSG00000094628	27.1552	-0.579231	0.466845	-1.24074	0.214703	0.99988	Gm3252
ENSMUSG00000026614	192.565	-0.549441	0.442966	-1.24037	0.214839	0.99988	Slc30a10
ENSMUSG00000020288	201.394	0.382796	0.308689	1.24007	0.214949	0.99988	Ahsa2
ENSMUSG00000040037	2514.94	-0.354734	0.286118	-1.23982	0.215043	0.99988	Negr1
ENSMUSG00000041852	745.929	-0.601549	0.4854	-1.23929	0.215239	0.99988	Tcf20
ENSMUSG00000037791	318.045	-0.520808	0.420331	-1.23904	0.21533	0.99988	Phf12
ENSMUSG00000044934	518.567	0.32741	0.264338	1.2386	0.215493	0.99988	Zfp367
ENSMUSG00000046593	58.7219	-0.953046	0.76948	-1.23856	0.215509	0.99988	Tmem215
ENSMUSG00000050965	1346.21	-0.522763	0.422119	-1.23843	0.215558	0.99988	Prkca
ENSMUSG00000074063	15.4568	-0.775096	0.625998	-1.23818	0.21565	0.99988	Osgin1
ENSMUSG00000045519	135.939	-0.398558	0.321997	-1.23777	0.215801	0.99988	Zfp560
ENSMUSG00000068184	508.569	0.463673	0.3747	1.23745	0.21592	0.99988	Ndufaf2
ENSMUSG00000035437	1076.46	-0.290055	0.23443	-1.23728	0.215984	0.99988	Rabgap1
ENSMUSG00000025227	329.482	-0.284182	0.229739	-1.23698	0.216096	0.99988	Mfsd13a
ENSMUSG00000054690	161.087	0.423898	0.342762	1.23671	0.216194	0.99988	Emcn
ENSMUSG00000074457	1533.64	0.326229	0.264009	1.23568	0.216579	0.99988	S100a16
ENSMUSG00000027797	4431.98	-0.434788	0.351981	-1.23526	0.216734	0.99988	Dclk1
ENSMUSG00000001687	3271.88	0.182098	0.147429	1.23516	0.216772	0.99988	Ubl3
ENSMUSG00000035268	674.835	-0.286634	0.232124	-1.23483	0.216893	0.99988	Pkig
ENSMUSG00000021280	61.5751	0.473968	0.384007	1.23427	0.217102	0.99988	Exoc3l4
ENSMUSG00000017314	1103.95	-0.483047	0.391424	-1.23408	0.217174	0.99988	Mpp2
ENSMUSG00000022479	13.62	1.03565	0.839237	1.23404	0.217188	0.99988	Vdr
ENSMUSG00000051435	128.293	-0.725915	0.58837	-1.23377	0.217288	0.99988	Fhad1
ENSMUSG00000097276	16.3581	-0.804914	0.65241	-1.23376	0.217294	0.99988	4930525G20Rik
ENSMUSG00000041653	31.5093	0.913408	0.740384	1.23369	0.217317	0.99988	Pnpla3
ENSMUSG00000024659	38.7939	0.510071	0.413462	1.23366	0.21733	0.99988	Anxa1
ENSMUSG00000021910	5045.06	-0.250609	0.203164	-1.23353	0.217378	0.99988	Nisch
ENSMUSG00000025202	234.395	0.572272	0.464117	1.23304	0.217562	0.99988	Scd3
ENSMUSG00000037536	340.168	-0.451042	0.365814	-1.23298	0.217582	0.99988	Fbxo34
ENSMUSG00000117406	77.25	-0.652281	0.52918	-1.23263	0.217716	0.99988	Ntn3
ENSMUSG00000021448	87.8139	-0.76201	0.61821	-1.23261	0.217723	0.99988	Shc3
ENSMUSG00000029596	142.334	0.534709	0.433848	1.23248	0.21777	0.99988	Sdsl
ENSMUSG00000040280	60.9779	0.572868	0.464934	1.23215	0.217894	0.99988	Ndufa4l2
ENSMUSG00000039911	421.906	0.440418	0.357479	1.23201	0.217945	0.99988	Spsb1
ENSMUSG00000063260	26.2012	-1.15252	0.935771	-1.23162	0.21809	0.99988	Syt10
ENSMUSG00000022742	933.036	0.429104	0.348628	1.23084	0.218384	0.99988	Cpox
ENSMUSG00000102615	28.1911	0.675825	0.549081	1.23083	0.218387	0.99988	NA
ENSMUSG00000067369	509.972	0.292205	0.237425	1.23072	0.218426	0.99988	Trmt2b
ENSMUSG00000045087	705.543	0.473533	0.384821	1.23053	0.218499	0.99988	S1pr5
ENSMUSG00000022994	346.955	-0.291364	0.236782	-1.23051	0.218505	0.99988	Adcy6
ENSMUSG00000042523	865.612	-0.548441	0.445755	-1.23036	0.218561	0.99988	Dnal1
ENSMUSG00000044629	727.802	-0.233102	0.189465	-1.23032	0.218577	0.99988	Cnrip1
ENSMUSG00000087095	14.6746	-1.79101	1.45588	-1.2302	0.218623	0.99988	Emx2os
ENSMUSG00000054150	36.6971	0.837756	0.681127	1.22996	0.218714	0.99988	Syne3
ENSMUSG00000030020	1155.3	-0.648704	0.527438	-1.22991	0.218729	0.99988	Prickle2
ENSMUSG00000031382	14.828	-1.30841	1.06397	-1.22974	0.218793	0.99988	Asb11
ENSMUSG00000095930	269.021	-0.494128	0.402009	-1.22915	0.219017	0.99988	Nim1k
ENSMUSG00000057715	410.481	-0.792056	0.644562	-1.22883	0.219136	0.99988	A830018L16Rik
ENSMUSG00000050627	1013.64	-0.399797	0.325376	-1.22872	0.219175	0.99988	Gpd1l
ENSMUSG00000040428	34.3175	0.59462	0.483959	1.22866	0.2192	0.99988	Plekha4
ENSMUSG00000031841	758.357	-0.699001	0.569131	-1.22819	0.219376	0.99988	Cdh13
ENSMUSG00000049493	509.537	0.461094	0.375559	1.22775	0.21954	0.99988	Pls1
ENSMUSG00000022887	186.51	0.411112	0.334854	1.22773	0.219547	0.99988	Masp1
ENSMUSG00000066838	184.858	-0.38936	0.317179	-1.22757	0.219608	0.99988	Zfp772
ENSMUSG00000063434	357.859	-0.555595	0.452758	-1.22713	0.219772	0.99988	Sorcs3
ENSMUSG00000031109	194.721	-0.35727	0.291148	-1.22711	0.219781	0.99988	Enox2
ENSMUSG00000112627	25.9883	-0.774669	0.631737	-1.22625	0.220104	0.99988	4933412E12Rik
ENSMUSG00000028885	35.4765	-0.936038	0.763412	-1.22612	0.220152	0.99988	Smpdl3b
ENSMUSG00000106636	20.7949	-1.63587	1.33422	-1.22609	0.220166	0.99988	NA
ENSMUSG00000006218	166.91	0.393858	0.321282	1.22589	0.220239	0.99988	Fam131c
ENSMUSG00000113666	8.69411	0.899428	0.734113	1.22519	0.220504	0.99988	Gm35725
ENSMUSG00000038010	48.4009	-0.457945	0.373912	-1.22474	0.220674	0.99988	Ccdc138
ENSMUSG00000024190	405.126	-0.425688	0.347617	-1.22459	0.22073	0.99988	Dusp1
ENSMUSG00000083716	67.5683	0.454625	0.371257	1.22456	0.220742	0.99988	Gm13436
ENSMUSG00000040562	52.1307	-0.619164	0.50566	-1.22447	0.220776	0.99988	Gstm2
ENSMUSG00000061462	23.9039	-0.660017	0.539171	-1.22413	0.220902	0.99988	Obscn
ENSMUSG00000089872	470.643	-0.350452	0.286293	-1.22411	0.220912	0.99988	Rps6kc1
ENSMUSG00000034327	889.596	0.587548	0.48012	1.22375	0.221046	0.99988	Kctd9
ENSMUSG00000035901	5118.7	0.225481	0.184381	1.22291	0.221363	0.99988	Dennd5a
ENSMUSG00000035179	29.5646	-0.82271	0.672786	-1.22284	0.221389	0.99988	Ppp1r32
ENSMUSG00000028954	1355.05	-0.1806	0.147724	-1.22255	0.221501	0.99988	Nub1
ENSMUSG00000022672	313.601	-0.411077	0.336295	-1.22237	0.221567	0.99988	Prkdc
ENSMUSG00000050854	396.094	0.570139	0.466564	1.22199	0.22171	0.99988	Tmem125
ENSMUSG00000097466	47.6168	-0.795822	0.651426	-1.22166	0.221836	0.99988	D430036J16Rik
ENSMUSG00000044442	287.083	-0.352043	0.28824	-1.22135	0.221952	0.99988	N6amt1
ENSMUSG00000020883	546.367	-0.280285	0.229577	-1.22088	0.222132	0.99988	Fbxl20
ENSMUSG00000028982	691.202	0.343562	0.281409	1.22086	0.222138	0.99988	Slc25a33
ENSMUSG00000032384	341.793	-0.386152	0.316313	-1.22079	0.222165	0.99988	Csnk1g1
ENSMUSG00000039197	1152.08	0.245566	0.201205	1.22048	0.222284	0.99988	Adk
ENSMUSG00000027173	62.7699	0.658497	0.539622	1.22029	0.222354	0.99988	Depdc7
ENSMUSG00000055409	650.184	-0.452346	0.370904	-1.21958	0.222625	0.99988	Nell1
ENSMUSG00000071037	145.815	0.327723	0.268747	1.21945	0.222675	0.99988	Camkmt
ENSMUSG00000031799	714.057	0.253112	0.20762	1.21911	0.222801	0.99988	Tpm4
ENSMUSG00000003476	49.3272	-1.16573	0.956314	-1.21898	0.222851	0.99988	Crhr2
ENSMUSG00000002668	33.0588	-0.584392	0.479459	-1.21886	0.222898	0.99988	Dennd1c
ENSMUSG00000025867	10459	-0.464847	0.381475	-1.21855	0.223014	0.99988	Cplx2
ENSMUSG00000005968	110.024	0.354993	0.291344	1.21847	0.223046	0.99988	Tuft1
ENSMUSG00000062760	520.823	-0.824703	0.6769	-1.21835	0.22309	0.99988	Shisal1
ENSMUSG00000109284	64.3382	0.596712	0.489792	1.2183	0.223111	0.99988	B230311B06Rik
ENSMUSG00000026452	4698.01	0.692254	0.568365	1.21797	0.223234	0.99988	Syt2
ENSMUSG00000072872	123.993	-0.883021	0.725171	-1.21767	0.223348	0.99988	Rybp
ENSMUSG00000012819	52.447	0.603192	0.495485	1.21738	0.223461	0.99988	Cdh23
ENSMUSG00000030380	61.5893	-0.557697	0.458133	-1.21733	0.22348	0.99988	Mzf1
ENSMUSG00000074358	197.566	0.307535	0.252682	1.21708	0.223573	0.99988	Ccdc61
ENSMUSG00000040121	13.5964	-0.714728	0.587342	-1.21689	0.223647	0.99988	Rep15
ENSMUSG00000001517	17.4124	-0.728763	0.599025	-1.21658	0.223763	0.99988	Foxm1
ENSMUSG00000048058	327.492	0.387219	0.318326	1.21642	0.223824	0.99988	Ldlrad3
ENSMUSG00000037846	56.7255	0.652112	0.536158	1.21627	0.223882	0.99988	Rtkn2
ENSMUSG00000031990	420.314	0.427642	0.35163	1.21617	0.22392	0.99988	Jam3
ENSMUSG00000031848	684.108	0.28308	0.232799	1.21598	0.223992	0.99988	Lsm4
ENSMUSG00000032244	1800.65	-0.385305	0.316984	-1.21554	0.224162	0.99988	Fem1b
ENSMUSG00000028631	185.835	0.668939	0.550338	1.2155	0.224174	0.99988	Kcnq4
ENSMUSG00000047976	209.242	-0.55987	0.460688	-1.21529	0.224254	0.99988	Kcna1
ENSMUSG00000062078	8104.22	0.383886	0.315901	1.21521	0.224285	0.99988	Qk
ENSMUSG00000022026	34.6449	0.504597	0.415407	1.21471	0.224478	0.99988	Olfm4
ENSMUSG00000099843	31.041	0.558615	0.459919	1.21459	0.224521	0.99988	Gm7160
ENSMUSG00000078681	885.591	0.278828	0.229642	1.21419	0.224677	0.99988	Tm2d3
ENSMUSG00000000823	453.647	-0.416509	0.343075	-1.21405	0.224729	0.99988	Zfp512b
ENSMUSG00000034792	36.6827	-0.524795	0.432313	-1.21392	0.224777	0.99988	Gna15
ENSMUSG00000018474	4504.91	-0.586978	0.483623	-1.21371	0.224859	0.99988	Chd3
ENSMUSG00000049553	433.302	-0.312342	0.257387	-1.21351	0.224936	0.99988	Polr1a
ENSMUSG00000021596	723.234	-0.647377	0.533485	-1.21349	0.224944	0.99988	Mctp1
ENSMUSG00000071192	8.17175	-1.30618	1.07657	-1.21328	0.225022	0.99988	Wfikkn1
ENSMUSG00000091512	672.655	0.224578	0.185111	1.21321	0.225049	0.99988	Lamtor3
ENSMUSG00000038914	628.789	-0.331743	0.273533	-1.21281	0.225203	0.99988	Dido1
ENSMUSG00000038495	1748.63	0.348787	0.287602	1.21274	0.225228	0.99988	Otud7b
ENSMUSG00000020918	823.349	-0.282611	0.23306	-1.21261	0.225279	0.99988	Kat2a
ENSMUSG00000039637	729.574	-0.388986	0.320855	-1.21234	0.225381	0.99988	Coro7
ENSMUSG00000028458	200.078	-0.673924	0.555894	-1.21232	0.225388	0.99988	Tesk1
ENSMUSG00000024013	79.7612	-0.398645	0.328913	-1.21201	0.225509	0.99988	Fgd2
ENSMUSG00000086629	16.2244	-0.781637	0.644911	-1.21201	0.22551	0.99988	2810403D21Rik
ENSMUSG00000028078	639.467	-0.377245	0.311266	-1.21197	0.225523	0.99988	Dclk2
ENSMUSG00000110279	33.8405	0.619145	0.510887	1.2119	0.22555	0.99988	NA
ENSMUSG00000104063	34.355	-0.717146	0.591947	-1.2115	0.225702	0.99988	Pcdhgb7
ENSMUSG00000024695	1954.87	0.193957	0.160106	1.21143	0.225731	0.99988	Zfp91
ENSMUSG00000062296	1626.03	-0.533128	0.44009	-1.21141	0.225739	0.99988	Trank1
ENSMUSG00000023809	483.104	-0.577854	0.477052	-1.2113	0.22578	0.99988	Rps6ka2
ENSMUSG00000025790	1029.14	0.34801	0.287432	1.21075	0.22599	0.99988	Slco3a1
ENSMUSG00000071656	27.0445	-0.567052	0.468465	-1.21045	0.226108	0.99988	Lrrn4cl
ENSMUSG00000030796	45.3892	0.442533	0.365633	1.21032	0.226156	0.99988	Tead2
ENSMUSG00000021959	450.923	0.286131	0.236437	1.21018	0.226211	0.99988	Lats2
ENSMUSG00000044252	3278.92	0.271441	0.224331	1.21	0.226277	0.99988	Osbpl1a
ENSMUSG00000092448	26.6854	0.58568	0.484043	1.20997	0.226289	0.99988	NA
ENSMUSG00000052572	2644.18	-0.451986	0.373605	-1.2098	0.226357	0.99988	Dlg2
ENSMUSG00000034994	20986.2	0.174363	0.144188	1.20928	0.226557	0.99988	Eef2
ENSMUSG00000021460	1461.53	0.300939	0.248949	1.20883	0.226726	0.99988	Auh
ENSMUSG00000028558	36.7725	0.881388	0.729541	1.20814	0.226993	0.99988	Calr4
ENSMUSG00000048782	185.249	0.624879	0.517333	1.20788	0.227092	0.99988	Insc
ENSMUSG00000049811	70.0366	-0.447435	0.370488	-1.20769	0.227167	0.99988	Fam161a
ENSMUSG00000044835	469.88	-0.643692	0.533081	-1.20749	0.227242	0.99988	Ankrd45
ENSMUSG00000035357	111.068	-0.483654	0.400643	-1.20719	0.227358	0.99988	Pdzrn3
ENSMUSG00000017667	396.239	-0.326267	0.270348	-1.20684	0.227493	0.99988	Zfp334
ENSMUSG00000004936	2691.17	-0.474114	0.392863	-1.20682	0.227502	0.99988	Map2k1
ENSMUSG00000027777	14.4438	-0.769017	0.637234	-1.2068	0.227508	0.99988	Schip1
ENSMUSG00000097515	48.1133	0.739831	0.613118	1.20667	0.22756	0.99988	1700040D17Rik
ENSMUSG00000020728	34.9543	-0.647454	0.536764	-1.20622	0.227734	0.99988	Cep112
ENSMUSG00000053799	413.331	-0.337686	0.279959	-1.2062	0.22774	0.99988	Exoc6
ENSMUSG00000022661	1447.79	-0.563635	0.467534	-1.20555	0.227992	0.99988	Cd200
ENSMUSG00000024953	4428.48	0.336161	0.279082	1.20452	0.228388	0.99988	Prdx5
ENSMUSG00000072769	686.508	-0.424822	0.35273	-1.20438	0.228442	0.99988	NA
ENSMUSG00000034532	91.7089	-0.440288	0.365647	-1.20413	0.228538	0.99988	Fbxo16
ENSMUSG00000042851	188.913	-0.523112	0.434522	-1.20388	0.228637	0.99988	Zc3h6
ENSMUSG00000015053	101.738	0.488531	0.405857	1.2037	0.228704	0.99988	Gata2
ENSMUSG00000033032	298.266	0.291835	0.242472	1.20358	0.228751	0.99988	Afap1l1
ENSMUSG00000029608	7553.76	0.314854	0.261608	1.20353	0.22877	0.99988	Rph3a
ENSMUSG00000033361	305.26	-0.550294	0.45724	-1.20351	0.228778	0.99988	Prrg3
ENSMUSG00000028445	1918.04	0.408727	0.339625	1.20347	0.228796	0.99988	Enho
ENSMUSG00000001520	500.413	0.274219	0.227885	1.20332	0.228854	0.99988	Nrip2
ENSMUSG00000053279	3516.01	0.675773	0.561714	1.20306	0.228955	0.99988	Aldh1a1
ENSMUSG00000022055	11803.4	0.652791	0.542667	1.20293	0.229003	0.99988	Nefl
ENSMUSG00000071711	487.493	0.274183	0.227963	1.20275	0.229072	0.99988	Mpst
ENSMUSG00000046229	560.959	0.337737	0.280932	1.2022	0.229284	0.99988	Scand1
ENSMUSG00000027088	515.045	0.275858	0.229461	1.2022	0.229287	0.99988	Phospho2
ENSMUSG00000086844	54.4702	0.566562	0.471386	1.2019	0.229401	0.99988	B230206H07Rik
ENSMUSG00000114045	110.158	0.568186	0.472835	1.20166	0.229496	0.99988	NA
ENSMUSG00000028882	661.043	-0.266969	0.222237	-1.20128	0.229641	0.99988	Ppp1r8
ENSMUSG00000026142	230.882	0.280021	0.233116	1.20121	0.22967	0.99988	Rhbdd1
ENSMUSG00000042678	45.9546	-1.43661	1.1962	-1.20097	0.229762	0.99988	Myo15
ENSMUSG00000047757	29.5418	-0.563817	0.469471	-1.20096	0.229766	0.99988	Fancb
ENSMUSG00000048142	7038.54	0.405228	0.337605	1.2003	0.230023	0.99988	Nat8l
ENSMUSG00000026354	8.55265	1.47357	1.22784	1.20013	0.230088	0.99988	Lct
ENSMUSG00000028871	98.4815	-0.873952	0.728412	-1.19981	0.230215	0.99988	Rspo1
ENSMUSG00000030770	1580.17	0.288783	0.240706	1.19973	0.230243	0.99988	Parva
ENSMUSG00000030726	356.583	-0.3142	0.261961	-1.19942	0.230366	0.99988	Pold3
ENSMUSG00000030621	483.384	-0.293111	0.244398	-1.19932	0.230405	0.99988	Me3
ENSMUSG00000038861	527.209	-0.252883	0.210926	-1.19892	0.230561	0.99988	Pi4kb
ENSMUSG00000002250	398.771	0.294803	0.245917	1.19879	0.230611	0.99988	Ppard
ENSMUSG00000029014	496.463	-0.292652	0.244168	-1.19857	0.230695	0.99988	Dnajc2
ENSMUSG00000020524	4445.87	-0.540869	0.451267	-1.19856	0.2307	0.99988	Gria1
ENSMUSG00000090213	932.473	0.37569	0.313484	1.19843	0.230748	0.99988	Peds1
ENSMUSG00000057963	1398.61	0.242813	0.202628	1.19832	0.230793	0.99988	Itpk1
ENSMUSG00000025147	640.319	0.322796	0.269448	1.19799	0.230922	0.99988	Mob2
ENSMUSG00000006386	199.032	0.36661	0.306237	1.19714	0.231251	0.99988	Tek
ENSMUSG00000054469	382.26	-0.461613	0.385667	-1.19692	0.231337	0.99988	Lclat1
ENSMUSG00000051235	18.1613	0.698374	0.583632	1.1966	0.231463	0.99988	Gen1
ENSMUSG00000028863	1236.42	-0.379642	0.317351	-1.19628	0.231586	0.99988	Meaf6
ENSMUSG00000050473	134.511	-0.9038	0.755648	-1.19606	0.231673	0.99988	Slc35d3
ENSMUSG00000106617	12.1466	0.811877	0.67895	1.19578	0.231781	0.99988	Gm36266
ENSMUSG00000096914	135.573	-0.617662	0.516547	-1.19575	0.231793	0.99988	Galntl6
ENSMUSG00000000142	242.039	-0.377696	0.315879	-1.1957	0.231814	0.99988	Axin2
ENSMUSG00000026469	1445.61	-0.561813	0.469898	-1.1956	0.231851	0.99988	Xpr1
ENSMUSG00000041961	124.636	-0.584678	0.489074	-1.19548	0.2319	0.99988	Znrf3
ENSMUSG00000019761	144.029	-0.458653	0.383907	-1.1947	0.232205	0.99988	Krt10
ENSMUSG00000039706	274.767	-0.732098	0.612864	-1.19455	0.232262	0.99988	Ldb2
ENSMUSG00000097613	31.3912	-1.02225	0.85595	-1.19428	0.232368	0.99988	Gm17597
ENSMUSG00000020183	278.69	0.472033	0.395281	1.19417	0.232411	0.99988	Cpm
ENSMUSG00000022722	506.866	-0.235091	0.196943	-1.1937	0.232595	0.99988	Arl6
ENSMUSG00000042564	88.166	-0.45042	0.37746	-1.19329	0.232754	0.99988	Fam227a
ENSMUSG00000054556	34.236	-0.543068	0.455399	-1.19251	0.233061	0.99988	Gm4876
ENSMUSG00000049971	266.233	-0.373226	0.313035	-1.19228	0.23315	0.99988	Glt1d1
ENSMUSG00000022358	582.862	0.465159	0.390148	1.19226	0.233159	0.99988	Fbxo32
ENSMUSG00000030595	360.198	0.239798	0.201223	1.19171	0.233376	0.99988	Nfkbib
ENSMUSG00000013033	4048.29	-0.373889	0.313897	-1.19112	0.233607	0.99988	Adgrl1
ENSMUSG00000029913	68.9825	0.403479	0.338816	1.19085	0.233712	0.99988	Prdm5
ENSMUSG00000018930	10.5616	-0.973427	0.817737	-1.19039	0.233892	0.99988	Ccl4
ENSMUSG00000022500	941.022	0.421327	0.353959	1.19033	0.233918	0.99988	Litaf
ENSMUSG00000078789	52.4521	-0.671949	0.56462	-1.19009	0.234011	0.99988	Dph1
ENSMUSG00000035623	619.766	-0.356054	0.299189	-1.19006	0.234022	0.99988	Rsf1
ENSMUSG00000044062	19.8347	1.46291	1.22941	1.18993	0.234075	0.99988	Plekhd1os
ENSMUSG00000063600	56.8532	-0.684237	0.575331	-1.18929	0.234325	0.99988	Egfem1
ENSMUSG00000028344	145.501	-0.363982	0.306051	-1.18929	0.234327	0.99988	Invs
ENSMUSG00000032599	1031.51	-0.308271	0.259311	-1.18881	0.234515	0.99988	Ip6k2
ENSMUSG00000055471	68.2433	-0.762948	0.641869	-1.18863	0.234584	0.99988	Alk
ENSMUSG00000029674	1692.06	0.584639	0.492075	1.18811	0.234791	0.99988	Limk1
ENSMUSG00000000552	1682.32	0.277995	0.234048	1.18777	0.234925	0.99988	Zfp385a
ENSMUSG00000022146	82.9406	0.390958	0.329193	1.18763	0.23498	0.99988	Osmr
ENSMUSG00000035640	3024.12	-0.579608	0.488124	-1.18742	0.235062	0.99988	Cbarp
ENSMUSG00000106746	58.6824	-0.608426	0.512473	-1.18724	0.235135	0.99988	NA
ENSMUSG00000000197	1449.37	-0.387512	0.326418	-1.18717	0.235162	0.99988	Nalcn
ENSMUSG00000039086	582.754	-0.370905	0.312436	-1.18714	0.235173	0.99988	Ss18l1
ENSMUSG00000032502	110.102	0.392861	0.331059	1.18668	0.235354	0.99988	Stac
ENSMUSG00000055782	756.394	0.295268	0.24892	1.1862	0.235544	0.99988	Abcd2
ENSMUSG00000027377	24.4068	0.601345	0.506961	1.18618	0.235553	0.99988	Mall
ENSMUSG00000032717	74.1078	1.12393	0.947785	1.18585	0.235683	0.99988	Mdfi
ENSMUSG00000028603	1169.23	0.207673	0.17513	1.18582	0.235694	0.99988	Scp2
ENSMUSG00000033342	383.784	-0.496062	0.4184	-1.18562	0.235773	0.99988	Plppr5
ENSMUSG00000068966	122.965	-0.393958	0.332308	-1.18552	0.235812	0.99988	Zbtb34
ENSMUSG00000041660	168.461	0.445135	0.375564	1.18525	0.23592	0.99988	Bbox1
ENSMUSG00000097402	11.1352	0.911097	0.768732	1.18519	0.23594	0.99988	Gm17399
ENSMUSG00000024044	4859.2	0.348042	0.293663	1.18517	0.235949	0.99988	Epb41l3
ENSMUSG00000026491	520.798	-0.353399	0.298217	-1.18504	0.236001	0.99988	Ahctf1
ENSMUSG00000042743	652.263	-0.610337	0.515092	-1.18491	0.236054	0.99988	Sgtb
ENSMUSG00000032118	4752.22	0.257705	0.217534	1.18466	0.236151	0.99988	Fez1
ENSMUSG00000021279	743.996	-0.406213	0.343094	-1.18397	0.236425	0.99988	Cdc42bpb
ENSMUSG00000110863	8.26702	-1.11601	0.942673	-1.18388	0.236462	0.99988	Gm34655
ENSMUSG00000040007	451.68	-0.29384	0.248213	-1.18382	0.236484	0.99988	Bahd1
ENSMUSG00000038576	1332.18	-0.362694	0.306421	-1.18364	0.236554	0.99988	Susd4
ENSMUSG00000034243	1360.74	-0.292681	0.247279	-1.18361	0.236568	0.99988	Golgb1
ENSMUSG00000029093	440.529	-0.723381	0.611351	-1.18325	0.23671	0.99988	Sorcs2
ENSMUSG00000035910	227.378	-0.399462	0.337618	-1.18318	0.23674	0.99988	Dcdc2a
ENSMUSG00000027339	1889.15	0.32855	0.277702	1.18311	0.236767	0.99988	Rassf2
ENSMUSG00000096696	18.0087	-0.816365	0.690025	-1.18309	0.236772	0.99988	Zfp960
ENSMUSG00000021047	2084.01	0.188348	0.1592	1.18309	0.236775	0.99988	Nova1
ENSMUSG00000031303	16.8002	-0.883094	0.746537	-1.18292	0.236841	0.99988	Map3k15
ENSMUSG00000032268	147.631	0.900143	0.761028	1.1828	0.236889	0.99988	Tmprss5
ENSMUSG00000026482	882.088	-0.52462	0.443567	-1.18273	0.236916	0.99988	Rgl1
ENSMUSG00000030000	1935.48	-0.448823	0.379635	-1.18225	0.237107	0.99988	Add2
ENSMUSG00000020953	204.652	-0.562401	0.475784	-1.18205	0.237185	0.99988	Coch
ENSMUSG00000042447	244.147	-0.299687	0.253556	-1.18194	0.237231	0.99988	Mios
ENSMUSG00000024188	1343.42	-0.27392	0.231821	-1.1816	0.237365	0.99988	Luc7l
ENSMUSG00000031391	1661.2	-0.374112	0.316639	-1.18151	0.237401	0.99988	L1cam
ENSMUSG00000015002	2072.68	0.341508	0.289114	1.18122	0.237514	0.99988	Efr3a
ENSMUSG00000033585	4979.75	-0.213253	0.180545	-1.18116	0.237537	0.99988	Ndn
ENSMUSG00000030022	53.764	0.469833	0.397824	1.18101	0.237599	0.99988	Adamts9
ENSMUSG00000018171	1870.76	0.235031	0.199035	1.18085	0.237661	0.99988	Vmp1
ENSMUSG00000072761	94.7219	-0.426101	0.360851	-1.18082	0.237673	0.99988	Gm6712
ENSMUSG00000024587	4297.65	0.19917	0.168681	1.18075	0.237703	0.99988	Nars
ENSMUSG00000071078	66.9578	-0.522914	0.442881	-1.18071	0.237718	0.99988	Nr2c2ap
ENSMUSG00000013833	505.703	-0.33436	0.283196	-1.18067	0.237735	0.99988	Med16
ENSMUSG00000042807	514.762	-0.393064	0.332966	-1.18049	0.237804	0.99988	Hecw2
ENSMUSG00000063681	23.7995	-0.844711	0.715667	-1.18031	0.237876	0.99988	Crb1
ENSMUSG00000020422	1580.93	0.210138	0.178134	1.17966	0.238135	0.99988	Tns3
ENSMUSG00000042548	448.347	-0.350111	0.296801	-1.17962	0.238153	0.99988	Asxl1
ENSMUSG00000022762	359.779	-0.802109	0.680186	-1.17925	0.238299	0.99988	Ncam2
ENSMUSG00000055202	166.154	-0.406579	0.344809	-1.17914	0.238342	0.99988	Zfp811
ENSMUSG00000041817	723.205	-0.512007	0.434381	-1.1787	0.238516	0.99988	Fam169a
ENSMUSG00000043773	127.087	-0.507621	0.430682	-1.17864	0.23854	0.99988	1700048O20Rik
ENSMUSG00000046546	238.178	0.228959	0.194271	1.17855	0.238577	0.99988	Fam43a
ENSMUSG00000074862	52.6395	-0.461929	0.392134	-1.17799	0.238802	0.99988	BC025920
ENSMUSG00000032648	1233.65	0.420438	0.357011	1.17766	0.238932	0.99988	Pygm
ENSMUSG00000044694	14.0909	0.680387	0.577903	1.17734	0.239061	0.99988	NA
ENSMUSG00000024563	409.875	-0.382065	0.324575	-1.17712	0.239147	0.99988	Smad2
ENSMUSG00000020821	3763.57	0.315287	0.267852	1.17709	0.239158	0.99988	Kif1c
ENSMUSG00000022494	575.484	-0.765771	0.650563	-1.17709	0.23916	0.99988	Shisa9
ENSMUSG00000024958	1479.38	0.275236	0.233838	1.17704	0.239179	0.99988	Gpr137
ENSMUSG00000025006	301.616	-0.519556	0.441448	-1.17694	0.239221	0.99988	Sorbs1
ENSMUSG00000030125	92.1335	-0.433703	0.368543	-1.17681	0.239273	0.99988	Lrrc23
ENSMUSG00000037605	539.853	-0.416833	0.354343	-1.17636	0.239453	0.99988	Adgrl3
ENSMUSG00000055745	583.58	-0.475374	0.404134	-1.17628	0.239484	0.99988	Rtl6
ENSMUSG00000061286	296.003	0.290224	0.246753	1.17617	0.239527	0.99988	Exosc5
ENSMUSG00000040936	75.5621	-0.655353	0.557247	-1.17605	0.239574	0.99988	Ulk4
ENSMUSG00000030329	1963.43	-0.456788	0.388419	-1.17602	0.239588	0.99988	Pianp
ENSMUSG00000073838	630.131	0.206594	0.175679	1.17597	0.239605	0.99988	Tufm
ENSMUSG00000001985	584.379	-0.671174	0.570846	-1.17575	0.239694	0.99988	Grik3
ENSMUSG00000069539	368.937	-0.290052	0.246734	-1.17557	0.239768	0.99988	Scyl2
ENSMUSG00000021947	165.483	-0.282217	0.240197	-1.17494	0.24002	0.99988	Cryl1
ENSMUSG00000028085	288.838	-0.268919	0.228921	-1.17473	0.240104	0.99988	Gatb
ENSMUSG00000030518	340.15	-0.558508	0.475451	-1.17469	0.240118	0.99988	Fam189a1
ENSMUSG00000029206	97.1834	-0.472111	0.401942	-1.17457	0.240165	0.99988	Nsun7
ENSMUSG00000037348	1404.53	0.296248	0.252277	1.1743	0.240276	0.99988	Paqr7
ENSMUSG00000041219	97.0701	0.385322	0.328293	1.17371	0.240511	0.99988	Arhgap11a
ENSMUSG00000024827	203.078	-0.667685	0.568908	-1.17363	0.240545	0.99988	Gldc
ENSMUSG00000036995	178.718	0.516956	0.440499	1.17357	0.240568	0.99988	Asap3
ENSMUSG00000030744	6123.21	0.190414	0.162268	1.17345	0.240614	0.99988	Rps3
ENSMUSG00000022201	3531.49	-0.349909	0.298204	-1.17339	0.240639	0.99988	Zfr
ENSMUSG00000020838	141.007	1.24857	1.06417	1.17329	0.240681	0.99988	Slc6a4
ENSMUSG00000020312	413.679	-0.331727	0.282758	-1.17318	0.240723	0.99988	Shc2
ENSMUSG00000024271	1377.81	-0.213116	0.181672	-1.17308	0.240765	0.99988	Elp2
ENSMUSG00000027968	292.75	-0.230351	0.196409	-1.17281	0.24087	0.99988	Larp7
ENSMUSG00000097431	170.746	0.315153	0.268725	1.17277	0.240886	0.99988	NA
ENSMUSG00000074517	17.9131	-1.30398	1.11212	-1.17252	0.24099	0.99988	Gm10710
ENSMUSG00000059834	184.693	0.269667	0.230023	1.17235	0.241058	0.99988	Sclt1
ENSMUSG00000090626	36.9224	-0.547688	0.467213	-1.17224	0.241099	0.99988	Tex9
ENSMUSG00000028042	533.591	0.363683	0.310301	1.17203	0.241184	0.99988	Zbtb7b
ENSMUSG00000036867	43.2341	0.537203	0.458411	1.17188	0.241245	0.99988	Smad6
ENSMUSG00000070802	6364.19	-0.506421	0.432383	-1.17123	0.241505	0.99988	Pnma8b
ENSMUSG00000020434	8.82663	-1.05249	0.898811	-1.17098	0.241607	0.99988	4921536K21Rik
[truncated: 14,416 more rows]
