# Supplementary material for: Distinct, common and synergistic effects of insulin and IGF-1 receptors on healthy murine ageing
Source: Heliyon. 2024 Aug 17;10(16):e36457. doi: 10.1016/j.heliyon.2024.e36457 (PMC11379992; doi:10.1016/j.heliyon.2024.e36457)
Supplement: Multimedia component 12 [file mmc12.xlsx]

## Sheet: Ageing_dds_Unshrunk_Young_DKOvW
	baseMean	log2FoldChange	lfcSE	stat	pvalue	padj	Symbol
ENSMUSG00000032532	2844.82	2.02613	0.234757	8.63077	6.09e-18	1.01e-13	Cck
ENSMUSG00000032128	186.186	3.81317	0.57518	6.62953	3.37e-11	2.79e-07	Robo3
ENSMUSG00000006522	1725.45	-1.08879	0.173245	-6.28471	3.28e-10	1.81e-06	Itih3
ENSMUSG00000073418	1058.18	-2.14584	0.349221	-6.14465	8.01e-10	3.32e-06	C4b
ENSMUSG00000039714	218.109	2.98386	0.499947	5.96835	2.4e-09	7.94e-06	Cplx3
ENSMUSG00000007944	1313.34	1.08439	0.184136	5.88907	3.88e-09	1.07e-05	Ttc9b
ENSMUSG00000079293	63.7794	-4.48301	0.840867	-5.33141	9.75e-08	0.000230639	Clec7a
ENSMUSG00000007682	690.585	0.990316	0.196126	5.04939	4.43e-07	0.000917869	Dio2
ENSMUSG00000037984	640.498	2.65095	0.527473	5.02575	5.01e-07	0.00092307	Neurod6
ENSMUSG00000033880	468.349	-1.74007	0.353314	-4.925	8.44e-07	0.00139762	Lgals3bp
ENSMUSG00000018339	871.912	-1.19654	0.244153	-4.90077	9.55e-07	0.00143774	Gpx3
ENSMUSG00000060424	655.442	1.05017	0.216872	4.84234	1.28e-06	0.00177153	Pantr1
ENSMUSG00000076498	86.8807	2.45758	0.513212	4.78863	1.68e-06	0.00213994	Trbc2
ENSMUSG00000070570	11055.8	1.61176	0.337877	4.77027	1.84e-06	0.00217717	Slc17a7
ENSMUSG00000068744	69.0739	2.23541	0.472007	4.73597	2.18e-06	0.00240783	Psrc1
ENSMUSG00000024164	99.5083	-2.68213	0.577643	-4.64323	3.43e-06	0.00355157	C3
ENSMUSG00000024793	68.8759	2.87106	0.625668	4.58879	4.46e-06	0.00388732	Tnfrsf25
ENSMUSG00000050335	97.5201	-3.04793	0.662008	-4.60407	4.14e-06	0.00388732	Lgals3
ENSMUSG00000084890	223.081	2.44652	0.533041	4.58974	4.44e-06	0.00388732	A830036E02Rik
ENSMUSG00000090061	354.158	1.04811	0.230237	4.55231	5.31e-06	0.00439514	Nwd2
ENSMUSG00000069516	387.326	-2.15219	0.477481	-4.50739	6.56e-06	0.00517764	Lyz2
ENSMUSG00000050821	3163.92	1.31507	0.295627	4.44841	8.65e-06	0.00651455	Fam131a
ENSMUSG00000033685	821.023	-1.31911	0.299303	-4.40727	1.05e-05	0.00754026	Ucp2
ENSMUSG00000053025	4350.43	0.921705	0.214047	4.30608	1.66e-05	0.0109122	Sv2b
ENSMUSG00000061086	142.27	2.19311	0.510029	4.29998	1.71e-05	0.0109122	Myl4
ENSMUSG00000037465	463.511	1.43722	0.334284	4.29941	1.71e-05	0.0109122	Klf10
ENSMUSG00000029561	130.609	-1.61634	0.377443	-4.28233	1.85e-05	0.0111382	Oasl2
ENSMUSG00000037868	115.892	2.53003	0.591351	4.27839	1.88e-05	0.0111382	Egr2
ENSMUSG00000049907	598.495	0.962517	0.227908	4.22328	2.41e-05	0.0137549	Rasl11b
ENSMUSG00000036052	1783.02	1.19828	0.284883	4.20622	2.6e-05	0.0143404	Dnajb5
ENSMUSG00000035042	15.6641	-4.26297	1.01606	-4.1956	2.72e-05	0.0145442	Ccl5
ENSMUSG00000034936	416.67	0.836383	0.201168	4.15762	3.22e-05	0.0166486	Arl4d
ENSMUSG00000053310	10910	2.63651	0.637953	4.13277	3.58e-05	0.0179935	Nrgn
ENSMUSG00000015396	783.092	-0.962033	0.234789	-4.09743	4.18e-05	0.0201481	Cd83
ENSMUSG00000023034	1174.73	1.85394	0.452944	4.09309	4.26e-05	0.0201481	Nr4a1
ENSMUSG00000018648	756.881	1.56414	0.385262	4.05995	4.91e-05	0.022588	Dusp14
ENSMUSG00000029154	27.9945	2.48489	0.623117	3.98783	6.67e-05	0.0290709	Cwh43
ENSMUSG00000018593	12702	-0.925263	0.231971	-3.9887	6.64e-05	0.0290709	Sparc
ENSMUSG00000085873	134.225	-0.920342	0.232053	-3.96608	7.31e-05	0.0309383	NA
ENSMUSG00000043439	706.892	1.96625	0.49778	3.95005	7.81e-05	0.0309383	Epop
ENSMUSG00000061232	838.432	-1.0467	0.264622	-3.95544	7.64e-05	0.0309383	H2-K1
ENSMUSG00000121208	24.2067	2.5899	0.655814	3.94914	7.84e-05	0.0309383	NA
ENSMUSG00000026826	594.288	1.90711	0.485225	3.93036	8.48e-05	0.0319945	Nr4a2
ENSMUSG00000021186	292.051	-1.88165	0.4788	-3.92992	8.5e-05	0.0319945	Fbln5
ENSMUSG00000061462	72.5172	1.76706	0.45476	3.88569	0.000102041	0.037567	Obscn
ENSMUSG00000029007	262.265	-1.01003	0.261297	-3.86544	0.000110891	0.0391052	Agtrap
ENSMUSG00000069171	845.462	0.809712	0.209529	3.86444	0.000111344	0.0391052	Nr2f1
ENSMUSG00000062488	118.531	-1.40275	0.363389	-3.86019	0.0001133	0.0391052	Ifit3b
ENSMUSG00000026833	12499.8	0.904821	0.235849	3.83644	0.000124831	0.041133	Olfm1
ENSMUSG00000026730	1730.28	1.25052	0.325884	3.83733	0.00012438	0.041133	Pter
ENSMUSG00000074634	256.202	1.22877	0.320583	3.83293	0.000126624	0.041133	Tmem267
ENSMUSG00000032705	1042.06	0.77553	0.203026	3.81985	0.000133534	0.0425433	Exd2
ENSMUSG00000041577	457.303	-0.932689	0.244909	-3.80831	0.000139919	0.0428291	Prelp
ENSMUSG00000074063	12.6146	-2.70691	0.710231	-3.81131	0.00013823	0.0428291	Osgin1
ENSMUSG00000000567	698.799	-0.624721	0.164213	-3.80433	0.000142186	0.0428291	Sox9
ENSMUSG00000039313	159.571	-1.24137	0.327493	-3.79052	0.000150335	0.044475	Minar1
ENSMUSG00000037279	40.2578	3.22891	0.856405	3.77031	0.000163044	0.0450193	Ovol2
ENSMUSG00000020908	32.6639	2.33749	0.619062	3.77586	0.000159459	0.0450193	Myh3
ENSMUSG00000046215	537.104	1.54884	0.410277	3.77511	0.000159935	0.0450193	Rprml
ENSMUSG00000090121	57.5493	4.22447	1.11958	3.77325	0.000161135	0.0450193	Abhd12b
ENSMUSG00000028341	450.254	1.85149	0.491775	3.76492	0.000166602	0.0452475	Nr4a3
ENSMUSG00000050064	227.693	0.976531	0.260413	3.74994	0.000176876	0.0467377	Zfp697
ENSMUSG00000028971	82.4466	2.90853	0.777451	3.74111	0.000183207	0.0467377	Cort
ENSMUSG00000107272	87.5065	1.91758	0.512602	3.74088	0.000183374	0.0467377	NA
ENSMUSG00000037321	88.8689	-1.25302	0.334315	-3.74803	0.000178228	0.0467377	Tap1
ENSMUSG00000029819	992.376	1.39643	0.373699	3.73678	0.000186394	0.0467877	Npy
ENSMUSG00000056708	1085.24	1.22126	0.327263	3.73175	0.000190157	0.0468226	Ier5
ENSMUSG00000046186	41.1779	-1.96011	0.525895	-3.72719	0.000193623	0.0468226	Cd109
ENSMUSG00000020651	42.8196	2.78891	0.749353	3.72176	0.000197838	0.0468226	Slc26a4
ENSMUSG00000013089	1072.46	0.808681	0.217244	3.72245	0.0001973	0.0468226	Etv5
ENSMUSG00000018042	1704.43	-0.535667	0.144644	-3.70335	0.000212775	0.0496484	Cyb5r3
ENSMUSG00000027401	26.0516	2.22028	0.602595	3.68452	0.000229132	0.0499478	Tgm3
ENSMUSG00000026880	257.592	-0.770496	0.208745	-3.69109	0.000223298	0.0499478	Stom
ENSMUSG00000019960	658.592	1.47847	0.400117	3.69508	0.000219815	0.0499478	Dusp6
ENSMUSG00000032501	303.934	1.34354	0.364491	3.68608	0.000227736	0.0499478	Trib1
ENSMUSG00000059003	1866.21	1.27187	0.344464	3.69234	0.000222204	0.0499478	Grin2a
ENSMUSG00000034009	175.168	2.28146	0.62857	3.6296	0.000283859	0.0593488	Rxfp1
ENSMUSG00000048458	1165.46	1.46546	0.40417	3.62586	0.000287996	0.0593488	Inka2
ENSMUSG00000029595	66.5587	-1.68616	0.465285	-3.62392	0.000290171	0.0593488	Lhx5
ENSMUSG00000019997	392.943	1.7139	0.471334	3.63628	0.000276606	0.0593488	Ccn2
ENSMUSG00000055805	1349.01	1.07857	0.296924	3.63248	0.000280715	0.0593488	Fmnl1
ENSMUSG00000020593	599.962	-0.669229	0.185178	-3.61398	0.000301529	0.0609199	Lpin1
ENSMUSG00000096936	63.5786	1.40468	0.389638	3.60508	0.000312054	0.0622867	NA
ENSMUSG00000067879	2895.33	2.25764	0.628071	3.59456	0.000324936	0.0631976	Vxn
ENSMUSG00000068699	88.1977	-1.92676	0.535574	-3.59756	0.000321215	0.0631976	Flnc
ENSMUSG00000043811	766.619	1.42066	0.395498	3.59207	0.000328061	0.0631976	Rtn4r
ENSMUSG00000000275	139.77	-0.838685	0.234216	-3.58081	0.000342531	0.0652266	Trim25
ENSMUSG00000087022	111.704	2.65005	0.745219	3.55607	0.00037644	0.0675514	9130024F11Rik
ENSMUSG00000027296	1705.66	1.27651	0.358461	3.56107	0.000369343	0.0675514	Itpka
ENSMUSG00000016256	964.818	-0.750602	0.21119	-3.55415	0.000379204	0.0675514	Ctsz
ENSMUSG00000085007	242.78	2.59414	0.729386	3.55661	0.000375667	0.0675514	Smim43
ENSMUSG00000104586	10.0041	3.07724	0.863115	3.56527	0.000363485	0.0675514	NA
ENSMUSG00000046805	544.654	-0.724846	0.203523	-3.56149	0.000368761	0.0675514	Mpeg1
ENSMUSG00000032528	240.123	1.6893	0.475692	3.55126	0.000383397	0.0675717	Vipr1
ENSMUSG00000076609	32.4451	-3.24447	0.915251	-3.5449	0.000392763	0.0680979	Igkc
ENSMUSG00000022421	7845.54	1.11047	0.313368	3.54367	0.000394604	0.0680979	Nptxr
ENSMUSG00000003352	2801.78	1.17767	0.332664	3.54013	0.00039993	0.0683056	Cacnb3
ENSMUSG00000046718	159.689	-2.06149	0.583489	-3.53304	0.000410812	0.0690932	Bst2
ENSMUSG00000022602	2698.35	2.16344	0.612575	3.53171	0.000412882	0.0690932	Arc
ENSMUSG00000111765	16.3599	3.35005	0.955044	3.50774	0.000451932	0.0748716	Gm10635
ENSMUSG00000021848	163.283	-1.79271	0.514115	-3.48698	0.000488504	0.0801292	Otx2
ENSMUSG00000045903	289.153	1.21218	0.348199	3.48128	0.000499018	0.0810512	Npas4
ENSMUSG00000008136	304.168	1.79333	0.518961	3.45562	0.000549031	0.0880323	Fhl2
ENSMUSG00000020674	613.57	1.52103	0.440386	3.45386	0.000552626	0.0880323	Pxdn
ENSMUSG00000040296	89.7776	-1.18059	0.342505	-3.44693	0.000567003	0.0894623	Ddx58
ENSMUSG00000021743	210.439	2.62213	0.7639	3.43255	0.00059793	0.093452	Fezf2
ENSMUSG00000046814	26.5744	-2.44316	0.714199	-3.42083	0.000624297	0.0937473	Gchfr
ENSMUSG00000015340	24.0538	-2.38935	0.700295	-3.41191	0.000645089	0.0937473	Cybb
ENSMUSG00000000682	63.8968	-1.6944	0.494501	-3.42649	0.000611432	0.0937473	Cd52
ENSMUSG00000043872	157.696	0.968873	0.283653	3.4157	0.000636188	0.0937473	Zmym1
ENSMUSG00000033805	425.523	1.09712	0.321137	3.41636	0.00063464	0.0937473	Ephx4
ENSMUSG00000056737	81.8545	-1.65075	0.483782	-3.41217	0.000644484	0.0937473	Capg
ENSMUSG00000030792	117.719	2.25036	0.657856	3.42075	0.000624478	0.0937473	Dkkl1
ENSMUSG00000022453	463.407	-0.66909	0.195328	-3.42547	0.000613728	0.0937473	Naga
ENSMUSG00000066607	2500.29	0.510697	0.149916	3.40655	0.000657897	0.0947771	Insyn1
ENSMUSG00000029287	243.771	-0.907524	0.266691	-3.4029	0.000666737	0.0952227	Tgfbr3
ENSMUSG00000056211	2878.49	1.12974	0.332511	3.39759	0.000679811	0.0954443	R3hdm1
ENSMUSG00000048612	67.6039	-1.14412	0.336613	-3.39892	0.000676534	0.0954443	Myof
ENSMUSG00000064065	1209.08	1.1477	0.340447	3.37116	0.000748527	0.104209	Ipcef1
ENSMUSG00000048285	344.738	0.731731	0.217781	3.35993	0.000779609	0.107631	Frmd6
ENSMUSG00000038642	1609.6	-0.753184	0.224732	-3.35148	0.000803804	0.110055	Ctss
ENSMUSG00000035357	270.198	1.42974	0.427698	3.34287	0.000829169	0.112597	Pdzrn3
ENSMUSG00000085609	58.0421	1.95124	0.584944	3.33577	0.000850646	0.114574	NA
ENSMUSG00000036856	255.119	1.17698	0.353606	3.32849	0.000873174	0.116468	Wnt4
ENSMUSG00000074227	688.998	-0.723214	0.217396	-3.32671	0.000878765	0.116468	Spint2
ENSMUSG00000046447	23454.1	1.24064	0.374266	3.31486	0.000916888	0.117753	Camk2n1
ENSMUSG00000003863	2303.61	0.595258	0.179416	3.31775	0.000907454	0.117753	Ppfia3
ENSMUSG00000005583	4434.88	1.72742	0.520824	3.31669	0.00091089	0.117753	Mef2c
ENSMUSG00000079017	66.4738	-2.48739	0.749999	-3.31652	0.000911448	0.117753	Ifi27l2a
ENSMUSG00000063889	262.711	0.645161	0.19496	3.30919	0.000935647	0.119237	Crem
ENSMUSG00000026548	32.9408	-2.05271	0.620978	-3.30562	0.00094768	0.119849	Slamf9
ENSMUSG00000032586	255.346	1.74854	0.529568	3.30183	0.000960571	0.120559	Traip
ENSMUSG00000026315	53.7174	1.79493	0.545278	3.29178	0.000995553	0.123922	Serpinb8
ENSMUSG00000038418	3874.75	1.72013	0.522855	3.28987	0.00100233	0.123922	Egr1
ENSMUSG00000027859	26.7538	1.68002	0.511391	3.2852	0.00101909	0.124142	Ngf
ENSMUSG00000097182	24.3722	3.14082	0.955638	3.28662	0.00101398	0.124142	A830009L08Rik
ENSMUSG00000110618	28.0419	2.8507	0.869328	3.2792	0.00104103	0.124977	Gm39822
ENSMUSG00000034459	114.649	-1.81831	0.554283	-3.28047	0.00103634	0.124977	Ifit1
ENSMUSG00000025498	85.6416	-1.65788	0.507394	-3.26745	0.00108522	0.129345	Irf7
ENSMUSG00000023345	184.645	1.1091	0.339829	3.26369	0.0010997	0.130133	Poc1a
ENSMUSG00000037185	34.4583	2.44147	0.748675	3.26105	0.00111001	0.130422	Krt80
ENSMUSG00000037999	1183.97	0.468809	0.143962	3.25648	0.00112803	0.131606	Arap2
ENSMUSG00000029826	229.897	-1.0547	0.324422	-3.25102	0.0011499	0.13322	Zc3hav1
ENSMUSG00000110332	143.59	-1.33212	0.410159	-3.24781	0.00116297	0.133798	Gm19935
ENSMUSG00000025780	655.265	-0.807411	0.249405	-3.23735	0.00120644	0.136898	Itih5
ENSMUSG00000051359	7902.31	0.809154	0.24981	3.23908	0.00119915	0.136898	Ncald
ENSMUSG00000089706	70.6649	1.86747	0.577423	3.23415	0.00122004	0.137499	B230216N24Rik
ENSMUSG00000026471	138.268	-0.907422	0.281113	-3.22796	0.00124675	0.139561	Mr1
ENSMUSG00000042010	163.337	-1.15396	0.357881	-3.22442	0.00126229	0.140351	Acacb
ENSMUSG00000042761	383.046	-1.18951	0.369169	-3.22211	0.00127249	0.140542	Mrap2
ENSMUSG00000020120	315.764	-0.60385	0.187552	-3.21964	0.00128353	0.140823	Plek
ENSMUSG00000052387	1786.24	-0.911089	0.283943	-3.20871	0.00133333	0.145324	Trpm3
ENSMUSG00000032372	59.8803	-1.33414	0.418901	-3.18487	0.00144819	0.155794	Plscr2
ENSMUSG00000118026	18.9085	1.80451	0.566539	3.18514	0.00144682	0.155794	NA
ENSMUSG00000070564	24.3393	2.0946	0.659033	3.1783	0.00148142	0.156323	Ntn5
ENSMUSG00000064215	866.086	-1.35565	0.426477	-3.17872	0.00147926	0.156323	Ifi27
ENSMUSG00000024338	75.4395	-1.38114	0.434277	-3.18031	0.00147117	0.156323	Psmb8
ENSMUSG00000020660	130.963	-2.74007	0.863629	-3.17274	0.0015101	0.158341	Pomc
ENSMUSG00000003617	275.315	-0.89887	0.283944	-3.16566	0.00154731	0.160214	Cp
ENSMUSG00000044933	337.554	0.750725	0.23706	3.16682	0.00154118	0.160214	Sstr3
ENSMUSG00000110020	31.9071	2.15222	0.681208	3.15942	0.00158082	0.160672	NA
ENSMUSG00000004933	2478.29	0.852444	0.26975	3.16012	0.00157703	0.160672	Matk
ENSMUSG00000035735	1029.81	0.911809	0.288529	3.1602	0.0015766	0.160672	Dagla
ENSMUSG00000028836	81.5189	1.77214	0.562351	3.15131	0.0016254	0.163694	Slc30a2
ENSMUSG00000118198	10.1545	3.27888	1.04077	3.15043	0.00163032	0.163694	NA
ENSMUSG00000050737	66.2176	-0.963164	0.306003	-3.14757	0.00164635	0.164307	Ptges
ENSMUSG00000029070	162.844	-1.21054	0.386477	-3.13224	0.00173479	0.172098	Mxra8
ENSMUSG00000028456	507.762	1.07743	0.34434	3.12896	0.00175428	0.172492	Unc13b
ENSMUSG00000042647	80.2919	-0.900114	0.287754	-3.12807	0.00175959	0.172492	Acad12
ENSMUSG00000007617	2198.44	1.7489	0.560715	3.11906	0.00181429	0.176808	Homer1
ENSMUSG00000020953	511.041	1.44625	0.464721	3.11209	0.00185768	0.179978	Coch
ENSMUSG00000020473	364.254	-1.17558	0.37906	-3.10131	0.00192666	0.184503	Aebp1
ENSMUSG00000116138	282.523	-0.670406	0.216154	-3.10151	0.00192533	0.184503	C030006K11Rik
ENSMUSG00000038738	4917.56	0.763628	0.246845	3.09355	0.00197774	0.187518	Shank1
ENSMUSG00000025479	9.16634	-2.69282	0.87059	-3.0931	0.00198078	0.187518	Cyp2e1
ENSMUSG00000001119	623.456	1.37989	0.446574	3.08996	0.00200186	0.187586	Col6a1
ENSMUSG00000074896	208.473	-1.34976	0.436869	-3.08962	0.00200415	0.187586	Ifit3
ENSMUSG00000038331	291.422	2.43412	0.789311	3.08386	0.00204335	0.189118	Satb2
ENSMUSG00000040170	44.4588	-1.48783	0.482212	-3.08543	0.00203261	0.189118	Fmo2
ENSMUSG00000046731	40.9266	-1.19778	0.388669	-3.08176	0.00205778	0.189396	Kctd11
ENSMUSG00000034209	257.419	2.13043	0.692175	3.07788	0.00208481	0.190407	Rasl10a
ENSMUSG00000079657	429.506	1.0778	0.350289	3.07689	0.00209175	0.190407	Rab26
ENSMUSG00000048482	384.549	1.31475	0.42919	3.06334	0.00218883	0.197868	Bdnf
ENSMUSG00000021071	3675.22	0.599302	0.195714	3.06214	0.0021976	0.197868	Trim9
ENSMUSG00000094628	24.9569	-1.44725	0.473315	-3.05768	0.00223055	0.199749	Gm3252
ENSMUSG00000000811	110.063	-0.982339	0.322029	-3.05046	0.00228489	0.202427	Txnrd3
ENSMUSG00000025404	3335.87	0.553591	0.181462	3.05073	0.00228286	0.202427	R3hdm2
ENSMUSG00000017376	1197.93	0.82779	0.271628	3.04752	0.00230741	0.203017	Nlk
ENSMUSG00000078853	107.593	-0.791438	0.259844	-3.04582	0.0023205	0.203017	Igtp
ENSMUSG00000068117	36.0965	2.20594	0.724493	3.0448	0.00232831	0.203017	Mei1
ENSMUSG00000049928	25.3705	1.96163	0.645375	3.03951	0.0023696	0.204958	Glp2r
ENSMUSG00000047394	67.174	-1.56424	0.514757	-3.03879	0.00237532	0.204958	Odf3b
ENSMUSG00000046794	39.5119	-1.69504	0.558991	-3.03233	0.00242677	0.206304	Ppp1r3b
ENSMUSG00000024339	167.114	-1.09762	0.361914	-3.03282	0.00242276	0.206304	Tap2
ENSMUSG00000062252	141.223	-0.914578	0.301628	-3.03214	0.00242828	0.206304	Lhfpl5
ENSMUSG00000051502	260.84	-0.562531	0.185661	-3.02988	0.00244648	0.20679	Ufsp1
ENSMUSG00000038393	327.537	-0.733673	0.242604	-3.02416	0.00249324	0.207142	Txnip
ENSMUSG00000071531	90.3262	-1.16724	0.386086	-3.02326	0.00250066	0.207142	Gprin2
ENSMUSG00000032355	289.363	1.85238	0.61257	3.02394	0.00249506	0.207142	Mlip
ENSMUSG00000018920	48.3388	-1.79019	0.591853	-3.02472	0.00248862	0.207142	Cxcl16
ENSMUSG00000042607	123.737	-1.80363	0.597357	-3.01936	0.00253313	0.208397	Asb4
ENSMUSG00000000531	524.63	1.48637	0.492432	3.01842	0.00254097	0.208397	Tamalin
ENSMUSG00000010358	64.7823	-0.936887	0.310573	-3.01664	0.00255593	0.208592	Ifi35
ENSMUSG00000016494	667.421	1.04449	0.347162	3.00866	0.002624	0.212421	Cd34
ENSMUSG00000037921	21.2546	-2.00314	0.665905	-3.00814	0.00262849	0.212421	Ddx60
ENSMUSG00000049744	141.727	1.05733	0.351829	3.00524	0.00265373	0.213419	Arhgap15
ENSMUSG00000101299	17.2053	2.34555	0.781213	3.00245	0.00267817	0.214344	NA
ENSMUSG00000059713	1017.32	-0.69729	0.23307	-2.99175	0.00277379	0.218152	Rcan3
ENSMUSG00000085565	57.8602	1.33942	0.447902	2.99044	0.00278573	0.218152	NA
ENSMUSG00000062329	29.3606	-1.92282	0.644287	-2.98441	0.00284128	0.218152	Cytl1
ENSMUSG00000097697	14.3953	2.0335	0.680961	2.98622	0.00282448	0.218152	4833412C05Rik
ENSMUSG00000110249	303.619	1.85533	0.621742	2.98409	0.00284426	0.218152	NA
ENSMUSG00000020912	69.2672	2.09786	0.700706	2.99392	0.00275421	0.218152	Krt12
ENSMUSG00000037593	54.7441	1.55488	0.519522	2.99291	0.00276331	0.218152	Rskr
ENSMUSG00000021203	362.592	0.868716	0.290768	2.98766	0.00281122	0.218152	Otub2
ENSMUSG00000021047	1908.36	-0.437131	0.146218	-2.98959	0.00279351	0.218152	Nova1
ENSMUSG00000056394	263.852	-0.709648	0.238151	-2.97982	0.00288418	0.220194	Lig1
ENSMUSG00000049225	2340.98	0.981674	0.329958	2.97515	0.00292849	0.221867	Pdp1
ENSMUSG00000074635	15.5505	1.79782	0.604658	2.97329	0.00294626	0.221867	3110070M22Rik
ENSMUSG00000045876	91.4167	-0.879959	0.295821	-2.97464	0.00293336	0.221867	Pcdhb8
ENSMUSG00000031626	1879.98	0.965667	0.32625	2.95989	0.00307746	0.229659	Sorbs2
ENSMUSG00000022053	60.351	-1.81368	0.612491	-2.96115	0.00306492	0.229659	Ebf2
ENSMUSG00000024109	6775.98	0.493535	0.167031	2.95474	0.00312929	0.23248	Nrxn1
ENSMUSG00000034303	36.6606	-1.08627	0.36783	-2.95319	0.0031451	0.232611	Ccdc15
ENSMUSG00000028755	96.3782	-1.46737	0.498263	-2.94496	0.00322993	0.237692	Cda
ENSMUSG00000117314	13.3248	2.10263	0.714268	2.94376	0.00324249	0.237692	C030013G03Rik
ENSMUSG00000067860	127.612	-1.13196	0.38483	-2.94146	0.00326669	0.238411	Zic3
ENSMUSG00000028673	704.504	-0.580571	0.197738	-2.93607	0.00332399	0.23951	Fuca1
ENSMUSG00000029484	232.001	-0.822615	0.280314	-2.93462	0.00333958	0.23951	Anxa3
ENSMUSG00000113919	11.7537	2.77221	0.943751	2.93744	0.00330936	0.23951	Gm34466
ENSMUSG00000056999	856.253	-0.524079	0.17853	-2.93552	0.00332992	0.23951	Ide
ENSMUSG00000075225	32.946	-1.39323	0.476069	-2.92654	0.00342756	0.24371	Ccdc162
ENSMUSG00000053716	912.777	0.697997	0.238485	2.9268	0.00342473	0.24371	Dusp7
ENSMUSG00000109890	19.6043	2.04986	0.700889	2.92466	0.00344831	0.244137	AU023762
ENSMUSG00000060519	183.385	-0.844651	0.290765	-2.90493	0.00367333	0.247977	Tor3a
ENSMUSG00000005968	82.3497	-0.962332	0.330622	-2.91067	0.0036065	0.247977	Tuft1
ENSMUSG00000028634	608.261	0.824873	0.284006	2.90442	0.00367939	0.247977	Hivep3
ENSMUSG00000056367	1568.11	0.562489	0.193499	2.90694	0.0036498	0.247977	Actr3b
ENSMUSG00000097415	139.551	-1.33899	0.459432	-2.91444	0.00356322	0.247977	NA
ENSMUSG00000000290	109.608	-0.866446	0.298058	-2.90697	0.00364945	0.247977	Itgb2
ENSMUSG00000031565	1457.9	-0.743955	0.256136	-2.90453	0.00367804	0.247977	Fgfr1
ENSMUSG00000032231	375.616	-1.21877	0.418421	-2.91279	0.00358218	0.247977	Anxa2
ENSMUSG00000041046	286.19	1.21579	0.418817	2.90291	0.00369712	0.247977	Ramp3
ENSMUSG00000021624	44.5941	-1.11391	0.383152	-2.90723	0.00364643	0.247977	Cd180
ENSMUSG00000035493	102.366	-0.882404	0.303768	-2.90487	0.0036741	0.247977	Tgfbi
ENSMUSG00000022490	1185.5	1.08776	0.373438	2.91283	0.00358165	0.247977	Ppp1r1a
ENSMUSG00000068037	135.42	1.65851	0.571191	2.9036	0.003689	0.247977	Mas1
ENSMUSG00000086843	13.1211	2.03541	0.702375	2.89789	0.00375682	0.249957	E030013I19Rik
ENSMUSG00000072214	1821.07	0.98503	0.339873	2.89822	0.00375282	0.249957	Septin5
ENSMUSG00000035781	2299.3	0.736539	0.254335	2.89595	0.00378018	0.250505	R3hdm4
ENSMUSG00000035033	895.107	2.21976	0.767202	2.89331	0.00381203	0.250611	Tbr1
ENSMUSG00000085067	194.469	0.810975	0.280223	2.89404	0.00380323	0.250611	NA
ENSMUSG00000097452	59.0327	1.9172	0.663251	2.89061	0.00384498	0.251778	NA
ENSMUSG00000029868	58.5727	1.47775	0.513676	2.87681	0.0040172	0.262019	Trpv6
ENSMUSG00000022860	104.519	-1.53773	0.535572	-2.87119	0.00408925	0.265673	Chodl
ENSMUSG00000040242	2056.07	0.397482	0.138648	2.86684	0.00414591	0.268302	Fgfr1op2
ENSMUSG00000120465	27.647	1.49788	0.52291	2.86451	0.00417659	0.268523	NA
ENSMUSG00000021719	4798.61	0.608344	0.212402	2.86412	0.00418175	0.268523	Rgs7bp
ENSMUSG00000025492	253.901	-1.09856	0.383945	-2.86124	0.00421984	0.269923	Ifitm3
ENSMUSG00000031497	56.9455	-1.09462	0.383001	-2.85802	0.00426294	0.271064	Tnfsf13b
ENSMUSG00000022237	649.695	1.46454	0.512531	2.85747	0.0042704	0.271064	Ankrd33b
ENSMUSG00000033594	496.917	1.2573	0.440346	2.85527	0.00430009	0.271907	Spata2l
ENSMUSG00000006476	5440.08	1.11413	0.39123	2.84777	0.00440263	0.27319	Nsmf
ENSMUSG00000029135	468.07	1.41385	0.496336	2.84858	0.00439151	0.27319	Fosl2
ENSMUSG00000029816	72.1407	-1.28059	0.449682	-2.84777	0.00440271	0.27319	Gpnmb
ENSMUSG00000000154	18.005	-1.73222	0.608276	-2.84776	0.00440283	0.27319	Slc22a18
ENSMUSG00000039153	60.5233	1.27307	0.446946	2.84838	0.00439418	0.27319	Runx2
ENSMUSG00000024027	114.329	-2.10673	0.741101	-2.8427	0.00447329	0.276526	Glp1r
ENSMUSG00000020251	98.9526	1.68211	0.592831	2.83742	0.004548	0.280099	Glt8d2
ENSMUSG00000032232	584.154	-1.22479	0.431891	-2.83588	0.00456992	0.280407	Cgnl1
ENSMUSG00000106651	14.8241	1.85458	0.65433	2.83431	0.00459244	0.280749	NA
ENSMUSG00000059555	62.0831	-1.04514	0.368982	-2.8325	0.0046186	0.28131	Tor4a
ENSMUSG00000026672	401.976	-0.649223	0.229491	-2.82897	0.00466988	0.283391	Optn
ENSMUSG00000031504	27.2262	-1.96603	0.697081	-2.82038	0.00479672	0.287925	Rab20
ENSMUSG00000021276	649.942	0.589033	0.208811	2.82089	0.00478905	0.287925	Cinp
ENSMUSG00000021070	54.9005	-1.43347	0.50795	-2.82207	0.00477146	0.287925	Bdkrb2
ENSMUSG00000023224	199.637	-1.68702	0.598486	-2.81881	0.00482026	0.288293	Serping1
ENSMUSG00000073633	62.7576	-0.855835	0.303798	-2.81712	0.00484558	0.288765	Fbxo36
ENSMUSG00000031997	93.0714	1.48965	0.529167	2.81509	0.00487637	0.289489	Trpc6
ENSMUSG00000001507	563.576	-0.774227	0.275177	-2.81356	0.0048996	0.289489	Itga3
ENSMUSG00000036594	70.943	-1.8877	0.671093	-2.81287	0.00491014	0.289489	H2-Aa
ENSMUSG00000032487	116.693	1.71985	0.61182	2.81104	0.0049382	0.29011	Ptgs2
ENSMUSG00000037474	64.1925	1.99662	0.711668	2.80555	0.00502314	0.293022	Dtl
ENSMUSG00000027074	13.0264	-1.89312	0.674747	-2.80567	0.00502124	0.293022	Slc43a3
ENSMUSG00000040164	176.535	1.24874	0.44539	2.8037	0.00505206	0.293675	Kcns1
ENSMUSG00000027677	1044.14	0.613362	0.219065	2.7999	0.0051118	0.296109	Ttc14
ENSMUSG00000056486	7675.28	1.21932	0.436258	2.79494	0.00519091	0.298174	Chn1
ENSMUSG00000028555	121.255	-0.925914	0.331218	-2.79548	0.00518226	0.298174	Ttc39a
ENSMUSG00000045009	651.923	0.480284	0.171881	2.79429	0.00520144	0.298174	Prrt3
ENSMUSG00000104362	51.4125	1.02837	0.368599	2.78994	0.00527175	0.299338	NA
ENSMUSG00000030124	152.689	-0.74788	0.268088	-2.78968	0.00527596	0.299338	Lag3
ENSMUSG00000039154	479.83	-0.528073	0.189253	-2.7903	0.00526599	0.299338	Shd
ENSMUSG00000020390	2996.68	0.448297	0.160969	2.78498	0.0053531	0.302678	Ube2b
ENSMUSG00000030125	85.5334	-1.18955	0.427658	-2.78154	0.0054101	0.304393	Lrrc23
ENSMUSG00000034255	317.1	-0.616111	0.221548	-2.78094	0.00542017	0.304393	Arhgap27
ENSMUSG00000052837	1015.81	1.16879	0.421082	2.77567	0.00550875	0.307284	Junb
ENSMUSG00000115406	13.5467	2.47036	0.889711	2.77659	0.00549325	0.307284	NA
ENSMUSG00000029026	73.5489	-1.63811	0.590951	-2.77199	0.00557144	0.308843	Trp73
ENSMUSG00000057596	42.9959	-1.2274	0.44281	-2.77184	0.00557398	0.308843	Trim30d
ENSMUSG00000059149	572.899	0.522489	0.188592	2.77048	0.00559745	0.308884	Mfsd4a
ENSMUSG00000039114	967.883	0.919328	0.331932	2.76963	0.00561201	0.308884	Nrn1
ENSMUSG00000026792	662.78	-0.411797	0.14903	-2.76318	0.00572418	0.309718	Lrsam1
ENSMUSG00000100600	63.4058	1.32569	0.480104	2.76125	0.00575803	0.309718	A230077H06Rik
ENSMUSG00000109372	251.153	2.21808	0.802433	2.76419	0.00570641	0.309718	Gm19410
ENSMUSG00000034799	3330.4	0.821861	0.297618	2.76146	0.00575435	0.309718	Unc13a
ENSMUSG00000031827	1496.63	-0.531709	0.192557	-2.7613	0.0057571	0.309718	Cotl1
ENSMUSG00000052160	169.626	-0.673709	0.243952	-2.76165	0.00575104	0.309718	Pld4
ENSMUSG00000060586	66.0321	-1.72411	0.623722	-2.76423	0.00570567	0.309718	H2-Eb1
ENSMUSG00000055692	958.453	0.85726	0.311545	2.75164	0.0059298	0.317926	Tmem191c
ENSMUSG00000026768	61.8554	1.22863	0.447696	2.74435	0.0060631	0.31795	Itga8
ENSMUSG00000106019	100.035	0.880862	0.321009	2.74404	0.00606879	0.31795	NA
ENSMUSG00000009013	3371.24	0.698763	0.25454	2.7452	0.00604741	0.31795	Dynll1
ENSMUSG00000042045	12.2637	-2.4517	0.89253	-2.74691	0.00601596	0.31795	Sln
ENSMUSG00000043943	33.3497	-1.13784	0.413699	-2.7504	0.00595221	0.31795	Naalad2
ENSMUSG00000057554	523.236	-0.490775	0.178642	-2.74726	0.00600953	0.31795	Lgals8
ENSMUSG00000035394	18.4453	-1.79483	0.654226	-2.74344	0.00607987	0.31795	Cfap53
ENSMUSG00000048572	72.3967	-1.07397	0.391498	-2.74323	0.0060838	0.31795	Tmem252
ENSMUSG00000097767	1449.44	1.47838	0.539617	2.73969	0.0061497	0.320384	Miat
ENSMUSG00000023927	930.508	1.15969	0.423887	2.73584	0.00622206	0.323138	Satb1
ENSMUSG00000006764	177.469	-2.84132	1.03901	-2.73464	0.00624489	0.323309	Tph2
ENSMUSG00000027293	332.742	-0.641746	0.234894	-2.73206	0.00629392	0.323665	Ehd4
ENSMUSG00000031842	28.6348	1.31118	0.479803	2.73275	0.00628074	0.323665	Pde4c
ENSMUSG00000038020	1475.52	1.05486	0.386224	2.7312	0.00631037	0.323665	Rapgefl1
ENSMUSG00000001943	72.5058	1.1175	0.409562	2.72852	0.0063619	0.3243	Vsig2
ENSMUSG00000001751	191.007	-0.694458	0.254424	-2.72953	0.00634241	0.3243	Naglu
ENSMUSG00000025791	1440.52	-0.453372	0.166494	-2.72305	0.00646826	0.328711	Pgm1
ENSMUSG00000026571	1142.63	0.653487	0.240503	2.71717	0.0065843	0.333584	Dcaf6
ENSMUSG00000039913	685.831	0.658434	0.242519	2.71498	0.00662796	0.333755	Pak5
ENSMUSG00000005917	44.4614	1.92699	0.709759	2.71499	0.00662772	0.333755	Otx1
ENSMUSG00000026354	32.1521	3.5299	1.301	2.71323	0.00666316	0.334511	Lct
ENSMUSG00000086118	153.453	0.691686	0.256126	2.70056	0.0069222	0.335398	Gm14169
ENSMUSG00000004317	320.316	-0.704809	0.260353	-2.70713	0.00678679	0.335398	Clcn5
ENSMUSG00000034171	1116.46	0.844949	0.312569	2.70324	0.00686677	0.335398	Faah
ENSMUSG00000030029	942.582	-0.806833	0.298773	-2.70049	0.00692378	0.335398	Lrig1
ENSMUSG00000031727	18.5823	-1.65608	0.61279	-2.70252	0.00688154	0.335398	Pmfbp1
ENSMUSG00000085133	742.854	0.653038	0.241112	2.70844	0.00675999	0.335398	NA
ENSMUSG00000115529	31.7058	1.99097	0.734639	2.71013	0.00672561	0.335398	9630013A20Rik
ENSMUSG00000097431	140.437	-0.640411	0.236985	-2.70233	0.00688554	0.335398	NA
ENSMUSG00000003948	2622.82	1.18443	0.438465	2.70132	0.00690654	0.335398	Mmd
ENSMUSG00000097684	64.6695	1.11657	0.412702	2.70551	0.00682005	0.335398	NA
ENSMUSG00000023046	369.722	0.879204	0.325571	2.7005	0.00692363	0.335398	Igfbp6
ENSMUSG00000035929	100.133	-1.01721	0.376028	-2.70515	0.00682727	0.335398	H2-Q4
ENSMUSG00000039137	990.383	-0.633481	0.234822	-2.69771	0.00698189	0.336247	Whrn
ENSMUSG00000117521	128.159	0.847608	0.314139	2.69819	0.00697169	0.336247	NA
ENSMUSG00000007207	1709.58	1.9838	0.736306	2.69426	0.00705443	0.338756	Stx1a
ENSMUSG00000020080	59.1759	1.63113	0.606083	2.69127	0.00711813	0.340409	Hkdc1
ENSMUSG00000038587	782.679	-0.897042	0.333987	-2.68586	0.00723443	0.340409	Akap12
ENSMUSG00000058997	831.345	-0.539948	0.201141	-2.68443	0.00726532	0.340409	Vwa8
ENSMUSG00000032589	3538.36	0.742553	0.276068	2.68974	0.00715076	0.340409	Bsn
ENSMUSG00000040563	2285.03	0.680002	0.25335	2.68404	0.00727378	0.340409	Plppr2
ENSMUSG00000057895	122.676	-0.736875	0.274388	-2.68553	0.00724157	0.340409	Zfp105
ENSMUSG00000034706	78.5252	-0.883764	0.328908	-2.68696	0.00721053	0.340409	Dnai2
ENSMUSG00000022607	1367.74	0.629255	0.234044	2.68862	0.00717479	0.340409	Ptk2
ENSMUSG00000054843	1224.88	0.801551	0.298151	2.68841	0.0071794	0.340409	Atrnl1
ENSMUSG00000063354	23.5758	-2.18202	0.814001	-2.68062	0.00734869	0.342946	Slc39a4
ENSMUSG00000052861	56.221	-1.4748	0.551412	-2.67458	0.00748233	0.346651	Dnah6
ENSMUSG00000030898	496.299	1.79161	0.669564	2.67578	0.00745559	0.346651	Cckbr
ENSMUSG00000041431	10.3385	2.03155	0.759687	2.6742	0.00749086	0.346651	Ccnb1
ENSMUSG00000097745	18.8576	1.86383	0.697259	2.67309	0.00751568	0.346769	AI115009
ENSMUSG00000047139	421.488	-1.38561	0.518524	-2.67221	0.00753528	0.346769	Cd24a
ENSMUSG00000038026	1570.28	0.730204	0.273834	2.6666	0.00766233	0.348956	Kcnj9
ENSMUSG00000027297	251.821	0.940627	0.352761	2.66647	0.00766526	0.348956	Ltk
ENSMUSG00000036915	100.968	0.675028	0.253162	2.66639	0.00766705	0.348956	Kirrel2
ENSMUSG00000024308	640.95	-0.579228	0.217152	-2.66739	0.00764433	0.348956	Tapbp
ENSMUSG00000028161	23914.4	0.697489	0.261804	2.66417	0.00771792	0.349419	Ppp3ca
ENSMUSG00000023992	328.943	-0.602148	0.226023	-2.6641	0.0077194	0.349419	Trem2
ENSMUSG00000040613	43.2359	-1.056	0.396889	-2.6607	0.00779783	0.350556	Apobec1
ENSMUSG00000000957	254.617	-0.691705	0.2599	-2.66143	0.00778092	0.350556	Mmp14
ENSMUSG00000049556	2249.71	1.4637	0.550208	2.66026	0.007808	0.350556	Lingo1
ENSMUSG00000023341	24.2038	-1.74417	0.656178	-2.65808	0.00785871	0.351879	Mx2
ENSMUSG00000027134	1327.84	0.593119	0.223326	2.65584	0.00791101	0.353266	Lpcat4
ENSMUSG00000024900	511.337	-0.723419	0.272569	-2.65408	0.0079526	0.354169	Cpt1a
ENSMUSG00000039809	3858.32	0.693317	0.26177	2.64857	0.00808329	0.359024	Gabbr2
ENSMUSG00000029843	254.235	-1.5229	0.576071	-2.6436	0.00820303	0.362399	Slc13a4
ENSMUSG00000003341	12.2836	-1.99661	0.755171	-2.64392	0.00819528	0.362399	Atp8b3
ENSMUSG00000071341	448.642	1.51063	0.571883	2.6415	0.00825386	0.363675	Egr4
ENSMUSG00000064115	3481.46	0.670389	0.253958	2.63976	0.00829641	0.36458	Cadm2
ENSMUSG00000008540	325.846	-1.04263	0.395129	-2.6387	0.00832252	0.36476	Mgst1
ENSMUSG00000113309	98.0308	0.912394	0.346089	2.6363	0.00838168	0.366383	NA
ENSMUSG00000015016	365.882	-0.442989	0.168125	-2.63488	0.00841671	0.366946	Acsf3
ENSMUSG00000030403	301.572	-0.647931	0.246292	-2.63074	0.00851993	0.370472	Vasp
ENSMUSG00000100241	106.943	-1.68146	0.639466	-2.62948	0.00855152	0.370872	Slc18a3
ENSMUSG00000028378	38.1397	-1.11251	0.423283	-2.6283	0.00858137	0.371195	Ptgr1
ENSMUSG00000025037	879.23	-0.459916	0.175118	-2.62632	0.00863138	0.372386	Maoa
ENSMUSG00000040387	305.218	-0.529916	0.202004	-2.6233	0.00870827	0.374727	Klhl32
ENSMUSG00000035268	1026.9	0.547461	0.209147	2.61759	0.00885524	0.375959	Pkig
ENSMUSG00000029153	1004.64	0.768914	0.293666	2.61833	0.00883608	0.375959	Ociad2
ENSMUSG00000029371	25.9369	-1.83204	0.699628	-2.61859	0.00882928	0.375959	Cxcl5
ENSMUSG00000030785	89.9013	1.28561	0.490892	2.61893	0.00882065	0.375959	Cox6a2
ENSMUSG00000039004	171.95	-1.21212	0.462633	-2.62005	0.00879169	0.375959	Bmp6
ENSMUSG00000033287	2741.89	0.478345	0.18279	2.61691	0.00887307	0.375959	Kctd17
ENSMUSG00000101462	26.0477	1.53378	0.586549	2.61493	0.00892463	0.377179	NA
ENSMUSG00000044629	1042.59	0.436987	0.167369	2.61091	0.00903011	0.380666	Cnrip1
ENSMUSG00000030541	788.7	-0.374449	0.143647	-2.60673	0.00914107	0.381919	Idh2
ENSMUSG00000074006	15.3423	-1.49952	0.574856	-2.60851	0.00909361	0.381919	Omp
ENSMUSG00000003273	1917.5	0.848639	0.325458	2.60752	0.00912001	0.381919	Car11
ENSMUSG00000043091	46.3814	-1.8222	0.699147	-2.60632	0.00915204	0.381919	Tuba1c
ENSMUSG00000020893	1167.38	0.811806	0.311653	2.60484	0.00919184	0.382176	Per1
ENSMUSG00000004187	6796.48	0.658917	0.253004	2.60437	0.00920433	0.382176	Kifc2
ENSMUSG00000024670	21.2792	2.24479	0.86364	2.59922	0.00934355	0.386987	Cd6
ENSMUSG00000097604	42.2521	1.23306	0.474855	2.5967	0.00941229	0.388736	NA
ENSMUSG00000113121	32.3611	1.7843	0.687386	2.59577	0.00943789	0.388736	NA
ENSMUSG00000047407	45.1001	-1.23391	0.475476	-2.59511	0.00945618	0.388736	Tgif1
ENSMUSG00000029392	946.606	0.585174	0.225635	2.59345	0.00950173	0.389641	Rilpl1
ENSMUSG00000021680	240.398	1.4492	0.559349	2.59087	0.0095734	0.391611	Crhbp
ENSMUSG00000049630	341.36	1.6588	0.641303	2.58661	0.00969246	0.391646	C1ql3
ENSMUSG00000075334	674.649	1.47776	0.571019	2.58793	0.00965545	0.391646	Rprm
ENSMUSG00000028832	4418.4	0.490661	0.189515	2.58904	0.0096244	0.391646	Stmn1
ENSMUSG00000048967	152.141	0.627339	0.242441	2.5876	0.00966471	0.391646	Yjefn3
ENSMUSG00000071547	79.6755	-1.00554	0.388693	-2.58696	0.00968256	0.391646	Nt5dc2
ENSMUSG00000017493	819.853	1.05843	0.409335	2.58572	0.00971759	0.391706	Igfbp4
ENSMUSG00000040441	84.9567	0.820946	0.317802	2.5832	0.00978883	0.39362	Slc26a10
ENSMUSG00000033726	106.711	2.2563	0.874	2.58158	0.00983494	0.394517	Emx1
ENSMUSG00000026687	884.719	-0.533498	0.206726	-2.5807	0.0098601	0.394571	Aldh9a1
ENSMUSG00000028630	517.199	1.07424	0.416417	2.57972	0.00988798	0.394733	Dyrk2
ENSMUSG00000055866	418.837	0.687108	0.26654	2.57788	0.00994079	0.395556	Per2
ENSMUSG00000036461	96.2758	-0.710811	0.275792	-2.57734	0.00995634	0.395556	Elf1
ENSMUSG00000029436	2012.03	1.31724	0.511372	2.57589	0.00999821	0.396269	Mmp17
ENSMUSG00000044468	103.005	-0.994469	0.38623	-2.57481	0.0100295	0.39656	Tent5c
ENSMUSG00000036693	446.767	-0.518999	0.201921	-2.57031	0.0101607	0.39679	Nop14
ENSMUSG00000030772	2728.23	1.33347	0.518649	2.57105	0.0101391	0.39679	Dkk3
ENSMUSG00000030748	148.013	-0.915818	0.356277	-2.57052	0.0101546	0.39679	Il4ra
ENSMUSG00000033318	86.7925	-0.993367	0.386385	-2.57093	0.0101427	0.39679	Gstt2
ENSMUSG00000034730	5367.74	0.905509	0.352246	2.57067	0.0101502	0.39679	Adgrb1
ENSMUSG00000044252	4084.37	0.523082	0.203558	2.56969	0.010179	0.39679	Osbpl1a
ENSMUSG00000024957	113.96	1.28282	0.49984	2.56647	0.0102739	0.399549	Kcnk4
ENSMUSG00000114019	301.714	1.05385	0.411679	2.55988	0.0104708	0.406252	NA
ENSMUSG00000020695	141.064	-0.9717	0.379755	-2.55876	0.0105047	0.406616	Mrc2
ENSMUSG00000060771	276.586	0.694447	0.272421	2.54917	0.0107979	0.40982	Tsga10
ENSMUSG00000051703	642.707	0.939331	0.369764	2.54036	0.0110739	0.40982	Tmem198
ENSMUSG00000026643	1606.77	0.41208	0.161446	2.55244	0.0106971	0.40982	Nmt2
ENSMUSG00000028838	614.925	0.844641	0.331099	2.55102	0.0107408	0.40982	Extl1
ENSMUSG00000028413	105.892	-0.907813	0.356989	-2.54297	0.0109913	0.40982	B4galt1
ENSMUSG00000066196	57.5357	-1.00393	0.394566	-2.54438	0.0109472	0.40982	Spag8
ENSMUSG00000000560	1353.49	0.814779	0.320767	2.5401	0.0110822	0.40982	Gabra2
ENSMUSG00000029602	748.464	1.13238	0.445106	2.54408	0.0109568	0.40982	Rasal1
ENSMUSG00000031698	22.6405	2.05652	0.808444	2.5438	0.0109653	0.40982	Mylk3
ENSMUSG00000031492	37.2197	1.9388	0.759325	2.55333	0.01067	0.40982	Chrnb3
ENSMUSG00000002324	389.321	-1.77698	0.696648	-2.55076	0.010749	0.40982	Rec8
ENSMUSG00000031994	44.8971	0.999269	0.391112	2.55494	0.0106206	0.40982	Adamts8
ENSMUSG00000020738	178.137	0.58994	0.231872	2.54425	0.0109513	0.40982	Sumo2
ENSMUSG00000050201	8.9179	2.20967	0.867071	2.54843	0.0108209	0.40982	Otop2
ENSMUSG00000043631	124.258	-0.818314	0.321639	-2.5442	0.0109528	0.40982	Ecm2
ENSMUSG00000049985	168.088	-0.959129	0.375978	-2.55102	0.0107407	0.40982	Ankrd55
ENSMUSG00000022454	4538.96	0.966623	0.380257	2.54202	0.0110212	0.40982	Nell2
ENSMUSG00000037362	1109.6	1.35762	0.533966	2.54252	0.0110055	0.40982	Ccn3
ENSMUSG00000049502	91.7246	-0.77173	0.303756	-2.54062	0.0110656	0.40982	Dtx3l
ENSMUSG00000109857	17.0599	1.44725	0.568095	2.54755	0.0108483	0.40982	NA
ENSMUSG00000116525	20.2326	1.81505	0.714812	2.5392	0.0111107	0.409957	NA
ENSMUSG00000106321	19.8444	1.73164	0.682297	2.53795	0.0111503	0.410504	NA
ENSMUSG00000030921	58.9725	-1.1777	0.464201	-2.53704	0.0111794	0.410663	Trim30a
ENSMUSG00000084946	61.3471	1.20874	0.476963	2.53425	0.011269	0.413038	NA
ENSMUSG00000050896	144.467	2.16426	0.85478	2.53195	0.0113431	0.413391	Rtn4rl2
ENSMUSG00000108242	75.1789	-1.29777	0.512506	-2.53221	0.0113346	0.413391	NA
ENSMUSG00000005950	55.6988	-1.70026	0.671607	-2.53163	0.0113535	0.413391	P2rx5
ENSMUSG00000026915	2542.02	0.432826	0.171025	2.53078	0.0113808	0.413477	Strbp
ENSMUSG00000034522	350.744	-0.894282	0.353727	-2.52817	0.011466	0.41566	Zfp395
ENSMUSG00000047786	456.919	1.21512	0.480783	2.52737	0.011492	0.415694	Lix1
ENSMUSG00000027978	231.073	1.42284	0.56358	2.52466	0.0115811	0.418006	Prss12
ENSMUSG00000025981	458.644	0.507487	0.201153	2.52289	0.0116395	0.41829	Coq10b
ENSMUSG00000073877	15.5474	2.17762	0.863029	2.52323	0.0116283	0.41829	Gm13306
ENSMUSG00000029869	970.259	1.14926	0.455865	2.52105	0.0117006	0.419576	Ephb6
ENSMUSG00000021936	1455.29	0.581802	0.230857	2.52018	0.0117293	0.419698	Mapk8
ENSMUSG00000034855	15.3648	-2.40616	0.95565	-2.51783	0.0118081	0.420781	Cxcl10
ENSMUSG00000004730	72.7252	-0.706378	0.280643	-2.517	0.0118358	0.420781	Adgre1
ENSMUSG00000071604	365.174	-0.611087	0.242722	-2.51764	0.0118145	0.420781	Fam189a2
ENSMUSG00000041540	356.027	0.766332	0.304663	2.51535	0.0118915	0.421411	Sox5
ENSMUSG00000081249	12.4381	-1.86938	0.743303	-2.51497	0.0119044	0.421411	NA
ENSMUSG00000026514	682.816	1.44522	0.575187	2.51261	0.0119842	0.423332	Cnih3
ENSMUSG00000066189	1239.22	1.36361	0.543297	2.50989	0.012077	0.425701	Cacng3
ENSMUSG00000034796	1039.97	1.40285	0.559141	2.50893	0.0121096	0.425946	Cpne7
ENSMUSG00000026177	41.329	-0.954812	0.380754	-2.50769	0.0121524	0.426546	Slc11a1
ENSMUSG00000022773	218.398	1.09317	0.436275	2.50569	0.0122212	0.428052	Ypel1
ENSMUSG00000040310	19.5714	-1.23178	0.492436	-2.5014	0.0123705	0.432366	Alx4
ENSMUSG00000014599	490.513	-0.691953	0.276913	-2.49881	0.0124611	0.434322	Csf1
ENSMUSG00000003279	5290.12	0.711387	0.284748	2.49831	0.0124789	0.434322	Dlgap1
ENSMUSG00000038855	1197.66	-0.898458	0.35995	-2.49607	0.0125579	0.436157	Itpkb
ENSMUSG00000061751	3364.22	1.54897	0.621236	2.49337	0.0126537	0.438564	Kalrn
ENSMUSG00000043079	1753.18	1.35931	0.545456	2.49205	0.0127007	0.439274	Synpo
ENSMUSG00000050074	32.6502	2.35014	0.943537	2.49078	0.0127462	0.439931	Spink8
ENSMUSG00000035283	311.897	1.24626	0.50052	2.48993	0.0127769	0.440072	Adrb1
ENSMUSG00000027523	2016.12	-0.595227	0.239388	-2.48645	0.0129024	0.441215	Gnas
ENSMUSG00000105368	14.8354	1.52641	0.61346	2.4882	0.0128392	0.441215	NA
ENSMUSG00000097915	37.2465	1.54513	0.621516	2.48606	0.0129166	0.441215	A330009N23Rik
ENSMUSG00000050623	49.4551	1.52489	0.613206	2.48675	0.0128916	0.441215	Catsperz
ENSMUSG00000090071	4267.3	0.932807	0.375536	2.48393	0.012994	0.442037	Cdk5r2
ENSMUSG00000022817	974.98	-0.697786	0.28086	-2.48446	0.0129748	0.442037	Itgb5
ENSMUSG00000015653	722.672	-1.16696	0.470372	-2.48093	0.0131039	0.444218	Steap2
ENSMUSG00000022537	796.667	0.997573	0.402131	2.48072	0.0131118	0.444218	Tmem44
ENSMUSG00000038764	587.669	0.811699	0.327537	2.47819	0.013205	0.445502	Ptpn3
ENSMUSG00000059187	463.187	1.39594	0.563445	2.47751	0.0132303	0.445502	Tafa1
ENSMUSG00000030707	1311.25	0.569935	0.230042	2.47753	0.0132296	0.445502	Coro1a
ENSMUSG00000044768	888.552	0.514291	0.208002	2.47253	0.0134161	0.449409	Macir
ENSMUSG00000079056	1817.66	0.479852	0.194104	2.47214	0.0134306	0.449409	Kcnip3
ENSMUSG00000027274	251.21	0.497013	0.201229	2.46989	0.0135155	0.449409	Mkks
ENSMUSG00000032531	429.006	-0.543119	0.220136	-2.46719	0.0136176	0.449409	Amotl2
ENSMUSG00000000126	122.878	1.53325	0.620644	2.47041	0.0134957	0.449409	Wnt9a
ENSMUSG00000021301	958.514	0.493147	0.199584	2.47088	0.0134781	0.449409	Hecw1
ENSMUSG00000044067	623.35	0.564323	0.228639	2.46818	0.01358	0.449409	Gpr22
ENSMUSG00000022332	2136.2	1.30438	0.528584	2.46769	0.0135988	0.449409	Khdrbs3
ENSMUSG00000024479	2352.51	1.48626	0.602215	2.46799	0.0135873	0.449409	Mal2
ENSMUSG00000024610	162.934	-1.49445	0.605101	-2.46976	0.0135205	0.449409	Cd74
ENSMUSG00000059742	740.995	1.20094	0.487125	2.46537	0.0136872	0.449911	Kcnh7
ENSMUSG00000033152	2169.97	-0.411255	0.166808	-2.46544	0.0136847	0.449911	Podxl2
ENSMUSG00000001761	288.253	-0.665826	0.270232	-2.4639	0.0137435	0.449976	Smo
ENSMUSG00000108616	209.021	0.993396	0.403098	2.4644	0.0137241	0.449976	NA
ENSMUSG00000110924	57.1579	1.67269	0.679967	2.45996	0.0138953	0.454052	Gm40518
ENSMUSG00000007805	8.05054	2.32061	0.944853	2.45606	0.0140472	0.455264	Twist2
ENSMUSG00000091898	76.7043	1.20386	0.490043	2.45665	0.0140239	0.455264	Tnnc1
ENSMUSG00000050721	353.753	-0.495683	0.20198	-2.45412	0.0141231	0.455264	Plekho2
ENSMUSG00000010080	210.507	-1.3643	0.555933	-2.45407	0.0141248	0.455264	Epn3
ENSMUSG00000051920	133.704	1.5697	0.638849	2.45707	0.0140075	0.455264	Rspo2
ENSMUSG00000079491	17.2905	-1.59136	0.648189	-2.45508	0.0140852	0.455264	H2-T10
ENSMUSG00000024079	106.435	-1.00996	0.410963	-2.45756	0.0139885	0.455264	Eif2ak2
ENSMUSG00000045733	1412.71	1.26755	0.516748	2.45293	0.0141698	0.455826	Sprn
ENSMUSG00000062190	1390.41	0.40962	0.167265	2.44893	0.0143281	0.45703	Lancl2
ENSMUSG00000015501	2031.2	0.766179	0.312703	2.45019	0.0142783	0.45703	Hivep2
ENSMUSG00000041828	258.07	-0.904585	0.369444	-2.4485	0.0143451	0.45703	Abca8a
ENSMUSG00000006369	189.357	-0.920765	0.375807	-2.4501	0.0142816	0.45703	Fbln1
ENSMUSG00000048218	440.818	-0.750587	0.306465	-2.44918	0.0143182	0.45703	Amigo2
ENSMUSG00000052776	19.6633	-1.5536	0.634858	-2.44716	0.0143986	0.457407	Oas1a
ENSMUSG00000050822	550.762	-0.946942	0.387009	-2.44682	0.0144122	0.457407	Slc29a4
ENSMUSG00000022836	259.06	0.496374	0.202952	2.44577	0.0144543	0.457866	Mylk
ENSMUSG00000055485	280.96	-1.29127	0.530553	-2.43381	0.0149407	0.459276	Soga1
ENSMUSG00000028132	831.793	0.443217	0.182111	2.43377	0.0149423	0.459276	Tlcd4
ENSMUSG00000048540	110.04	-1.35317	0.554335	-2.44107	0.014644	0.459276	Nhlh2
ENSMUSG00000027765	137.179	-0.791663	0.324713	-2.43804	0.014767	0.459276	P2ry1
ENSMUSG00000037996	5268.47	0.609487	0.249478	2.44305	0.0145639	0.459276	Slc24a2
ENSMUSG00000000416	1071	0.741621	0.304403	2.43631	0.0148378	0.459276	Cttnbp2
ENSMUSG00000020143	67.6777	-0.765003	0.314168	-2.43501	0.0148913	0.459276	Dock2
ENSMUSG00000017756	76.4357	-1.11155	0.454994	-2.44301	0.0145655	0.459276	Slc12a7
ENSMUSG00000111938	20.4713	-1.33602	0.548763	-2.4346	0.0149081	0.459276	NA
ENSMUSG00000005124	35.8622	1.24976	0.51205	2.44071	0.0146586	0.459276	Ccn4
ENSMUSG00000036606	1257.37	-0.676924	0.27806	-2.43446	0.0149142	0.459276	Plxnb2
ENSMUSG00000033149	130.366	-0.910497	0.373664	-2.43667	0.014823	0.459276	Phldb2
ENSMUSG00000091549	74.9784	-0.900152	0.369051	-2.4391	0.0147239	0.459276	NA
ENSMUSG00000024403	9285.29	0.477195	0.195553	2.44023	0.0146778	0.459276	Atp6v1g2
ENSMUSG00000054477	328.337	0.603932	0.247665	2.4385	0.0147482	0.459276	Kcnn2
ENSMUSG00000069833	429.127	-0.522094	0.214259	-2.43674	0.0148204	0.459276	Ahnak
ENSMUSG00000020032	882.54	0.411341	0.169078	2.43285	0.0149806	0.459286	Nuak1
ENSMUSG00000055523	63.0341	1.80627	0.742582	2.43242	0.0149981	0.459286	Gucy2g
ENSMUSG00000089889	49.2066	-1.02606	0.422233	-2.43007	0.0150957	0.460653	0610040B10Rik
ENSMUSG00000051029	200.2	-1.97953	0.814618	-2.43001	0.0150983	0.460653	Serpinb1b
ENSMUSG00000027335	93.2073	1.78689	0.735808	2.42847	0.0151625	0.460913	Adra1d
ENSMUSG00000027796	341.05	-0.741625	0.305327	-2.42895	0.0151426	0.460913	Smad9
ENSMUSG00000061544	77.1439	-0.94049	0.387499	-2.42708	0.015221	0.461842	Zfp229
ENSMUSG00000050394	87.62	-0.936744	0.386791	-2.42183	0.0154424	0.46194	Armcx6
ENSMUSG00000027776	15.1481	1.51535	0.625903	2.42106	0.0154752	0.46194	Il12a
ENSMUSG00000056174	166.646	-2.17557	0.897664	-2.42359	0.0153678	0.46194	Col8a2
ENSMUSG00000040552	60.5358	-1.02029	0.421304	-2.42174	0.0154462	0.46194	C3ar1
ENSMUSG00000037762	41.4997	-1.16526	0.480461	-2.42529	0.0152961	0.46194	Slc16a9
ENSMUSG00000032985	24.758	1.73148	0.71422	2.42429	0.0153385	0.46194	NA
ENSMUSG00000091586	100.661	-0.731032	0.301896	-2.42147	0.015458	0.46194	Cyp4f17
ENSMUSG00000073411	1699.44	-1.2135	0.501208	-2.42115	0.0154716	0.46194	H2-D1
ENSMUSG00000024357	520.314	-0.445998	0.184121	-2.42231	0.0154221	0.46194	Sil1
ENSMUSG00000014164	674.717	0.73413	0.303327	2.42026	0.0155096	0.462136	Klhl3
ENSMUSG00000029151	710.092	1.36962	0.566196	2.41899	0.0155638	0.462472	Slc30a3
ENSMUSG00000020577	2944.94	0.531133	0.219596	2.41868	0.0155767	0.462472	Tspan13
ENSMUSG00000027811	39.6251	-1.15643	0.478403	-2.41728	0.015637	0.462883	4930579G24Rik
ENSMUSG00000079654	81.8411	-0.977392	0.404481	-2.41641	0.0156744	0.462883	Prrt4
ENSMUSG00000073590	52.8108	-1.07054	0.44303	-2.41641	0.0156742	0.462883	NA
ENSMUSG00000103114	11.3667	2.10735	0.873204	2.41335	0.0158065	0.463285	Gm32200
ENSMUSG00000017737	43.109	-0.984553	0.408044	-2.41286	0.0158278	0.463285	Mmp9
ENSMUSG00000039195	1449.71	0.835175	0.346051	2.41345	0.0158024	0.463285	Bbln
ENSMUSG00000055125	21.0433	1.72263	0.713813	2.41328	0.0158097	0.463285	M5C1000I18Rik
ENSMUSG00000021466	1382.92	-0.69605	0.288262	-2.41464	0.0157507	0.463285	Ptch1
ENSMUSG00000053080	505.891	0.659864	0.273607	2.41172	0.0158773	0.463914	Zfta
ENSMUSG00000018566	68.5496	-1.55244	0.644176	-2.40996	0.0159543	0.465343	Slc2a4
ENSMUSG00000033863	2730.17	0.646186	0.268568	2.40604	0.0161265	0.46954	Klf9
ENSMUSG00000042793	98.6673	-1.01573	0.422661	-2.40317	0.0162536	0.47183	Lgr6
ENSMUSG00000030208	51.1205	-0.903501	0.375992	-2.40298	0.0162622	0.47183	Emp1
ENSMUSG00000031972	80.3073	1.05566	0.439623	2.40129	0.0163373	0.473183	Acta1
ENSMUSG00000039043	294.878	-0.472349	0.19679	-2.40027	0.0163828	0.473401	Arpin
ENSMUSG00000030729	4540.19	0.834826	0.347866	2.39984	0.016402	0.473401	Pgm2l1
ENSMUSG00000027744	26.3434	-1.89839	0.791794	-2.39758	0.0165039	0.474687	Stoml3
ENSMUSG00000023064	612.392	-1.74058	0.725933	-2.39772	0.0164976	0.474687	Sncg
ENSMUSG00000019851	159.181	-0.90929	0.379402	-2.39664	0.0165463	0.475082	Perp
ENSMUSG00000014329	108.179	-0.755436	0.315424	-2.39498	0.0166211	0.475706	Bicc1
ENSMUSG00000007656	4191.31	1.03115	0.430562	2.39489	0.0166254	0.475706	Arpp19
ENSMUSG00000031465	31.7621	-1.06032	0.4429	-2.39404	0.0166641	0.47599	Angpt2
ENSMUSG00000062980	62.6958	-1.08563	0.453615	-2.39328	0.0166986	0.476155	Cped1
ENSMUSG00000056306	406.43	1.30925	0.547528	2.3912	0.0167933	0.477275	Sertm1
ENSMUSG00000059891	11.6466	1.70689	0.713835	2.39115	0.0167955	0.477275	Tsks
ENSMUSG00000000889	79.2089	-3.0166	1.26296	-2.38852	0.0169163	0.479885	Dbh
ENSMUSG00000028680	210.151	0.610226	0.255595	2.38747	0.0169648	0.480352	Plk3
ENSMUSG00000030101	542.249	-0.395872	0.165851	-2.38691	0.0169908	0.480352	Sumf1
ENSMUSG00000028607	167.607	-0.798482	0.334817	-2.38483	0.017087	0.480446	Cpt2
ENSMUSG00000036896	949.916	-0.534526	0.224078	-2.38544	0.0170586	0.480446	C1qc
ENSMUSG00000036854	189.737	-0.810121	0.339684	-2.38492	0.0170827	0.480446	Hspb6
ENSMUSG00000001627	511.972	0.451203	0.189286	2.38371	0.0171391	0.480446	Ifrd1
ENSMUSG00000024998	380.582	-0.877224	0.368006	-2.38372	0.0171386	0.480446	Plce1
ENSMUSG00000031340	93.2741	-1.79971	0.755985	-2.38061	0.0172839	0.482471	Gabre
ENSMUSG00000018819	108.068	-0.827273	0.347551	-2.3803	0.0172987	0.482471	Lsp1
ENSMUSG00000021903	373.25	-2.2171	0.931143	-2.38106	0.0172631	0.482471	Galnt15
ENSMUSG00000041673	13.4175	-1.71106	0.719169	-2.37922	0.0173494	0.48307	Lrrc18
ENSMUSG00000038507	242.888	-1.1048	0.464609	-2.37792	0.0174106	0.483962	Parp12
ENSMUSG00000046999	152.383	1.36892	0.577805	2.36917	0.0178282	0.484302	1110032F04Rik
ENSMUSG00000097183	23.1858	1.58051	0.665459	2.37507	0.0175458	0.484302	NA
ENSMUSG00000057722	69.8632	-1.31802	0.55585	-2.37117	0.0177319	0.484302	Lepr
ENSMUSG00000104713	17.374	-2.1444	0.905158	-2.36909	0.0178321	0.484302	Gbp6
ENSMUSG00000025533	391.318	-0.616027	0.259163	-2.37699	0.0174547	0.484302	Asl
ENSMUSG00000029545	153.929	-0.642546	0.271022	-2.37082	0.0177485	0.484302	Acads
ENSMUSG00000045193	1652.92	-1.00598	0.423711	-2.37421	0.0175867	0.484302	Cirbp
ENSMUSG00000034917	28.8597	-2.22256	0.938	-2.36946	0.0178139	0.484302	Tjp3
ENSMUSG00000002396	175.817	0.563862	0.237567	2.37349	0.0176211	0.484302	Ocel1
ENSMUSG00000010047	176.067	-0.483343	0.203912	-2.37035	0.0177712	0.484302	Hyal2
ENSMUSG00000032336	11804.5	0.29956	0.12635	2.37088	0.0177458	0.484302	Nptn
ENSMUSG00000036395	19.6915	-1.81871	0.767443	-2.36983	0.0177962	0.484302	Glb1l2
ENSMUSG00000032202	162.246	-0.574304	0.241781	-2.37531	0.0175343	0.484302	Rab27a
ENSMUSG00000003949	2634.99	0.681277	0.287198	2.37215	0.0176847	0.484302	Hlf
ENSMUSG00000038244	2837.75	1.04183	0.440333	2.36601	0.0179809	0.487543	Mical2
ENSMUSG00000009621	243.458	-0.678271	0.28707	-2.36274	0.0181406	0.489471	Vav2
ENSMUSG00000074673	45.312	-1.03588	0.438323	-2.36329	0.0181137	0.489471	Ttll9
ENSMUSG00000021281	50.8578	-0.918744	0.388797	-2.36305	0.0181254	0.489471	Tnfaip2
ENSMUSG00000028785	7386.32	1.45419	0.615666	2.36199	0.0181773	0.489664	Hpca
ENSMUSG00000019889	670.091	0.584809	0.247832	2.3597	0.0182899	0.491897	Ptprk
ENSMUSG00000042677	19.4015	-1.18646	0.503192	-2.35787	0.0183802	0.492725	Zc3h12a
ENSMUSG00000038822	519.025	0.619255	0.262619	2.358	0.0183738	0.492725	Hace1
ENSMUSG00000022893	217.339	-0.647733	0.274946	-2.35586	0.0184799	0.494599	Adamts1
ENSMUSG00000038545	637.382	-0.54607	0.232125	-2.35248	0.0186487	0.498311	Cul7
ENSMUSG00000030579	404.265	-0.719226	0.305822	-2.35178	0.0186838	0.498446	Tyrobp
ENSMUSG00000021239	23.2759	-2.2339	0.950576	-2.35004	0.0187712	0.499972	Vsx2
ENSMUSG00000031344	280.202	-1.38731	0.590831	-2.34807	0.018871	0.500299	Gabrq
ENSMUSG00000001166	28.223	-1.1417	0.48604	-2.34898	0.0188248	0.500299	Oas1c
ENSMUSG00000020092	236.868	-0.579838	0.246949	-2.34801	0.0188741	0.500299	Pald1
ENSMUSG00000035203	6519.72	0.49304	0.210299	2.34447	0.0190542	0.504268	Epn1
ENSMUSG00000027995	36.7948	-1.50885	0.644739	-2.34025	0.019271	0.505252	Tlr2
ENSMUSG00000027797	8154.54	0.886569	0.378846	2.34018	0.0192744	0.505252	Dclk1
ENSMUSG00000002603	134.682	-0.732967	0.312943	-2.34217	0.0191718	0.505252	Tgfb1
ENSMUSG00000030374	2329.23	0.646009	0.275868	2.34173	0.0191945	0.505252	Strn4
ENSMUSG00000096446	23.8351	-1.67875	0.71648	-2.34305	0.0191267	0.505252	Gm8104
ENSMUSG00000032502	79.4961	-1.05715	0.451596	-2.34092	0.0192362	0.505252	Stac
ENSMUSG00000038619	4788.82	0.487391	0.208383	2.33892	0.0193396	0.505426	Ensa
ENSMUSG00000024076	85.0961	-0.880313	0.376383	-2.33887	0.0193421	0.505426	Vit
ENSMUSG00000052040	2110.9	0.513801	0.219909	2.33642	0.0194693	0.507529	Klf13
ENSMUSG00000034422	68.9614	-0.772056	0.330484	-2.33614	0.0194838	0.507529	Parp14
ENSMUSG00000110710	236.618	0.777604	0.333302	2.33303	0.0196465	0.510963	NA
ENSMUSG00000086544	15.8625	1.72917	0.741452	2.33214	0.0196934	0.511379	Chn1os3
ENSMUSG00000016206	62.8268	-1.05819	0.453883	-2.33142	0.0197311	0.511557	H2-M3
ENSMUSG00000037541	1497.9	0.703451	0.30196	2.32961	0.0198266	0.51243	Shank2
ENSMUSG00000107585	457.545	1.13421	0.48679	2.32998	0.0198073	0.51243	3300002P13Rik
ENSMUSG00000060924	481.806	1.16195	0.499011	2.3285	0.0198858	0.513158	Csmd1
ENSMUSG00000021259	2624.05	1.09938	0.472379	2.32732	0.0199481	0.513965	Cyp46a1
ENSMUSG00000035594	31.8713	1.77257	0.762313	2.32525	0.0200586	0.514079	Chrna5
ENSMUSG00000025572	125.736	-0.949823	0.408541	-2.32491	0.0200766	0.514079	Tmc6
ENSMUSG00000050270	32.7398	-1.01135	0.434775	-2.32615	0.0200104	0.514079	Tmem220
ENSMUSG00000025213	154.12	-0.940422	0.404404	-2.32545	0.0200478	0.514079	Kazald1
ENSMUSG00000075266	56.4151	0.871032	0.374954	2.32304	0.0201772	0.51558	Cenpw
ENSMUSG00000057969	156.467	-1.66388	0.716461	-2.32236	0.0202134	0.51558	Sema3b
ENSMUSG00000024236	154.015	-0.584079	0.251533	-2.32208	0.0202286	0.51558	Svil
ENSMUSG00000048644	4574.78	1.56036	0.672213	2.32122	0.0202748	0.515965	Ctxn1
ENSMUSG00000001948	95.2267	-0.732633	0.315754	-2.32027	0.0203263	0.516482	Spa17
ENSMUSG00000046879	216.007	-0.775751	0.334485	-2.31924	0.020382	0.517103	Irgm1
ENSMUSG00000035200	19.7219	-1.54658	0.667148	-2.31819	0.0204388	0.517751	Chrnb4
ENSMUSG00000035513	237.319	1.1774	0.508301	2.31635	0.0205392	0.519177	Ntng2
ENSMUSG00000027457	4268	0.497961	0.215327	2.31258	0.0207458	0.519177	Snph
ENSMUSG00000110373	47.895	1.04304	0.450853	2.31348	0.0206965	0.519177	NA
ENSMUSG00000044674	229.439	-0.757631	0.327428	-2.31389	0.0206739	0.519177	Fzd1
ENSMUSG00000029249	118.025	-0.545106	0.235438	-2.31528	0.0205974	0.519177	Rest
ENSMUSG00000043903	41.7262	0.851823	0.368273	2.31302	0.0207214	0.519177	Zfp469
ENSMUSG00000039238	11.266	-1.76705	0.763287	-2.31506	0.0206099	0.519177	Zfp750
ENSMUSG00000046329	5404.74	0.608008	0.26275	2.31401	0.020667	0.519177	Slc25a23
ENSMUSG00000029718	179.561	-1.23051	0.533055	-2.3084	0.0209768	0.521987	Pcolce
ENSMUSG00000038187	1155.71	0.422398	0.182898	2.30947	0.0209174	0.521987	Btbd10
ENSMUSG00000037855	4776.13	1.24192	0.538028	2.30827	0.0209841	0.521987	Zfp365
ENSMUSG00000000489	343.456	0.533971	0.231249	2.30907	0.0209395	0.521987	Pdgfb
ENSMUSG00000073888	601.265	0.696041	0.301768	2.30655	0.0210801	0.522024	Ccl27a
ENSMUSG00000044125	26.4253	1.18078	0.511803	2.3071	0.0210491	0.522024	9530080O11Rik
ENSMUSG00000071656	27.1609	-1.04062	0.450987	-2.30742	0.0210312	0.522024	Lrrn4cl
ENSMUSG00000021048	650.502	-0.352486	0.152948	-2.30462	0.021188	0.523913	Mthfd1
ENSMUSG00000068373	1902	0.717534	0.311732	2.30176	0.0213486	0.524847	D430041D05Rik
ENSMUSG00000105218	37.7812	1.62287	0.704872	2.30236	0.0213148	0.524847	Gm38413
ENSMUSG00000043088	24.9327	-2.35708	1.02468	-2.30031	0.0214309	0.524847	Il17re
ENSMUSG00000032006	172.954	-1.35841	0.589791	-2.30321	0.0212672	0.524847	Pdgfd
ENSMUSG00000035775	19.4434	1.89347	0.823004	2.30068	0.0214098	0.524847	Krt20
ENSMUSG00000018900	214.645	-0.685989	0.298327	-2.29945	0.0214792	0.524847	Slc22a5
ENSMUSG00000041736	116.461	-1.08582	0.472143	-2.29976	0.0214617	0.524847	Tspo
ENSMUSG00000051401	60.5053	1.45764	0.633503	2.30093	0.0213958	0.524847	Kctd16
ENSMUSG00000067071	318.148	-0.622103	0.271066	-2.29503	0.0217316	0.528774	Hes6
ENSMUSG00000026121	223.697	-0.553495	0.24228	-2.28452	0.0223408	0.528774	Sema4c
ENSMUSG00000025921	195.506	-0.525643	0.229892	-2.28648	0.0222264	0.528774	Rdh10
ENSMUSG00000049044	5294.84	0.877861	0.384358	2.28397	0.0223735	0.528774	Rapgef4
ENSMUSG00000105449	47.1138	0.784509	0.342326	2.2917	0.0219229	0.528774	NA
ENSMUSG00000028152	2411.28	0.423981	0.185499	2.28562	0.0222766	0.528774	Tspan5
ENSMUSG00000041120	1145.42	-0.736772	0.321669	-2.29046	0.0219944	0.528774	Nbl1
ENSMUSG00000029182	12.2515	-1.85715	0.81083	-2.29042	0.0219967	0.528774	Fam166c
ENSMUSG00000038095	1910.93	0.37404	0.163729	2.28451	0.0223413	0.528774	Sbno1
ENSMUSG00000111375	949.628	0.826762	0.36059	2.2928	0.0218594	0.528774	Btbd8
ENSMUSG00000029822	371.275	0.803286	0.351708	2.28396	0.022374	0.528774	Osbpl3
ENSMUSG00000043496	1005.27	-0.422532	0.184352	-2.29199	0.0219064	0.528774	Tril
ENSMUSG00000030123	868.691	0.686192	0.299661	2.2899	0.0220273	0.528774	Plxnd1
ENSMUSG00000030587	9.39653	-1.62712	0.71173	-2.28615	0.0222454	0.528774	2200002D01Rik
ENSMUSG00000098160	12.4228	2.17672	0.951976	2.28653	0.0222234	0.528774	NA
ENSMUSG00000025473	50.4716	1.22867	0.537053	2.28781	0.0221488	0.528774	Adam8
ENSMUSG00000085148	193.865	0.844321	0.369407	2.28561	0.0222771	0.528774	Mir22hg
ENSMUSG00000086448	52.5198	-0.845024	0.368495	-2.29318	0.0218378	0.528774	NA
ENSMUSG00000089715	7604.83	0.355852	0.155629	2.28654	0.0222227	0.528774	Cbx6
ENSMUSG00000014039	244.091	0.498398	0.217815	2.28817	0.0221277	0.528774	Prdm15
ENSMUSG00000023945	225.016	-1.44112	0.629882	-2.28792	0.0221423	0.528774	Slc5a7
ENSMUSG00000039512	390.844	-0.518401	0.226723	-2.28649	0.0222254	0.528774	Uhrf1bp1
ENSMUSG00000024011	37.5593	-1.32669	0.580503	-2.28541	0.022289	0.528774	Pi16
ENSMUSG00000001665	82.3553	-0.97294	0.426339	-2.28208	0.0224846	0.530631	Gstt3
ENSMUSG00000026586	141.748	-0.522689	0.230098	-2.27159	0.023111	0.534003	Prrx1
ENSMUSG00000006014	98.1849	-1.34878	0.593461	-2.27273	0.0230423	0.534003	Prg4
ENSMUSG00000101693	24.0312	-1.86449	0.82059	-2.27214	0.0230781	0.534003	Gm19461
ENSMUSG00000039046	614.338	-0.580181	0.255383	-2.27181	0.0230978	0.534003	Usp6nl
ENSMUSG00000001986	2388.16	0.647293	0.284639	2.27408	0.0229611	0.534003	Gria3
ENSMUSG00000000223	869.565	0.658457	0.289823	2.27193	0.023091	0.534003	Drp2
ENSMUSG00000031274	92.54	-0.866075	0.381258	-2.27162	0.0231093	0.534003	Col4a5
ENSMUSG00000105302	17.3681	1.51674	0.666413	2.27597	0.0228477	0.534003	NA
ENSMUSG00000001604	29.8461	-1.46264	0.643713	-2.27219	0.0230751	0.534003	Tcea3
ENSMUSG00000068323	167.091	-2.54836	1.11908	-2.2772	0.0227743	0.534003	Slc4a5
ENSMUSG00000114584	38.044	1.10555	0.486052	2.27454	0.0229333	0.534003	NA
ENSMUSG00000045288	22.4567	-1.60405	0.703965	-2.27859	0.0226915	0.534003	Ush1g
ENSMUSG00000041773	6276.13	1.56378	0.687122	2.27584	0.0228558	0.534003	Enc1
ENSMUSG00000022876	19.8954	-1.1075	0.487251	-2.27296	0.0230284	0.534003	Samsn1
ENSMUSG00000079547	49.2802	-0.997571	0.438508	-2.27492	0.0229106	0.534003	H2-DMb1
ENSMUSG00000028223	491.967	-0.588702	0.259397	-2.2695	0.023238	0.534902	Decr1
ENSMUSG00000036019	229.385	-0.586223	0.258321	-2.26935	0.0232468	0.534902	Tmtc2
ENSMUSG00000000120	125.757	-1.37242	0.6045	-2.27034	0.0231871	0.534902	Ngfr
ENSMUSG00000025939	1071.67	0.464916	0.204992	2.26797	0.0233311	0.535485	Ube2w
ENSMUSG00000058013	1392.57	0.653245	0.288043	2.26788	0.0233368	0.535485	Septin11
ENSMUSG00000023192	465.025	0.756738	0.33377	2.26724	0.0233753	0.535621	Grm2
ENSMUSG00000097622	18.4038	-1.47336	0.649997	-2.26672	0.0234074	0.535621	A330033J07Rik
ENSMUSG00000029217	34.2369	-1.00672	0.444392	-2.26538	0.0234892	0.536132	Tec
ENSMUSG00000031491	54.6097	1.99178	0.879256	2.2653	0.0234944	0.536132	Chrna6
ENSMUSG00000063531	450.224	0.924691	0.408301	2.26473	0.0235294	0.536193	Sema3e
ENSMUSG00000043257	147.723	-0.538251	0.237994	-2.26162	0.0237211	0.538338	Pigv
ENSMUSG00000029661	268.083	-0.932105	0.412021	-2.26228	0.0236803	0.538338	Col1a2
ENSMUSG00000037260	784.449	-0.430562	0.190345	-2.26201	0.0236968	0.538338	Hgsnat
ENSMUSG00000029838	5416.75	0.435213	0.192629	2.25933	0.0238629	0.540078	Ptn
ENSMUSG00000078591	805.286	1.28347	0.567978	2.25972	0.0238385	0.540078	Hs3st4
ENSMUSG00000026827	1691.61	0.379126	0.168016	2.25649	0.0240398	0.542866	Gpd2
ENSMUSG00000061731	502.66	0.575849	0.255218	2.2563	0.0240516	0.542866	Ext1
ENSMUSG00000027490	181.656	1.0182	0.451566	2.25483	0.0241441	0.544211	E2f1
ENSMUSG00000037206	163.382	-0.836364	0.371186	-2.25322	0.0242453	0.545749	Islr
ENSMUSG00000009216	1462.52	1.21233	0.538414	2.25166	0.0243437	0.545971	Fam163b
ENSMUSG00000006611	139.099	-0.873528	0.388014	-2.25128	0.0243679	0.545971	Hfe
ENSMUSG00000021477	1974.42	-0.473824	0.210546	-2.25046	0.0244199	0.545971	Ctsl
ENSMUSG00000016763	163.661	1.3467	0.598311	2.25083	0.0243962	0.545971	Scube1
ENSMUSG00000037126	4234.08	0.962264	0.427428	2.25129	0.0243673	0.545971	Psd
ENSMUSG00000026387	8.62273	-1.75606	0.781215	-2.24786	0.0245854	0.547554	Sctr
ENSMUSG00000073987	324.084	-0.613565	0.27301	-2.24741	0.0246137	0.547554	Ggh
ENSMUSG00000111844	10.0158	2.10328	0.935847	2.24746	0.0246104	0.547554	NA
ENSMUSG00000025017	72.4394	-0.681538	0.303274	-2.24727	0.0246229	0.547554	Pik3ap1
ENSMUSG00000063455	578.564	0.566391	0.252117	2.24654	0.0246693	0.54785	D630045J12Rik
ENSMUSG00000038776	540.59	-0.622378	0.277256	-2.24478	0.0247826	0.549629	Ephx1
ENSMUSG00000031400	807.172	-0.489785	0.218441	-2.24219	0.0249493	0.552587	G6pdx
ENSMUSG00000056413	2498.09	0.462936	0.206611	2.24061	0.025051	0.553361	Adap1
ENSMUSG00000031833	2916.84	0.915085	0.408359	2.24088	0.0250338	0.553361	Mast3
ENSMUSG00000033356	31.5958	1.07182	0.478534	2.23979	0.0251043	0.553798	Pus7l
ENSMUSG00000031273	31.4407	-1.22319	0.546266	-2.23919	0.0251439	0.553934	Col4a6
ENSMUSG00000027931	107.526	-1.02554	0.458316	-2.23762	0.0252459	0.555444	Npr1
ENSMUSG00000063458	27.6399	-1.51814	0.679047	-2.23569	0.0253718	0.55634	Lrmda
ENSMUSG00000023186	313.304	-0.815202	0.364669	-2.23546	0.0253874	0.55634	Vwa5a
ENSMUSG00000002365	273.374	-0.60617	0.271067	-2.23624	0.0253363	0.55634	Snx9
ENSMUSG00000027555	51.1015	-1.46308	0.654811	-2.23436	0.0254594	0.55718	Car13
ENSMUSG00000030669	144.247	-1.87921	0.841453	-2.23329	0.0255296	0.55798	Calca
ENSMUSG00000040712	3198.49	0.482071	0.215955	2.23227	0.0255972	0.558721	Camta2
ENSMUSG00000028086	2844.54	0.507297	0.227315	2.23169	0.0256356	0.558823	Fbxw7
ENSMUSG00000025366	405.981	-1.21169	0.543134	-2.23092	0.0256863	0.559192	Esyt1
ENSMUSG00000036890	617.109	0.559379	0.250917	2.22934	0.0257912	0.559829	Gtdc1
ENSMUSG00000030319	99.1174	-0.753292	0.338016	-2.22857	0.0258425	0.559829	Cand2
ENSMUSG00000037169	77.5686	0.956583	0.42921	2.22871	0.0258335	0.559829	Mycn
ENSMUSG00000036158	869.221	1.00469	0.450848	2.22845	0.0258507	0.559829	Prickle1
ENSMUSG00000094626	660.261	1.44947	0.650778	2.22729	0.0259278	0.560765	Tmem121b
ENSMUSG00000063229	4387.15	0.578263	0.259811	2.22571	0.0260337	0.562322	Ldha
ENSMUSG00000019232	1321.09	-1.22674	0.551322	-2.22508	0.0260757	0.562407	Etnppl
ENSMUSG00000039634	130.669	0.734887	0.33034	2.22464	0.0261056	0.562407	Zfp189
ENSMUSG00000022831	91.4837	-0.645875	0.290408	-2.22402	0.0261468	0.562565	Hcls1
ENSMUSG00000004043	48.2739	-0.997665	0.448925	-2.22234	0.0262601	0.564066	Stat5a
ENSMUSG00000036438	30049.4	0.331635	0.149286	2.22148	0.0263188	0.564066	Calm2
ENSMUSG00000066057	280.807	0.633088	0.28498	2.22152	0.0263159	0.564066	Gm1976
ENSMUSG00000050751	1864.72	0.516854	0.232778	2.22037	0.0263935	0.564937	Pgbd5
ENSMUSG00000026889	886.025	0.322041	0.145089	2.21962	0.0264447	0.565302	Rbm18
ENSMUSG00000032323	39.1161	1.16742	0.526795	2.21609	0.0266855	0.568982	Cyp11a1
ENSMUSG00000024151	496.135	-0.382468	0.17255	-2.21657	0.0266527	0.568982	Msh2
ENSMUSG00000060802	2917.12	-0.821002	0.370694	-2.21477	0.0267759	0.569221	B2m
ENSMUSG00000028559	1178.19	-0.509703	0.230174	-2.21442	0.0267998	0.569221	Osbpl9
ENSMUSG00000031893	13.9526	-1.57255	0.710051	-2.2147	0.0267804	0.569221	Tsnaxip1
ENSMUSG00000031216	253.8	0.719634	0.325213	2.21281	0.026911	0.570851	Stard8
ENSMUSG00000052915	3069.44	0.357899	0.161812	2.21182	0.0269789	0.571393	Msl1
ENSMUSG00000034227	293.831	-1.14079	0.515905	-2.21124	0.0270192	0.571393	Foxj1
ENSMUSG00000042532	1666.92	0.482762	0.218351	2.21094	0.02704	0.571393	Golga7b
ENSMUSG00000054509	192.059	-1.03598	0.468709	-2.21028	0.0270857	0.57163	Parp4
ENSMUSG00000005802	1008.06	0.525955	0.238087	2.20909	0.0271684	0.571917	Slc30a4
ENSMUSG00000064179	138.829	1.51122	0.684072	2.20915	0.0271642	0.571917	Tnnt1
ENSMUSG00000042388	3895.47	0.897768	0.406489	2.20859	0.0272031	0.571921	Dlgap3
ENSMUSG00000025986	2176.19	0.996296	0.452659	2.20098	0.0277371	0.574835	Slc39a10
ENSMUSG00000033849	570.002	1.051	0.477685	2.2002	0.0277928	0.574835	B3galt2
ENSMUSG00000017723	30.0751	-2.20247	1.00059	-2.20117	0.0277237	0.574835	Wfdc2
ENSMUSG00000031387	85.885	-0.795308	0.360622	-2.20538	0.0274275	0.574835	Renbp
ENSMUSG00000028804	470.356	0.816885	0.371205	2.20063	0.0277621	0.574835	Csmd2
ENSMUSG00000029716	80.7723	0.598246	0.271897	2.20027	0.0277876	0.574835	Tfr2
ENSMUSG00000063160	1152.94	0.625582	0.284063	2.20226	0.0276466	0.574835	Numbl
ENSMUSG00000060212	981.508	0.492001	0.223263	2.20368	0.0275467	0.574835	Pcnx2
ENSMUSG00000104399	20.3803	1.5566	0.706153	2.20433	0.0275008	0.574835	NA
ENSMUSG00000022150	237.101	-0.729017	0.331056	-2.20209	0.0276588	0.574835	Dab2
ENSMUSG00000033355	70.1386	-0.893867	0.405978	-2.20176	0.0276822	0.574835	Rtp4
ENSMUSG00000022949	483.079	-1.76271	0.799221	-2.20553	0.0274168	0.574835	Clic6
ENSMUSG00000024087	79.1446	-0.970602	0.440937	-2.20123	0.0277201	0.574835	Cyp1b1
ENSMUSG00000028017	25.4088	-1.01467	0.461936	-2.19656	0.0280519	0.575882	Egf
ENSMUSG00000098188	398.729	-0.751148	0.341813	-2.19754	0.0279816	0.575882	Sowahc
ENSMUSG00000032352	303.951	-0.49305	0.224444	-2.19676	0.0280377	0.575882	Lrrc1
ENSMUSG00000037907	1150.94	0.543651	0.247338	2.19801	0.0279486	0.575882	Ankrd13b
ENSMUSG00000069769	1465.56	-0.436607	0.198594	-2.19849	0.0279143	0.575882	Msi2
ENSMUSG00000090877	108.706	0.918584	0.418054	2.19728	0.0280003	0.575882	Hspa1b
ENSMUSG00000022285	13615.9	0.509976	0.232225	2.19604	0.0280891	0.57593	Ywhaz
ENSMUSG00000050666	130.923	-0.980575	0.446854	-2.1944	0.0282069	0.577631	Vstm4
ENSMUSG00000006218	127.846	-0.810537	0.369449	-2.19391	0.0282421	0.577639	Fam131c
ENSMUSG00000033940	2357.29	0.395248	0.180296	2.19222	0.0283635	0.579406	Brk1
ENSMUSG00000027286	446.828	0.617428	0.28199	2.18954	0.0285574	0.581079	Lrrc57
ENSMUSG00000031207	742.969	-0.721787	0.32955	-2.19022	0.0285083	0.581079	Msn
ENSMUSG00000047904	243.057	1.44623	0.660345	2.19011	0.0285163	0.581079	Sstr2
ENSMUSG00000025372	3190.09	0.863528	0.394458	2.18915	0.0285857	0.581079	Baiap2
ENSMUSG00000029337	25.9841	1.15675	0.528935	2.18694	0.0287466	0.58292	Fgf5
ENSMUSG00000021763	55.9541	-1.5185	0.694207	-2.18738	0.0287145	0.58292	Cspg4b
ENSMUSG00000041075	337.607	-1.30515	0.59832	-2.18136	0.0291568	0.583248	Fzd7
ENSMUSG00000047180	30.9144	-1.16059	0.531504	-2.18359	0.0289922	0.583248	Neurl3
ENSMUSG00000082927	18.4312	-1.46216	0.671144	-2.1786	0.0293613	0.583248	Gm5863
ENSMUSG00000031209	153.935	-0.595849	0.273032	-2.18234	0.0290844	0.583248	Heph
ENSMUSG00000028494	186.888	-0.921462	0.42156	-2.18584	0.0288274	0.583248	Plin2
ENSMUSG00000029084	213.267	-1.04916	0.481279	-2.17994	0.0292618	0.583248	Cd38
ENSMUSG00000051844	15.7726	-1.41063	0.647323	-2.17918	0.0293186	0.583248	B230319C09Rik
ENSMUSG00000107997	10.4588	1.92339	0.880307	2.18491	0.0288953	0.583248	NA
ENSMUSG00000034023	48.0873	1.17254	0.537969	2.17957	0.0292893	0.583248	Fancd2
ENSMUSG00000008318	332.099	-0.563424	0.258533	-2.17931	0.0293084	0.583248	Relt
ENSMUSG00000019772	369.198	1.59476	0.730504	2.18309	0.0290291	0.583248	Vip
ENSMUSG00000004383	1662.23	0.611206	0.279733	2.18496	0.0288918	0.583248	Large1
ENSMUSG00000031601	1745.92	0.349669	0.160228	2.18231	0.0290863	0.583248	Cnot7
ENSMUSG00000052584	1307.64	0.357119	0.163834	2.17976	0.029275	0.583248	Serp2
ENSMUSG00000097617	65.5146	-0.667581	0.306373	-2.17898	0.0293328	0.583248	NA
ENSMUSG00000020553	62.674	-0.882762	0.404964	-2.17986	0.0292682	0.583248	Pctp
ENSMUSG00000052981	3072.67	0.524611	0.240752	2.17905	0.0293277	0.583248	Ube2ql1
ENSMUSG00000043020	16.8257	-2.30581	1.0588	-2.17776	0.0294239	0.583791	Dnai3
ENSMUSG00000027376	45.8865	-1.98931	0.914184	-2.17605	0.0295514	0.58492	Prom2
ENSMUSG00000036934	169.998	0.45424	0.208712	2.17639	0.0295258	0.58492	4921524J17Rik
ENSMUSG00000027834	3973.78	0.477617	0.219688	2.17407	0.0297	0.586084	Serpini1
ENSMUSG00000018377	699.137	-0.359656	0.165446	-2.17385	0.0297163	0.586084	Vezf1
ENSMUSG00000050299	36.006	-0.992966	0.456746	-2.174	0.0297051	0.586084	NA
ENSMUSG00000026104	375.916	-0.821603	0.378266	-2.17202	0.0298538	0.587393	Stat1
ENSMUSG00000066595	298.797	-0.566392	0.260877	-2.17111	0.0299231	0.587393	Flvcr1
ENSMUSG00000026167	68.5247	1.59196	0.734426	2.16763	0.0301872	0.587393	Wnt10a
ENSMUSG00000016534	1623.41	-0.518854	0.239447	-2.16688	0.0302436	0.587393	Lamp2
ENSMUSG00000036062	3933.12	0.751426	0.346091	2.17118	0.0299177	0.587393	Phf24
ENSMUSG00000035158	183.368	-0.729345	0.335935	-2.17109	0.0299246	0.587393	Mitf
ENSMUSG00000107881	149.624	-1.45459	0.671144	-2.16733	0.0302094	0.587393	NA
ENSMUSG00000111348	50.293	0.97459	0.449505	2.16814	0.0301481	0.587393	NA
ENSMUSG00000001833	7861.08	0.36222	0.166968	2.1694	0.0300522	0.587393	Septin7
ENSMUSG00000051335	1072.71	0.413219	0.190526	2.16883	0.0300958	0.587393	Gfod1
ENSMUSG00000035711	180.34	1.07921	0.497328	2.17002	0.0300056	0.587393	Dok3
ENSMUSG00000000555	90.1596	0.903061	0.416446	2.1685	0.0301209	0.587393	Itga5
ENSMUSG00000024376	122.346	-0.672496	0.309991	-2.1694	0.0300521	0.587393	Epb41l4a
ENSMUSG00000031902	220.618	-0.427808	0.197486	-2.16627	0.0302905	0.587614	Nfatc3
ENSMUSG00000036764	302.445	-0.601635	0.277854	-2.16529	0.0303653	0.588377	Dnajc12
ENSMUSG00000029348	1412.43	0.585525	0.270555	2.16416	0.030452	0.58868	Asphd2
ENSMUSG00000046192	45.4315	-1.04269	0.481737	-2.16444	0.0304306	0.58868	Iqub
ENSMUSG00000103649	67.8805	-0.790935	0.36586	-2.16185	0.0306298	0.591427	NA
ENSMUSG00000040272	89.1646	-0.838638	0.388314	-2.15969	0.0307967	0.593957	Accs
ENSMUSG00000028125	126.257	-2.12622	0.985693	-2.15708	0.0309995	0.594409	Abca4
ENSMUSG00000043279	178.62	-0.602497	0.279196	-2.15797	0.0309301	0.594409	Trim56
ENSMUSG00000057143	71.4169	-0.872157	0.404086	-2.15835	0.0309009	0.594409	Trim12c
ENSMUSG00000021998	246.052	-0.764739	0.35444	-2.1576	0.0309589	0.594409	Lcp1
ENSMUSG00000114469	56.9114	1.9588	0.908045	2.15716	0.0309932	0.594409	C730002L08Rik
ENSMUSG00000002908	234.982	0.57883	0.268598	2.15501	0.0311612	0.594756	Kcnn1
ENSMUSG00000036972	232.31	-1.585	0.735188	-2.15591	0.031091	0.594756	Zic4
ENSMUSG00000046719	490.65	0.909427	0.421779	2.15617	0.0310704	0.594756	Nxph3
ENSMUSG00000021280	41.8521	-1.188	0.551261	-2.15506	0.0311572	0.594756	Exoc3l4
ENSMUSG00000066877	397.119	0.518684	0.240861	2.15345	0.031283	0.595023	Nck2
ENSMUSG00000049184	419.336	0.464323	0.215574	2.15389	0.031249	0.595023	Purg
ENSMUSG00000036225	1053.19	0.722976	0.335607	2.15423	0.0312218	0.595023	Kctd1
ENSMUSG00000059991	616.397	1.59672	0.741682	2.15284	0.0313311	0.595256	Nptx2
ENSMUSG00000103715	95.1199	-0.792311	0.368169	-2.15203	0.0313949	0.595783	NA
ENSMUSG00000106944	12.2521	1.76233	0.819401	2.15075	0.0314958	0.596332	NA
ENSMUSG00000031488	78.9795	-0.732767	0.340655	-2.15106	0.0314718	0.596332	Rab11fip1
ENSMUSG00000021091	415.889	-1.17859	0.54851	-2.14872	0.0316569	0.598698	Serpina3n
ENSMUSG00000095304	195.55	-0.829981	0.386684	-2.1464	0.0318408	0.600804	Plac9
ENSMUSG00000021676	246.355	1.44768	0.674432	2.14652	0.0318312	0.600804	Iqgap2
ENSMUSG00000005447	373.151	-0.51967	0.242222	-2.14543	0.0319189	0.601339	Pafah1b3
ENSMUSG00000062296	3102.19	0.904795	0.421809	2.14504	0.0319499	0.601339	Trank1
ENSMUSG00000001175	45121.5	0.3897	0.181705	2.14469	0.031978	0.601339	Calm1
ENSMUSG00000075316	148.631	-0.935545	0.436569	-2.14295	0.032117	0.603269	Scn9a
ENSMUSG00000026956	363.635	-0.588713	0.274833	-2.14208	0.032187	0.603572	Uap1l1
ENSMUSG00000038319	830.167	-0.753934	0.352002	-2.14184	0.032206	0.603572	Kcnh2
ENSMUSG00000108713	16.265	1.30825	0.611047	2.14099	0.0322749	0.604178	NA
ENSMUSG00000044320	70.5536	0.658968	0.30807	2.13902	0.032434	0.60509	1700001O22Rik
ENSMUSG00000030089	201.837	-1.27227	0.594848	-2.13882	0.0324499	0.60509	Slc41a3
ENSMUSG00000013584	156.804	-1.13734	0.531529	-2.13975	0.0323754	0.60509	Aldh1a2
ENSMUSG00000067242	1499.92	0.470323	0.219923	2.13858	0.0324696	0.60509	Lgi1
ENSMUSG00000033316	1120	0.765673	0.358185	2.13765	0.0325454	0.60514	Galnt9
ENSMUSG00000066278	110.231	0.702931	0.328766	2.13809	0.0325095	0.60514	Vps37b
ENSMUSG00000027188	235.411	1.06376	0.49821	2.13517	0.0327474	0.60776	Pamr1
ENSMUSG00000010476	257.556	-1.38936	0.650749	-2.13502	0.0327597	0.60776	Ebf3
ENSMUSG00000039463	722.463	-0.645618	0.30262	-2.13343	0.0328894	0.608975	Slc9a8
ENSMUSG00000029335	200.492	1.61133	0.755314	2.13332	0.0328987	0.608975	Bmp3
ENSMUSG00000004473	74.9299	0.758264	0.355556	2.13262	0.0329563	0.60936	Clec11a
ENSMUSG00000089762	305.719	0.925065	0.434211	2.13045	0.0331345	0.610478	Ier5l
ENSMUSG00000031791	1577.99	0.455172	0.213567	2.13129	0.0330655	0.610478	Tmem38a
ENSMUSG00000041012	26.01	-1.09539	0.51413	-2.13057	0.0331249	0.610478	Cmtm8
ENSMUSG00000021701	1946.72	1.11631	0.524166	2.12969	0.0331971	0.610478	Plk2
ENSMUSG00000045038	6537.15	0.615558	0.289043	2.12964	0.033201	0.610478	Prkce
ENSMUSG00000049866	1381.16	-0.289731	0.136536	-2.12201	0.0338367	0.611697	Arl4c
ENSMUSG00000100980	17.2555	1.80917	0.853028	2.12088	0.0339319	0.611697	NA
ENSMUSG00000038235	191.332	-0.571994	0.269408	-2.12315	0.0337412	0.611697	F11r
ENSMUSG00000027570	522.588	-1.09112	0.513235	-2.12596	0.0335068	0.611697	Col9a3
ENSMUSG00000039158	88.0599	-0.642681	0.302604	-2.12383	0.0336842	0.611697	Akna
ENSMUSG00000029095	2331.6	0.41401	0.195164	2.12134	0.0338929	0.611697	Ablim2
ENSMUSG00000060961	3212.14	-0.59056	0.278443	-2.12094	0.0339272	0.611697	Slc4a4
ENSMUSG00000030103	1402.11	0.532395	0.250646	2.12409	0.0336626	0.611697	Bhlhe40
ENSMUSG00000003378	2786.87	0.664086	0.312638	2.12414	0.0336585	0.611697	Grik5
ENSMUSG00000109648	10.9265	1.71756	0.809574	2.12156	0.0338745	0.611697	NA
ENSMUSG00000031825	66.3118	-0.92319	0.434137	-2.12649	0.0334621	0.611697	Crispld2
ENSMUSG00000031980	1951.76	-0.879039	0.41384	-2.1241	0.0336616	0.611697	Agt
ENSMUSG00000020432	437.123	-0.819745	0.385186	-2.12818	0.0333223	0.611697	Tcn2
ENSMUSG00000000278	333.265	-0.536679	0.252816	-2.1228	0.0337703	0.611697	Scpep1
ENSMUSG00000022342	691.739	1.77398	0.835313	2.12374	0.0336922	0.611697	Kcnv1
ENSMUSG00000117361	10.1774	-1.59168	0.748603	-2.12621	0.0334861	0.611697	NA
ENSMUSG00000118018	301.929	0.492403	0.231949	2.12289	0.033763	0.611697	NA
ENSMUSG00000040105	853.115	0.484942	0.228309	2.12406	0.0336651	0.611697	Plpp6
ENSMUSG00000029406	2520.1	0.700232	0.330308	2.11993	0.0340115	0.611801	Pitpnm2
ENSMUSG00000036880	446.299	-0.556111	0.262322	-2.11996	0.0340097	0.611801	Acaa2
ENSMUSG00000026142	203.433	-0.4528	0.214401	-2.11193	0.0346922	0.612265	Rhbdd1
ENSMUSG00000026527	1155.31	0.442367	0.209273	2.11383	0.0345302	0.612265	Rgs7
ENSMUSG00000026885	505.627	0.523824	0.248084	2.11148	0.0347312	0.612265	Ttll11
ENSMUSG00000027875	177.347	-0.839215	0.397251	-2.11255	0.034639	0.612265	Hmgcs2
ENSMUSG00000029490	25.3384	-1.4304	0.676329	-2.11495	0.0344345	0.612265	Mfsd7a
ENSMUSG00000030685	1821.52	0.469248	0.221667	2.1169	0.034268	0.612265	Kctd13
ENSMUSG00000030789	17.8375	-2.28107	1.08079	-2.11057	0.0348096	0.612265	Itgax
ENSMUSG00000055723	213.839	0.497508	0.235257	2.11475	0.0344516	0.612265	Rras2
ENSMUSG00000038618	48.0141	-1.10673	0.524792	-2.1089	0.0349532	0.612265	Rassf7
ENSMUSG00000020102	370.565	0.806431	0.381558	2.11352	0.0345561	0.612265	Slc16a7
ENSMUSG00000046807	393.693	-0.494659	0.234006	-2.11387	0.0345262	0.612265	Lrrc75b
ENSMUSG00000010066	1623.76	-0.733784	0.347962	-2.10881	0.0349612	0.612265	Cacna2d2
ENSMUSG00000020844	386.51	-0.797711	0.378072	-2.10994	0.0348632	0.612265	Nxn
ENSMUSG00000034993	1827.28	-0.919357	0.435515	-2.11097	0.0347751	0.612265	Vat1
ENSMUSG00000001123	145.75	-0.646489	0.306429	-2.10975	0.0348796	0.612265	Lgals9
ENSMUSG00000020905	28.7684	1.54265	0.728651	2.11713	0.0342485	0.612265	Usp43
ENSMUSG00000004748	1025.51	0.486283	0.229618	2.11779	0.0341929	0.612265	Mtfp1
ENSMUSG00000039908	141.436	-0.69785	0.329434	-2.11833	0.0341471	0.612265	Slc26a11
ENSMUSG00000021373	3260.69	0.832121	0.392883	2.11799	0.0341763	0.612265	Cap2
ENSMUSG00000041708	1735.14	1.38852	0.657147	2.11296	0.0346045	0.612265	Mpped1
ENSMUSG00000033220	49.1084	-0.851804	0.402802	-2.11469	0.0344561	0.612265	Rac2
ENSMUSG00000043301	68.0682	1.13977	0.53967	2.11197	0.0346893	0.612265	Kcnj6
ENSMUSG00000044043	199.199	-0.480855	0.227805	-2.11081	0.0347884	0.612265	Pcdhb14
ENSMUSG00000062210	217.401	-0.531556	0.252018	-2.1092	0.0349274	0.612265	Tnfaip8
ENSMUSG00000100075	30.9229	-0.980951	0.463956	-2.11432	0.0344879	0.612265	NA
ENSMUSG00000005640	25.3107	-1.71019	0.811255	-2.10808	0.0350237	0.612711	Insrr
ENSMUSG00000068522	117.159	-1.03804	0.492589	-2.10731	0.0350906	0.613234	Aard
ENSMUSG00000053559	28.4971	-0.901939	0.428237	-2.10617	0.0351899	0.614322	Smagp
ENSMUSG00000033488	262.701	-0.826774	0.392809	-2.10477	0.035311	0.61514	Cryzl2
ENSMUSG00000024990	162.776	0.662798	0.314855	2.10509	0.0352837	0.61514	Rbp4
ENSMUSG00000028150	200.405	-1.83201	0.872031	-2.10085	0.0356542	0.615937	Rorc
ENSMUSG00000038637	72.7097	-0.604407	0.287606	-2.10151	0.0355965	0.615937	Lrrc56
ENSMUSG00000035863	2901.98	0.470982	0.224128	2.1014	0.0356059	0.615937	Palm
ENSMUSG00000040978	37.048	-1.36332	0.648705	-2.1016	0.0355881	0.615937	Gm11992
ENSMUSG00000033953	10817.2	0.747217	0.355274	2.10321	0.0354474	0.615937	Ppp3r1
ENSMUSG00000117037	8.80031	1.69232	0.804669	2.10313	0.0354548	0.615937	NA
ENSMUSG00000057455	2915.21	-0.522182	0.248485	-2.10146	0.0356003	0.615937	Rit2
ENSMUSG00000024978	1057.74	-0.349365	0.166286	-2.10099	0.0356419	0.615937	Gpam
ENSMUSG00000043510	132.983	-0.551268	0.262514	-2.09996	0.0357326	0.616647	Hscb
ENSMUSG00000097350	76.7902	-0.641209	0.305552	-2.09853	0.0358587	0.61818	4732491K20Rik
ENSMUSG00000046402	358.314	-1.01501	0.483879	-2.09766	0.0359354	0.618859	Rbp1
ENSMUSG00000033730	1356.32	1.86037	0.887058	2.09723	0.0359728	0.618859	Egr3
ENSMUSG00000026686	29.2023	-1.22886	0.586192	-2.09634	0.036052	0.619579	Lmx1a
ENSMUSG00000064246	305.76	-0.666296	0.31822	-2.09382	0.0362761	0.621495	Chil1
ENSMUSG00000025417	1366.02	0.53767	0.256758	2.09407	0.0362536	0.621495	Pip4k2c
ENSMUSG00000042644	189.755	-1.61622	0.771692	-2.09439	0.0362255	0.621495	Itpr3
ENSMUSG00000019338	520.761	-0.50435	0.241104	-2.09184	0.0364532	0.621863	Zfp687
ENSMUSG00000023087	907.226	0.492534	0.235727	2.08942	0.0366695	0.621863	Noct
ENSMUSG00000028047	166.284	0.695372	0.332792	2.08951	0.036662	0.621863	Thbs3
ENSMUSG00000053297	645.822	-0.444118	0.212434	-2.09062	0.0365624	0.621863	AI854703
ENSMUSG00000046378	328.307	0.483087	0.23121	2.08939	0.0366729	0.621863	Asphd1
ENSMUSG00000052889	6160.06	0.634398	0.30352	2.09014	0.0366055	0.621863	Prkcb
ENSMUSG00000112466	30.5026	1.36308	0.652374	2.08941	0.0366709	0.621863	Gm29674
ENSMUSG00000031517	18956.4	0.514841	0.246069	2.09226	0.0364153	0.621863	Gpm6a
ENSMUSG00000041730	56.7561	-2.43751	1.16601	-2.09046	0.0365761	0.621863	Prrxl1
ENSMUSG00000020580	2519.89	0.616182	0.294673	2.09107	0.036522	0.621863	Rock2
ENSMUSG00000025658	1531.3	0.792319	0.379441	2.08812	0.0367869	0.623158	Cnksr2
ENSMUSG00000047875	54.9438	-0.755197	0.361958	-2.08642	0.0369402	0.623206	Gpr157
ENSMUSG00000084898	50.3165	1.14959	0.550934	2.08662	0.0369225	0.623206	Gm12371
ENSMUSG00000056201	13338.3	0.298774	0.143137	2.08733	0.0368585	0.623206	Cfl1
ENSMUSG00000118369	11.3707	1.57183	0.753287	2.08663	0.0369219	0.623206	NA
ENSMUSG00000085207	62.2295	1.02313	0.490752	2.08482	0.0370855	0.625021	NA
ENSMUSG00000004031	970.176	0.890283	0.427348	2.08327	0.0372263	0.626657	Brinp2
ENSMUSG00000007891	4773.29	-0.57986	0.278443	-2.08251	0.0372961	0.626657	Ctsd
ENSMUSG00000053519	901.809	-0.513571	0.246566	-2.0829	0.0372607	0.626657	Kcnip1
ENSMUSG00000038530	4293.99	1.28051	0.61614	2.07828	0.0376833	0.627324	Rgs4
ENSMUSG00000026674	102.092	-0.748317	0.361186	-2.07183	0.038281	0.627324	Ddr2
ENSMUSG00000009772	38.1804	-1.08492	0.524104	-2.07005	0.0384473	0.627324	Nuak2
ENSMUSG00000087467	11.0471	2.09842	1.01445	2.06853	0.03859	0.627324	NA
ENSMUSG00000027227	390.786	-0.435594	0.210576	-2.06859	0.0385849	0.627324	Sord
ENSMUSG00000027360	71.271	-0.883988	0.427033	-2.07007	0.0384457	0.627324	Hdc
ENSMUSG00000037523	163.963	-0.502115	0.241993	-2.07491	0.0379946	0.627324	Mavs
ENSMUSG00000039058	1581.86	1.22506	0.592014	2.0693	0.0385176	0.627324	Ak5
ENSMUSG00000002227	170.618	0.759654	0.367077	2.06947	0.0385022	0.627324	Mov10
ENSMUSG00000027777	29.4733	0.929025	0.448632	2.07079	0.0383782	0.627324	Schip1
ENSMUSG00000028351	2414.66	0.654902	0.316656	2.06818	0.0386232	0.627324	Brinp1
ENSMUSG00000015243	592.721	-0.521453	0.252048	-2.06886	0.0385588	0.627324	Abca1
ENSMUSG00000028541	978.65	0.612033	0.295187	2.07338	0.0381374	0.627324	B4galt2
ENSMUSG00000025745	1359.06	-0.39676	0.191555	-2.07126	0.0383347	0.627324	Hadha
ENSMUSG00000030120	8508.1	0.313086	0.150778	2.07648	0.0378498	0.627324	Mlf2
ENSMUSG00000030008	223.221	0.453785	0.218759	2.07436	0.038046	0.627324	Pradc1
ENSMUSG00000030108	197.919	-1.05495	0.5085	-2.07464	0.0380201	0.627324	Slc6a13
ENSMUSG00000019539	103.087	-0.739999	0.356802	-2.07398	0.0380815	0.627324	Rcn3
ENSMUSG00000021217	259.471	0.766386	0.368175	2.08158	0.0373808	0.627324	Tshz3
ENSMUSG00000070287	532.924	-0.384602	0.185888	-2.069	0.0385465	0.627324	Slc35g2
ENSMUSG00000010064	1195.08	-0.497536	0.239842	-2.07443	0.038039	0.627324	Slc38a3
ENSMUSG00000042678	43.739	-2.62759	1.27042	-2.06828	0.0386134	0.627324	Myo15
ENSMUSG00000042032	1773.57	0.311214	0.150411	2.0691	0.038537	0.627324	Mat2b
ENSMUSG00000004394	1444.61	-0.284897	0.137687	-2.06917	0.0385303	0.627324	Tmed4
ENSMUSG00000018927	47.4344	-0.886368	0.427123	-2.07521	0.0379674	0.627324	Ccl6
ENSMUSG00000040699	754.986	0.560785	0.27084	2.07054	0.0384015	0.627324	Limd2
ENSMUSG00000044177	58.2497	-1.51492	0.729909	-2.07549	0.0379415	0.627324	Wfikkn2
ENSMUSG00000025876	1198.59	0.571982	0.275909	2.07308	0.0381646	0.627324	Unc5a
ENSMUSG00000058586	35.0597	-1.22159	0.590071	-2.07024	0.0384297	0.627324	Serhl
ENSMUSG00000022912	265.712	-0.518457	0.249329	-2.0794	0.0375801	0.627324	Pros1
ENSMUSG00000048490	495.572	0.383828	0.184709	2.07802	0.0377079	0.627324	Nrip1
ENSMUSG00000022906	92.7679	-0.924815	0.445508	-2.07587	0.0379062	0.627324	Parp9
ENSMUSG00000024907	139.706	-1.75841	0.849902	-2.06896	0.0385503	0.627324	Gal
ENSMUSG00000067889	8487.56	0.671187	0.324455	2.06866	0.0385778	0.627324	Sptbn2
ENSMUSG00000022148	25.8966	-1.1802	0.571606	-2.0647	0.038951	0.632028	Fyb
ENSMUSG00000034845	376.513	-0.871002	0.421968	-2.06414	0.0390042	0.632273	Plvap
ENSMUSG00000031441	1108.25	-0.499256	0.241981	-2.06321	0.0390931	0.632475	Atp11a
ENSMUSG00000114797	945.222	0.373519	0.181012	2.0635	0.0390651	0.632475	Nupl1
ENSMUSG00000005958	233.531	0.933765	0.452692	2.06269	0.0391419	0.632647	Ephb3
ENSMUSG00000096727	46.319	-0.79613	0.386168	-2.06162	0.0392441	0.633681	Psmb9
ENSMUSG00000038147	60.6165	-0.637145	0.309472	-2.05881	0.0395124	0.636192	Cd84
ENSMUSG00000039713	569.301	1.05675	0.513352	2.05852	0.0395402	0.636192	Plekhg5
ENSMUSG00000022212	1990.97	1.00684	0.489236	2.05798	0.0395916	0.636192	Cpne6
ENSMUSG00000045994	2471.55	0.766712	0.372335	2.0592	0.039475	0.636192	B3gat1
ENSMUSG00000116793	58.6169	-0.806711	0.391947	-2.05822	0.0395694	0.636192	NA
ENSMUSG00000061689	3701.39	0.477726	0.232278	2.0567	0.0397151	0.636483	Dlgap4
ENSMUSG00000029712	1253.37	0.48218	0.234392	2.05715	0.0396713	0.636483	Actl6b
ENSMUSG00000032366	3202.56	0.390029	0.189652	2.05655	0.0397291	0.636483	Tpm1
ENSMUSG00000113167	59.9084	0.938287	0.456321	2.0562	0.0397634	0.636483	NA
ENSMUSG00000102865	13.1148	1.55437	0.756675	2.05421	0.0399552	0.636562	Gm9839
ENSMUSG00000114771	47.9723	1.01977	0.496244	2.05497	0.0398817	0.636562	NA
ENSMUSG00000011179	1089.26	-0.407933	0.198695	-2.05306	0.0400666	0.636562	Odc1
ENSMUSG00000019256	98.2363	0.656704	0.319509	2.05536	0.0398447	0.636562	Ahr
ENSMUSG00000037579	1268.54	1.60996	0.784213	2.05297	0.0400757	0.636562	Kcnh3
ENSMUSG00000071073	537.814	0.560496	0.272833	2.05435	0.0399414	0.636562	Lrrc73
ENSMUSG00000054072	36.4526	-0.748121	0.364392	-2.05307	0.0400661	0.636562	Iigp1
ENSMUSG00000041731	106.123	-0.978042	0.47613	-2.05415	0.0399614	0.636562	Pgm5
ENSMUSG00000049439	222.293	-0.48187	0.234788	-2.05236	0.0401343	0.636882	Cyp20a1
ENSMUSG00000021711	1538.14	0.326767	0.159266	2.0517	0.0401986	0.637292	Trappc13
ENSMUSG00000043415	396.358	0.507206	0.247358	2.05049	0.0403163	0.638547	Otud1
ENSMUSG00000037217	8131.26	0.759165	0.370351	2.04985	0.0403788	0.638926	Syn1
ENSMUSG00000117896	23.1285	1.3421	0.654886	2.04936	0.0404272	0.639081	AA387883
ENSMUSG00000039903	63.8021	-1.14455	0.558759	-2.04837	0.0405237	0.639387	Eva1c
ENSMUSG00000047632	152.543	-0.570889	0.278703	-2.04838	0.040523	0.639387	Fgfbp3
ENSMUSG00000046182	1064.57	0.969846	0.47409	2.0457	0.0407859	0.641081	Gsg1l
ENSMUSG00000030584	601.552	0.780952	0.381567	2.04669	0.0406881	0.641081	Dpf1
ENSMUSG00000049872	82.1097	0.754701	0.368857	2.04605	0.0407512	0.641081	Calhm5
ENSMUSG00000038453	4337.91	0.416149	0.203388	2.04608	0.0407481	0.641081	Srcin1
ENSMUSG00000023043	61.6935	-1.86822	0.913756	-2.04455	0.0408993	0.642254	Krt18
ENSMUSG00000032436	80.2183	-1.3452	0.658164	-2.04386	0.0409675	0.642716	Cmtm7
ENSMUSG00000037419	2843.14	-0.621306	0.304119	-2.04297	0.0410555	0.64288	Endod1
ENSMUSG00000062312	59.9119	-0.852946	0.417432	-2.04331	0.0410213	0.64288	Erbb2
ENSMUSG00000051439	35.0565	-0.944968	0.462641	-2.04255	0.0410968	0.642918	Cd14
ENSMUSG00000004105	82.7176	-0.961507	0.470877	-2.04195	0.0411567	0.643247	Angptl2
ENSMUSG00000026656	86.2992	-0.698246	0.342815	-2.0368	0.0416699	0.643404	Fcgr2b
ENSMUSG00000097993	53.4213	1.35684	0.665885	2.03765	0.0415849	0.643404	Ptprv
ENSMUSG00000086308	75.9174	0.651478	0.319965	2.03609	0.0417411	0.643404	G630016G05Rik
ENSMUSG00000027800	249.814	-0.423743	0.207697	-2.0402	0.0413304	0.643404	Tm4sf1
ENSMUSG00000042613	1346.74	-0.582361	0.285637	-2.03881	0.0414687	0.643404	Pbxip1
ENSMUSG00000029465	1835.91	0.377079	0.185193	2.03615	0.0417358	0.643404	Arpc3
ENSMUSG00000040118	2513.01	0.737869	0.36235	2.03634	0.0417158	0.643404	Cacna2d1
ENSMUSG00000030518	697.408	1.04016	0.510516	2.03748	0.0416024	0.643404	Fam189a1
ENSMUSG00000035890	1046.6	0.386127	0.189551	2.03706	0.0416444	0.643404	Rnf126
ENSMUSG00000021816	5126.02	0.436133	0.214209	2.03601	0.0417492	0.643404	Ppp3cb
ENSMUSG00000032245	224.002	-0.633482	0.311117	-2.03615	0.0417351	0.643404	Cln6
ENSMUSG00000021257	207.275	-0.608815	0.298331	-2.04074	0.0412769	0.643404	Angel1
ENSMUSG00000022656	287.584	0.621738	0.305321	2.03634	0.0417162	0.643404	Nectin3
ENSMUSG00000023886	114.121	1.4907	0.730905	2.03953	0.0413972	0.643404	Smoc2
ENSMUSG00000048799	1063.35	-0.436004	0.213994	-2.03746	0.0416039	0.643404	Cep120
ENSMUSG00000050931	111.154	-0.996662	0.489908	-2.03439	0.0419127	0.645323	Sgms2
ENSMUSG00000044197	390.797	-0.33673	0.165633	-2.03299	0.0420531	0.645635	Gpr146
ENSMUSG00000023235	157.967	-0.541411	0.266489	-2.03164	0.0421897	0.645635	Ccl25
ENSMUSG00000006519	170.375	-0.888381	0.437061	-2.03263	0.0420904	0.645635	Cyba
ENSMUSG00000032431	148.95	-0.529121	0.26046	-2.03149	0.0422058	0.645635	Crtap
ENSMUSG00000022195	508.128	0.484109	0.238271	2.03176	0.0421783	0.645635	6030458C11Rik
ENSMUSG00000022853	79.5255	-0.692446	0.340493	-2.03366	0.0419861	0.645635	Ehhadh
ENSMUSG00000047658	470.404	0.674756	0.331843	2.03336	0.0420163	0.645635	Gal3st3
ENSMUSG00000028963	21.4158	-2.4673	1.21503	-2.03065	0.0422909	0.646172	Uts2
ENSMUSG00000105987	33.0673	-0.911496	0.448931	-2.03037	0.0423189	0.646172	AI506816
ENSMUSG00000021646	433.467	-0.37167	0.183098	-2.0299	0.0423666	0.646305	Mccc2
ENSMUSG00000057378	432.097	0.801083	0.394934	2.0284	0.0425199	0.646525	Ryr3
ENSMUSG00000032590	550.326	-0.69943	0.3447	-2.0291	0.0424483	0.646525	Apeh
ENSMUSG00000032224	2192.56	1.15946	0.571664	2.02823	0.0425371	0.646525	Fam81a
ENSMUSG00000118667	114.199	-1.76316	0.869299	-2.02826	0.0425337	0.646525	Ahnak2
ENSMUSG00000043621	65.2851	-1.19934	0.592589	-2.0239	0.0429799	0.64799	Ubxn10
ENSMUSG00000055235	58.3955	-1.97934	0.977547	-2.0248	0.0428881	0.64799	Wdr86
ENSMUSG00000106662	42.8633	0.979834	0.483462	2.0267	0.0426929	0.64799	NA
ENSMUSG00000045232	22.139	-2.61975	1.2934	-2.02548	0.0428183	0.64799	Rln3
ENSMUSG00000006235	105.659	0.701486	0.346454	2.02476	0.0428923	0.64799	Epor
ENSMUSG00000048807	457.207	-0.369111	0.182177	-2.02611	0.0427533	0.64799	Slc35e4
ENSMUSG00000020886	10621.3	0.657988	0.325052	2.02426	0.0429439	0.64799	Dlg4
ENSMUSG00000039458	484.227	0.542647	0.267804	2.02629	0.0427353	0.64799	Mtmr12
ENSMUSG00000022548	8591.58	-1.12346	0.55511	-2.02385	0.0429855	0.64799	Apod
ENSMUSG00000025937	251.644	-0.396384	0.196009	-2.02227	0.0431486	0.649268	Lactb2
ENSMUSG00000048249	994.546	-0.457813	0.226359	-2.02251	0.0431241	0.649268	Crebrf
ENSMUSG00000019916	846.94	0.672144	0.332783	2.01977	0.0434072	0.652566	P4ha1
ENSMUSG00000037752	119.233	-0.482734	0.239141	-2.01862	0.0435272	0.652759	Xkr8
ENSMUSG00000048450	124.829	-1.68533	0.835675	-2.01673	0.0437234	0.652759	Msx1
ENSMUSG00000044921	39.5109	-0.987883	0.489721	-2.01724	0.043671	0.652759	Rassf9
ENSMUSG00000025277	852.097	0.39347	0.195025	2.01754	0.0436393	0.652759	Abhd6
ENSMUSG00000046169	83.14	-0.828749	0.410958	-2.01663	0.0437342	0.652759	Adamts6
ENSMUSG00000091264	3580.72	0.517827	0.25678	2.01662	0.0437353	0.652759	Smim13
ENSMUSG00000035472	24.0384	-1.33643	0.662666	-2.01676	0.043721	0.652759	Slc25a21
ENSMUSG00000047878	63.9384	-0.751957	0.372783	-2.01714	0.0436805	0.652759	A4galt
ENSMUSG00000025521	406.465	-0.480535	0.238333	-2.01623	0.0437759	0.652778	Tmem192
ENSMUSG00000040373	388.342	-0.824392	0.40897	-2.01578	0.0438232	0.652894	Cacng5
ENSMUSG00000001930	265.92	-0.703262	0.349497	-2.01221	0.0441979	0.657487	Vwf
ENSMUSG00000015957	12.8193	-1.53013	0.76047	-2.01209	0.0442108	0.657487	Wnt11
ENSMUSG00000028266	2068.8	0.914152	0.454579	2.01098	0.0443271	0.658625	Lmo4
ENSMUSG00000026579	159.162	-2.24765	1.12223	-2.00285	0.0451936	0.65874	F5
ENSMUSG00000026205	14.9501	1.47348	0.735493	2.00339	0.0451354	0.65874	Slc23a3
ENSMUSG00000039205	517.062	0.537788	0.268462	2.00321	0.0451543	0.65874	Ciz1
ENSMUSG00000050558	89.1991	-0.886434	0.442029	-2.00538	0.0449227	0.65874	Prokr2
ENSMUSG00000062949	376.463	-0.484522	0.241643	-2.00512	0.0449504	0.65874	Atp11c
ENSMUSG00000028268	130.363	-0.676521	0.336841	-2.00843	0.044598	0.65874	Gbp3
ENSMUSG00000028197	61.9092	1.40074	0.699236	2.00324	0.0451519	0.65874	Col24a1
ENSMUSG00000104814	19.7033	1.31587	0.657192	2.00226	0.0452565	0.65874	NA
ENSMUSG00000040987	66.0452	-0.93073	0.464432	-2.00402	0.045068	0.65874	Mill2
ENSMUSG00000002980	430.239	-0.616199	0.307302	-2.00519	0.0449425	0.65874	Bcam
ENSMUSG00000003872	275.084	0.762768	0.381296	2.00046	0.0454506	0.65874	Lin7b
ENSMUSG00000110070	19.593	1.51802	0.756404	2.00689	0.044761	0.65874	NA
ENSMUSG00000035285	1010.39	0.687969	0.343784	2.00117	0.0453743	0.65874	Nat14
ENSMUSG00000032452	1200.06	0.470964	0.234471	2.00863	0.0445767	0.65874	Clstn2
ENSMUSG00000032180	175.691	-0.425861	0.212527	-2.0038	0.0450914	0.65874	Tmed1
ENSMUSG00000020467	264.726	-0.767673	0.382567	-2.00664	0.0447884	0.65874	Efemp1
ENSMUSG00000069911	103.465	-0.795549	0.397717	-2.00029	0.0454692	0.65874	Insyn2b
ENSMUSG00000020902	375.49	-0.717646	0.357768	-2.0059	0.0448669	0.65874	Ntn1
ENSMUSG00000039230	605.65	-0.436457	0.217448	-2.00718	0.0447306	0.65874	Tbcd
ENSMUSG00000035208	20.2922	-1.12932	0.562547	-2.00752	0.0446946	0.65874	Slfn8
ENSMUSG00000046876	1186.44	0.673317	0.336422	2.00141	0.0453487	0.65874	Atxn1
ENSMUSG00000021583	157.507	-0.531386	0.26469	-2.00758	0.0446881	0.65874	Erap1
ENSMUSG00000021109	1234.33	-0.361143	0.180435	-2.00152	0.0453365	0.65874	Hif1a
ENSMUSG00000039007	247.682	-0.795967	0.39796	-2.00011	0.0454879	0.65874	Cpq
ENSMUSG00000063727	34.8207	-1.12472	0.561308	-2.00374	0.0450978	0.65874	Tnfrsf11b
ENSMUSG00000022838	28.5891	-1.1749	0.586729	-2.00246	0.0452349	0.65874	Eaf2
ENSMUSG00000024064	229.16	0.946674	0.472436	2.00382	0.0450897	0.65874	Galnt14
ENSMUSG00000058704	398.137	0.48011	0.239742	2.00261	0.0452192	0.65874	Memo1
ENSMUSG00000064343	28.1919	-1.72101	0.856009	-2.0105	0.0443778	0.65874	NA
ENSMUSG00000108175	15.9506	-1.30154	0.651197	-1.99869	0.0456423	0.65877	NA
ENSMUSG00000030376	2926.77	0.947987	0.474358	1.99847	0.0456663	0.65877	Slc8a2
ENSMUSG00000023249	138.742	-1.02288	0.511885	-1.99826	0.0456888	0.65877	Parp3
ENSMUSG00000021242	1861.95	-0.612764	0.306526	-1.99906	0.0456015	0.65877	Npc2
ENSMUSG00000022377	1340.85	0.613835	0.306984	1.99957	0.045547	0.65877	Asap1
ENSMUSG00000059895	780.672	0.518793	0.259677	1.99784	0.0457337	0.658844	Ptp4a3
ENSMUSG00000103761	30.4009	1.27224	0.636983	1.99729	0.0457936	0.659134	NA
ENSMUSG00000092118	73.8745	-0.6284	0.314898	-1.99557	0.0459811	0.661258	Fancf
ENSMUSG00000108776	17.7875	1.03517	0.519013	1.9945	0.0460972	0.661492	NA
ENSMUSG00000030704	8863.14	0.436285	0.218691	1.99499	0.0460444	0.661492	Rab6a
ENSMUSG00000033278	680.696	-0.455934	0.228617	-1.99432	0.0461172	0.661492	Ptprm
ENSMUSG00000051223	3177.96	0.306449	0.153869	1.99162	0.0464123	0.663158	Bzw1
ENSMUSG00000023092	1971.04	-0.332749	0.167034	-1.9921	0.0463601	0.663158	Fhl1
ENSMUSG00000028860	13.3481	1.23843	0.621435	1.99285	0.0462782	0.663158	Sytl1
ENSMUSG00000022425	13583.8	-1.45567	0.730966	-1.99143	0.0464335	0.663158	Enpp2
ENSMUSG00000024480	714.262	0.343739	0.172548	1.99214	0.0463562	0.663158	Ap3s1
ENSMUSG00000028457	11.2253	-1.29043	0.648252	-1.99063	0.0465218	0.663427	Atp8b5
ENSMUSG00000085030	159.388	0.876843	0.440507	1.99053	0.0465324	0.663427	NA
ENSMUSG00000021313	1692.59	0.53412	0.268451	1.98964	0.0466306	0.664256	Ryr2
ENSMUSG00000057363	593.138	0.49636	0.251042	1.9772	0.0480194	0.665385	Uxs1
ENSMUSG00000016526	107.154	0.728713	0.368843	1.97567	0.0481917	0.665385	Dyrk3
ENSMUSG00000042251	62.0888	-0.867856	0.437179	-1.98513	0.0471303	0.665385	Pm20d1
ENSMUSG00000026065	21.6153	2.31173	1.17045	1.97508	0.0482593	0.665385	Slc9a4
ENSMUSG00000002107	4439.1	0.733975	0.372335	1.97128	0.048692	0.665385	Celf2
ENSMUSG00000027489	738.906	0.650948	0.330112	1.9719	0.0486208	0.665385	Necab3
ENSMUSG00000027386	50.1394	-0.760919	0.383071	-1.98637	0.0469927	0.665385	Fbln7
ENSMUSG00000041660	119.529	-1.04599	0.529949	-1.97375	0.04841	0.665385	Bbox1
ENSMUSG00000120522	348.259	-1.07979	0.54571	-1.97869	0.0478514	0.665385	NA
ENSMUSG00000086496	245.587	-0.571869	0.289852	-1.97297	0.0484991	0.665385	Gm14204
ENSMUSG00000028167	63.4002	-0.890621	0.451277	-1.97356	0.0484321	0.665385	Bdh2
ENSMUSG00000013707	42.1771	-0.781524	0.394015	-1.98349	0.0473127	0.665385	Tnfaip8l2
ENSMUSG00000102796	89.4129	1.17189	0.593734	1.97377	0.0484081	0.665385	NA
ENSMUSG00000117123	11.0096	1.35608	0.684699	1.98055	0.0476423	0.665385	NA
ENSMUSG00000036887	1224.2	-0.565422	0.287002	-1.9701	0.0488272	0.665385	C1qa
ENSMUSG00000040972	757.899	0.552773	0.280201	1.97277	0.0485216	0.665385	Igsf21
ENSMUSG00000006215	578.78	0.413694	0.208521	1.98394	0.047262	0.665385	Zbtb17
ENSMUSG00000028394	561.443	-0.388694	0.196366	-1.97944	0.0477669	0.665385	Pole3
ENSMUSG00000029033	1400.88	0.592974	0.299941	1.97697	0.0480449	0.665385	Acap3
ENSMUSG00000106678	24.0363	1.04423	0.528919	1.97427	0.0483514	0.665385	NA
ENSMUSG00000064280	24.8703	-1.35795	0.689255	-1.97017	0.0488184	0.665385	Ccdc146
ENSMUSG00000014158	109.059	-1.71028	0.860174	-1.98829	0.0467794	0.665385	Trpv4
ENSMUSG00000041548	543.516	-0.934284	0.474586	-1.96863	0.0489955	0.665385	Hspb8
ENSMUSG00000046607	493.204	0.974303	0.494651	1.96968	0.0488753	0.665385	Hrk
ENSMUSG00000015950	125.885	-0.514663	0.259372	-1.98426	0.0472267	0.665385	Ncf1
ENSMUSG00000090667	45.0523	1.49391	0.756369	1.97511	0.0482559	0.665385	Mdfic2
ENSMUSG00000032899	22.2346	-1.38769	0.70162	-1.97784	0.0479472	0.665385	Styk1
ENSMUSG00000068566	864.878	0.778483	0.39341	1.97881	0.0478376	0.665385	Myadm
ENSMUSG00000053550	1573.69	1.15185	0.581764	1.97993	0.0477114	0.665385	Shisa7
ENSMUSG00000025499	2549.05	0.326787	0.164455	1.98709	0.0469123	0.665385	Hras
ENSMUSG00000025510	492.557	-0.466715	0.235572	-1.9812	0.0475684	0.665385	Cd151
ENSMUSG00000040258	373.824	-1.01151	0.509223	-1.98639	0.0469904	0.665385	Nxph4
ENSMUSG00000079057	148.256	-0.765362	0.388785	-1.9686	0.0489992	0.665385	Cyp4v3
ENSMUSG00000031750	510.198	0.990122	0.500413	1.97861	0.0478598	0.665385	Il34
ENSMUSG00000031534	732.335	-0.422574	0.214396	-1.971	0.0487239	0.665385	Smim19
ENSMUSG00000031659	189.619	-0.5284	0.267639	-1.9743	0.0483477	0.665385	Adcy7
ENSMUSG00000022012	420	0.519851	0.263016	1.9765	0.0480981	0.665385	Enox1
ENSMUSG00000032397	297.315	-0.55134	0.277904	-1.98392	0.0472643	0.665385	Tipin
ENSMUSG00000001555	125.041	-0.450287	0.227048	-1.98323	0.0473422	0.665385	Fkbp10
ENSMUSG00000034614	771.104	-0.556568	0.28082	-1.98194	0.0474858	0.665385	Pik3ip1
ENSMUSG00000121192	21.645	1.13409	0.574858	1.97282	0.0485165	0.665385	NA
ENSMUSG00000089876	13.9646	-1.14364	0.577082	-1.98176	0.0475062	0.665385	Tmem102
ENSMUSG00000034685	1068.05	0.729591	0.36989	1.97245	0.0485581	0.665385	Fam171a2
ENSMUSG00000035352	13.2164	-2.45114	1.23768	-1.98043	0.0476548	0.665385	Ccl12
ENSMUSG00000021493	729.027	0.631124	0.319786	1.97358	0.0484294	0.665385	Pdlim7
ENSMUSG00000114854	13.3796	1.55247	0.782391	1.98426	0.0472265	0.665385	Gm34354
ENSMUSG00000107008	30.5539	1.06438	0.53558	1.98734	0.0468845	0.665385	Gm2762
ENSMUSG00000064201	15.7546	2.02271	1.02658	1.97033	0.0488002	0.665385	Krt2
ENSMUSG00000048424	96.3568	-0.869719	0.439332	-1.97964	0.0477438	0.665385	Ranbp3l
ENSMUSG00000022420	713.21	0.33223	0.16868	1.96959	0.048885	0.665385	Dnal4
ENSMUSG00000035435	9.72677	1.72263	0.873759	1.97152	0.0486647	0.665385	Abca17
ENSMUSG00000034786	42.8375	-0.781786	0.396286	-1.97278	0.0485206	0.665385	Gpsm3
ENSMUSG00000023805	873.725	0.662447	0.334212	1.98212	0.0474663	0.665385	Synj2
ENSMUSG00000023885	109.449	-0.980739	0.494986	-1.98135	0.0475524	0.665385	Thbs2
ENSMUSG00000024420	619.391	-1.12923	0.573604	-1.96866	0.0489921	0.665385	Zfp521
ENSMUSG00000024909	292.736	-0.750413	0.379062	-1.97966	0.047742	0.665385	Efemp2
ENSMUSG00000046230	656.082	0.442148	0.223725	1.9763	0.0481208	0.665385	Vps13a
ENSMUSG00000060044	15.0038	-1.62712	0.827076	-1.96731	0.0491475	0.665762	Tmem26
ENSMUSG00000030465	4674.56	0.685683	0.348442	1.96785	0.0490848	0.665762	Psd3
ENSMUSG00000119584	79514	-0.374708	0.190463	-1.96735	0.0491429	0.665762	Rn18s
ENSMUSG00000068615	176.095	-0.639335	0.32514	-1.96634	0.0492595	0.666525	Gjd2
ENSMUSG00000006498	355.819	-0.346291	0.176129	-1.96612	0.0492843	0.666525	Ptbp1
ENSMUSG00000042641	22.3326	1.02846	0.523197	1.96573	0.0493301	0.6666	Rgsl1
ENSMUSG00000029089	129.556	0.522288	0.266002	1.96348	0.0495905	0.669573	Pacrgl
ENSMUSG00000030122	9533.3	0.339552	0.172971	1.96306	0.0496392	0.669684	Ptms
ENSMUSG00000049411	95.425	-0.57075	0.291083	-1.96078	0.0499042	0.672711	Tmem241
ENSMUSG00000032763	478.433	-0.496016	0.253057	-1.96009	0.0499847	0.673249	Ilvbl
ENSMUSG00000028820	2835.61	0.295183	0.150703	1.9587	0.0501476	0.674666	Sfpq
ENSMUSG00000030560	182.143	-0.694879	0.354865	-1.95815	0.0502121	0.674666	Ctsc
ENSMUSG00000052369	840.095	-0.366343	0.187068	-1.95834	0.0501906	0.674666	Tmem106c
ENSMUSG00000116180	162.483	-0.489358	0.249965	-1.9577	0.0502651	0.674831	NA
ENSMUSG00000025488	14.0946	-1.74007	0.889179	-1.95695	0.0503539	0.675476	Cox8b
ENSMUSG00000048186	68.6185	-0.740363	0.378541	-1.95583	0.0504847	0.675589	Bend7
ENSMUSG00000017679	926.495	0.562526	0.287592	1.95598	0.050467	0.675589	Ttpal
ENSMUSG00000036964	89.1097	0.772932	0.395095	1.95632	0.0504277	0.675589	Trim17
ENSMUSG00000109088	11.9232	1.29965	0.66556	1.95272	0.0508525	0.675799	NA
ENSMUSG00000027809	490.878	-0.361367	0.185017	-1.95315	0.0508014	0.675799	Etfdh
ENSMUSG00000030513	516.49	-0.910384	0.46596	-1.95378	0.050727	0.675799	Pcsk6
ENSMUSG00000019975	275.518	-0.415108	0.212481	-1.95362	0.0507462	0.675799	Ikbip
ENSMUSG00000000901	41.0972	-0.949522	0.485646	-1.95517	0.0505628	0.675799	Mmp11
ENSMUSG00000000732	169.519	-0.928593	0.475318	-1.95362	0.0507457	0.675799	Icosl
ENSMUSG00000023484	259.192	-1.86066	0.953001	-1.95242	0.0508878	0.675799	Prph
ENSMUSG00000032965	580.038	0.461467	0.236377	1.95225	0.0509083	0.675799	Ift57
ENSMUSG00000062101	77.3484	-0.802945	0.411049	-1.9534	0.0507717	0.675799	Zfp119b
ENSMUSG00000024981	672.338	0.73812	0.377567	1.95494	0.0505906	0.675799	Acsl5
ENSMUSG00000029471	2599.08	0.70381	0.36064	1.95156	0.0509909	0.675916	Camkk2
ENSMUSG00000004562	434.708	-0.349778	0.179236	-1.95149	0.0509987	0.675916	Arhgef40
ENSMUSG00000039577	215.441	0.559638	0.286877	1.95079	0.051082	0.675939	Nphp4
ENSMUSG00000003123	169.916	-0.681183	0.349175	-1.95084	0.0510763	0.675939	Lipe
ENSMUSG00000014547	467.381	-0.397504	0.203855	-1.94994	0.0511837	0.676744	Wdfy2
ENSMUSG00000026395	67.2111	-0.768043	0.394331	-1.94771	0.0514496	0.677965	Ptprc
ENSMUSG00000050248	200.966	0.84328	0.43276	1.94861	0.0513425	0.677965	Evc2
ENSMUSG00000091811	820.937	-0.348191	0.178793	-1.94745	0.0514807	0.677965	Inafm1
ENSMUSG00000009291	1204.77	-0.359821	0.184719	-1.94793	0.0514232	0.677965	Pttg1ip
ENSMUSG00000010021	80.8975	-0.619904	0.318288	-1.94762	0.0514603	0.677965	Kif19a
ENSMUSG00000033777	29.24	-0.799689	0.410747	-1.94692	0.0515448	0.67827	Tlr13
ENSMUSG00000074825	45.2298	-1.37518	0.706784	-1.94569	0.0516919	0.678887	Itpripl1
ENSMUSG00000074207	10.4025	-1.64598	0.846103	-1.94536	0.0517312	0.678887	Adh1
ENSMUSG00000120970	47.7646	-0.716712	0.368324	-1.94587	0.0516699	0.678887	NA
ENSMUSG00000024601	692.55	-0.704431	0.362145	-1.94516	0.0517555	0.678887	Isoc1
ENSMUSG00000032359	271.791	-0.620872	0.319381	-1.94399	0.0518969	0.680203	Ctsh
ENSMUSG00000056870	100.078	-0.787835	0.405564	-1.94257	0.0520683	0.680833	Gulp1
ENSMUSG00000120639	29.6868	1.95983	1.00883	1.94267	0.0520564	0.680833	NA
ENSMUSG00000001783	2469.61	-0.252386	0.129896	-1.94299	0.0520171	0.680833	Rtcb
ENSMUSG00000093436	38.1228	0.766134	0.394767	1.94072	0.0522918	0.681068	Gm20646
ENSMUSG00000030528	55.0887	-0.83726	0.431274	-1.94136	0.0522142	0.681068	Blm
ENSMUSG00000046159	435.367	1.34761	0.694126	1.94144	0.0522045	0.681068	Chrm3
ENSMUSG00000033102	178.677	-0.521934	0.268774	-1.9419	0.0521486	0.681068	Cdc14b
ENSMUSG00000118202	377.14	1.3448	0.692834	1.94101	0.0522566	0.681068	NA
ENSMUSG00000028873	20.1758	0.960642	0.495156	1.94008	0.0523699	0.681549	Cdca8
ENSMUSG00000041390	109.224	-0.996698	0.514022	-1.93902	0.0524993	0.682161	Mdfic
ENSMUSG00000022246	147.982	0.823336	0.424591	1.93913	0.0524857	0.682161	Rai14
ENSMUSG00000085886	18.8649	1.39399	0.719382	1.93776	0.052652	0.683609	D030047H15Rik
ENSMUSG00000050222	308.577	0.417629	0.215626	1.93682	0.052767	0.684566	Il17d
ENSMUSG00000030966	42.4955	-0.668269	0.345218	-1.93579	0.0528935	0.68567	Trim21
ENSMUSG00000044788	653.492	-0.521378	0.269441	-1.93504	0.052986	0.686332	Fads6
ENSMUSG00000073530	45.1929	1.42361	0.736076	1.93405	0.0531069	0.686471	Pappa2
ENSMUSG00000033174	2459.31	0.560661	0.289957	1.9336	0.0531624	0.686471	Mgll
ENSMUSG00000038650	785.749	-0.488848	0.252744	-1.93417	0.0530928	0.686471	Rnh1
ENSMUSG00000079355	19.5263	-1.84686	0.955028	-1.93383	0.0531341	0.686471	Ackr4
ENSMUSG00000031212	44.9304	-1.31749	0.681667	-1.93275	0.0532667	0.686981	Pgr15l
ENSMUSG00000007480	21.0392	-1.47118	0.761241	-1.9326	0.0532849	0.686981	Mc5r
ENSMUSG00000055197	18.4535	-2.33011	1.20612	-1.93191	0.05337	0.687544	Fev
ENSMUSG00000003477	20.0262	-1.26665	0.65594	-1.93105	0.053477	0.688387	Inmt
ENSMUSG00000063558	118.422	-0.9105	0.471661	-1.93041	0.0535557	0.688766	Aox1
ENSMUSG00000070337	45.1605	-1.04249	0.540111	-1.93014	0.0535896	0.688766	Gpr179
ENSMUSG00000045382	34.3087	-0.998497	0.517687	-1.92877	0.05376	0.69042	Cxcr4
ENSMUSG00000078851	342.665	0.357112	0.185247	1.92776	0.0538848	0.690951	H2aw
ENSMUSG00000009378	49.9332	-0.829205	0.430109	-1.92789	0.0538682	0.690951	Slc16a12
ENSMUSG00000026479	114.47	0.97991	0.509154	1.92458	0.0542814	0.692694	Lamc2
ENSMUSG00000029311	843.368	-0.362737	0.18856	-1.92372	0.0543902	0.692694	Hsd17b11
ENSMUSG00000029119	476.068	-0.489891	0.254505	-1.92488	0.0542444	0.692694	Man2b2
ENSMUSG00000033420	319.928	-0.522998	0.271867	-1.92373	0.0543886	0.692694	Antxr1
ENSMUSG00000056144	11.2667	-1.29619	0.674161	-1.92268	0.0545205	0.692694	Trim34a
ENSMUSG00000078307	3090.37	0.816299	0.424003	1.92522	0.0542019	0.692694	AI593442
ENSMUSG00000032507	637.432	0.669148	0.347495	1.92563	0.0541503	0.692694	Fbxl2
ENSMUSG00000040594	117.607	-0.711626	0.369952	-1.92356	0.0544095	0.692694	Ranbp17
ENSMUSG00000043372	212.86	-0.477692	0.248398	-1.92309	0.0544687	0.692694	Hexim2
ENSMUSG00000051111	1750.69	-0.707859	0.367624	-1.9255	0.0541673	0.692694	Sv2c
ENSMUSG00000020641	40.2701	-1.01514	0.527985	-1.92266	0.0545224	0.692694	Rsad2
ENSMUSG00000022365	1336.86	-0.305387	0.158687	-1.92446	0.0542971	0.692694	Derl1
ENSMUSG00000034161	82.5778	-1.37087	0.713331	-1.92179	0.0546319	0.693552	Scx
ENSMUSG00000015461	836.116	0.356925	0.185768	1.92135	0.0546882	0.693736	Atf6b
ENSMUSG00000081051	20.011	-0.977873	0.509303	-1.92002	0.054855	0.69401	Gm15427
ENSMUSG00000086382	15.1257	-1.34653	0.701693	-1.91897	0.0549876	0.69401	Chrna1os
ENSMUSG00000066687	104.417	1.10835	0.577566	1.91901	0.0549832	0.69401	Zbtb16
ENSMUSG00000032387	76.2209	-0.636024	0.33136	-1.91943	0.0549294	0.69401	Rbpms2
ENSMUSG00000031969	581.011	-0.570087	0.297098	-1.91885	0.055003	0.69401	Acad8
ENSMUSG00000046417	216.848	1.01919	0.530967	1.9195	0.0549213	0.69401	Lrrc75a
ENSMUSG00000022441	56.2199	1.35342	0.705134	1.91938	0.0549367	0.69401	Efcab6
ENSMUSG00000024650	94.1828	-0.991944	0.517161	-1.91806	0.0551038	0.694753	Slc22a6
ENSMUSG00000021638	179.023	-0.547532	0.285533	-1.91758	0.0551645	0.694988	Ocln
ENSMUSG00000021756	1452.17	-0.494827	0.258157	-1.91677	0.055267	0.695751	Il6st
ENSMUSG00000003812	143.882	-0.715588	0.373474	-1.91603	0.0553611	0.696406	Dnase2a
ENSMUSG00000035934	811.562	0.599946	0.313185	1.91563	0.0554124	0.696523	Pknox2
ENSMUSG00000025534	318.703	-0.374248	0.195588	-1.91345	0.0556904	0.698406	Gusb
ENSMUSG00000031502	521.186	0.511453	0.267257	1.91371	0.0556573	0.698406	Col4a1
ENSMUSG00000042195	73.6977	-0.574873	0.300334	-1.91411	0.0556056	0.698406	Slc35f2
ENSMUSG00000110996	29.7414	1.83741	0.960774	1.91242	0.0558219	0.698406	Gm36251
ENSMUSG00000044811	69.4341	-0.695501	0.363573	-1.91296	0.055753	0.698406	Cd300c2
ENSMUSG00000020681	545.214	-1.14983	0.601125	-1.9128	0.0557742	0.698406	Ace
ENSMUSG00000024486	205.836	-0.369145	0.193053	-1.91215	0.0558573	0.698406	Hbegf
ENSMUSG00000026728	1365.76	-1.059	0.55408	-1.91128	0.055968	0.699262	Vim
ENSMUSG00000031480	88.3375	-0.606923	0.317678	-1.9105	0.0560692	0.699691	Thsd1
ENSMUSG00000005043	113.321	-0.576951	0.302011	-1.91036	0.0560868	0.699691	Sgsh
ENSMUSG00000090066	23.2354	1.78418	0.934363	1.90952	0.0561956	0.699995	1110002E22Rik
ENSMUSG00000046709	5388.07	0.454797	0.238174	1.90952	0.056195	0.699995	Mapk10
ENSMUSG00000004929	673.448	0.396669	0.207867	1.90828	0.0563547	0.700718	Thop1
ENSMUSG00000014846	1811.62	-0.845336	0.442972	-1.90833	0.056349	0.700718	Tppp3
ENSMUSG00000023277	620.552	0.380941	0.19966	1.90794	0.0563984	0.700718	Twf2
ENSMUSG00000023931	12.0659	-1.83355	0.961105	-1.90776	0.0564229	0.700718	Efhb
ENSMUSG00000018581	65.3998	-1.66865	0.874915	-1.90721	0.0564929	0.701062	Dnah11
ENSMUSG00000030107	39.3508	-1.08541	0.569308	-1.90654	0.0565802	0.70162	Usp18
ENSMUSG00000054474	109.543	-0.576351	0.302456	-1.90557	0.0567057	0.70265	Thnsl2
ENSMUSG00000032135	574.018	-0.452466	0.237563	-1.90462	0.0568296	0.70366	Mcam
ENSMUSG00000079610	147.52	-0.727836	0.382261	-1.90403	0.0569066	0.703952	Ankrd39
ENSMUSG00000115625	69.6252	-1.96376	1.0315	-1.90378	0.0569382	0.703952	2900040C04Rik
ENSMUSG00000021702	83.3772	1.78041	0.935363	1.90344	0.0569827	0.703977	Thbs4
ENSMUSG00000030847	380.571	-1.02996	0.542186	-1.89964	0.0574803	0.707039	Bag3
ENSMUSG00000031839	3873.02	0.24632	0.129646	1.89995	0.0574402	0.707039	Hsbp1
ENSMUSG00000032807	45.2197	1.43632	0.756119	1.89959	0.0574867	0.707039	Alox12b
ENSMUSG00000020785	1734.78	0.378983	0.19937	1.9009	0.0573146	0.707039	Camkk1
ENSMUSG00000044279	25.2042	-1.27434	0.670814	-1.89969	0.0574739	0.707039	Crb3
ENSMUSG00000024220	1505.6	0.40682	0.214121	1.89996	0.0574386	0.707039	Zfp523
ENSMUSG00000036198	407.038	-0.9661	0.508917	-1.89834	0.0576509	0.708498	Arhgap36
ENSMUSG00000030256	844.114	-0.417226	0.219898	-1.89736	0.0577802	0.708498	Bhlhe41
ENSMUSG00000066233	162.947	0.399405	0.210574	1.89674	0.0578619	0.708498	Tmem42
ENSMUSG00000042524	823.476	-0.361069	0.19034	-1.89697	0.0578317	0.708498	Sun2
ENSMUSG00000117234	162.478	-0.446611	0.235436	-1.89695	0.0578342	0.708498	NA
ENSMUSG00000024347	1594.22	-0.643005	0.338888	-1.89739	0.0577758	0.708498	Psd2
ENSMUSG00000015290	1209.72	0.317496	0.16748	1.89573	0.0579964	0.709207	Ubl4a
ENSMUSG00000022125	348.669	-0.521461	0.275082	-1.89566	0.0580054	0.709207	Cln5
ENSMUSG00000023328	1854.16	-0.588976	0.310976	-1.89396	0.0582304	0.710066	Ache
ENSMUSG00000121013	31.3223	1.06108	0.560283	1.89383	0.0582471	0.710066	NA
ENSMUSG00000010529	105.56	-0.635537	0.335518	-1.8942	0.058199	0.710066	Gm266
ENSMUSG00000035790	1106.87	0.34889	0.184183	1.89426	0.0581901	0.710066	Cep19
ENSMUSG00000041670	2033.43	0.526965	0.27863	1.89127	0.0585886	0.713704	Rims1
ENSMUSG00000027318	77.7762	1.38525	0.732766	1.89044	0.0586988	0.714521	Adam33
ENSMUSG00000017009	1344.42	-0.645843	0.341931	-1.88881	0.0589173	0.715076	Sdc4
ENSMUSG00000033623	754.667	0.385541	0.204153	1.88849	0.0589602	0.715076	Pcgf3
ENSMUSG00000030770	1399.3	-0.430409	0.227844	-1.88905	0.0588849	0.715076	Parva
ENSMUSG00000040488	709.559	0.46309	0.245067	1.88965	0.0588053	0.715076	Ltbp4
ENSMUSG00000031789	37.189	-1.56281	0.827718	-1.88809	0.059014	0.715076	Cngb1
ENSMUSG00000020935	554.63	0.328394	0.173908	1.88832	0.0589826	0.715076	Dcakd
ENSMUSG00000069206	240.238	0.408261	0.216258	1.88785	0.0590465	0.715076	Zfp874a
ENSMUSG00000026176	640.103	-0.478371	0.253715	-1.88547	0.059367	0.715798	Ctdsp1
ENSMUSG00000032902	1017.63	-0.491741	0.260849	-1.88516	0.0594086	0.715798	Slc16a1
ENSMUSG00000028980	122.485	-0.495341	0.262608	-1.88623	0.0592635	0.715798	H6pd
ENSMUSG00000040659	3296.99	0.604197	0.320497	1.88519	0.0594047	0.715798	Efhd2
ENSMUSG00000032402	698.482	0.532909	0.282597	1.88576	0.0593277	0.715798	Smad3
ENSMUSG00000040219	81.3899	-0.602604	0.319615	-1.88541	0.0593749	0.715798	Ttc12
ENSMUSG00000022307	3735.44	0.366151	0.19413	1.88611	0.05928	0.715798	Oxr1
ENSMUSG00000008604	2205.4	0.277584	0.147309	1.88437	0.0595149	0.716038	Ubqln4
ENSMUSG00000097709	102.75	-0.511603	0.271465	-1.8846	0.0594834	0.716038	NA
ENSMUSG00000107879	432.507	0.440521	0.234053	1.88214	0.0598166	0.716041	9330102E08Rik
ENSMUSG00000046321	370.648	1.37942	0.733112	1.88159	0.0598913	0.716041	Hs3st2
ENSMUSG00000019863	245.845	-0.365511	0.194007	-1.88401	0.0595636	0.716041	Qrsl1
ENSMUSG00000003849	150.228	-0.891176	0.473138	-1.88354	0.0596267	0.716041	Nqo1
ENSMUSG00000036151	39.2519	1.14825	0.610128	1.88199	0.0598378	0.716041	Tm6sf2
ENSMUSG00000037977	242.635	-1.33584	0.710106	-1.88118	0.0599474	0.716041	6430571L13Rik
ENSMUSG00000032477	178.574	-0.840894	0.446795	-1.88206	0.0598279	0.716041	Cdc25a
ENSMUSG00000042210	427.874	0.356968	0.189671	1.88204	0.0598307	0.716041	Abhd14a
ENSMUSG00000038268	240.602	0.484351	0.257206	1.88312	0.0596836	0.716041	Ovca2
ENSMUSG00000002289	57.2681	-1.06608	0.566682	-1.88127	0.0599349	0.716041	Angptl4
ENSMUSG00000079436	69.4545	-2.29376	1.22068	-1.87908	0.0602339	0.716364	Kcnj13
ENSMUSG00000031264	18.3431	-1.15375	0.613921	-1.87932	0.0602009	0.716364	Btk
ENSMUSG00000051403	2270.32	0.357513	0.190103	1.88063	0.0600224	0.716364	Ppp1r37
ENSMUSG00000021973	682.605	-0.426228	0.226714	-1.88003	0.0601043	0.716364	Micu2
ENSMUSG00000036611	269.488	0.370854	0.197266	1.87997	0.0601125	0.716364	Eepd1
ENSMUSG00000047428	292.906	1.22887	0.653845	1.87946	0.0601821	0.716364	Dlk2
ENSMUSG00000028782	3867	1.01531	0.540503	1.87845	0.0603202	0.716876	Adgrb2
ENSMUSG00000032369	44.7149	-0.991431	0.528043	-1.87756	0.0604415	0.717803	Plscr1
ENSMUSG00000021969	1588.98	-0.413847	0.2205	-1.87685	0.0605381	0.71792	Zdhhc20
ENSMUSG00000021754	171.02	-0.564772	0.300895	-1.87698	0.0605214	0.71792	Map3k1
ENSMUSG00000038205	569.411	0.395873	0.21106	1.87564	0.0607045	0.71871	Prkab2
ENSMUSG00000040410	288.207	-0.488971	0.260813	-1.87479	0.0608209	0.71871	Fbxl4
ENSMUSG00000003271	108.745	0.67552	0.360283	1.87497	0.0607964	0.71871	Sult2b1
ENSMUSG00000031503	813.235	0.727915	0.388125	1.87546	0.0607291	0.71871	Col4a2
ENSMUSG00000003657	4101.84	-1.1796	0.629188	-1.87479	0.0608216	0.71871	Calb2
ENSMUSG00000033306	171.812	-0.755142	0.402929	-1.87413	0.060912	0.719265	Lpp
ENSMUSG00000069170	58.5356	-0.851039	0.454206	-1.87368	0.060974	0.719485	Adgrv1
ENSMUSG00000036718	60.6334	-0.655614	0.350066	-1.87283	0.0610922	0.719492	Micall2
ENSMUSG00000034792	38.8104	-0.746884	0.398887	-1.87242	0.0611484	0.719492	Gna15
ENSMUSG00000035007	729.232	0.345913	0.184673	1.87311	0.0610527	0.719492	Rundc1
ENSMUSG00000039450	179.178	-0.907872	0.484861	-1.87244	0.0611459	0.719492	Dcxr
ENSMUSG00000030443	93.901	0.532903	0.284738	1.87155	0.0612684	0.720393	Zfp583
ENSMUSG00000004266	80.3598	-0.654784	0.349995	-1.87084	0.0613677	0.721048	Ptpn6
ENSMUSG00000040782	634.856	0.277016	0.148182	1.86943	0.061563	0.721298	Cop1
ENSMUSG00000030598	70.9036	-0.848643	0.453951	-1.86946	0.0615588	0.721298	Fbxo17
ENSMUSG00000035355	157.352	1.49265	0.798224	1.86996	0.0614893	0.721298	Kcnh4
ENSMUSG00000015143	1004.95	0.742238	0.396882	1.87017	0.0614597	0.721298	Actn1
ENSMUSG00000041559	300.965	-0.915394	0.489855	-1.8687	0.0616641	0.721461	Fmod
ENSMUSG00000022003	181.613	-0.477127	0.255291	-1.86895	0.0616292	0.721461	Slc25a30
ENSMUSG00000046101	24.9501	1.02988	0.551948	1.8659	0.0620548	0.722273	Mcmdc2
ENSMUSG00000097675	23.7954	0.97436	0.52231	1.86548	0.0621136	0.722273	1700101I11Rik
ENSMUSG00000030532	71.4154	0.527111	0.282388	1.86662	0.0619552	0.722273	Hddc3
ENSMUSG00000036882	1979.3	0.909487	0.487403	1.86599	0.0620433	0.722273	Arhgap33
ENSMUSG00000050157	26.5619	-1.04841	0.561758	-1.86631	0.0619982	0.722273	Gm867
ENSMUSG00000047181	1483.94	-0.573272	0.30698	-1.86746	0.0618377	0.722273	Samd14
ENSMUSG00000076612	25.3965	1.08073	0.579357	1.8654	0.0621259	0.722273	Ighg2c
ENSMUSG00000022538	340.958	-0.395195	0.211755	-1.86629	0.0620011	0.722273	Lsg1
ENSMUSG00000024617	19658.2	1.36953	0.734091	1.86561	0.0620961	0.722273	Camk2a
ENSMUSG00000063142	3051.44	0.590597	0.316703	1.86483	0.0622056	0.722693	Kcnma1
ENSMUSG00000027220	3408.54	0.529292	0.28404	1.86344	0.0624002	0.723939	Syt13
ENSMUSG00000018559	1220.78	0.321558	0.172552	1.86354	0.0623866	0.723939	Ctdnep1
ENSMUSG00000055214	356.939	-0.858887	0.461012	-1.86305	0.0624555	0.724073	Pld5
ENSMUSG00000052331	189.844	-0.454867	0.244207	-1.86262	0.0625152	0.724223	Ankrd44
ENSMUSG00000060890	18.2461	1.26742	0.68089	1.86142	0.0626855	0.724223	Arr3
ENSMUSG00000048215	9.5223	1.95334	1.04902	1.86206	0.0625944	0.724223	A630023P12Rik
ENSMUSG00000072919	21.2787	0.943676	0.506833	1.86191	0.0626159	0.724223	Noxred1
ENSMUSG00000051242	202.594	-0.565771	0.303948	-1.8614	0.062687	0.724223	Pcdhb9
ENSMUSG00000026452	2892.62	-1.24236	0.668328	-1.8589	0.0630409	0.724607	Syt2
ENSMUSG00000044505	15.822	-1.79067	0.963428	-1.85865	0.0630772	0.724607	Lingo4
ENSMUSG00000028753	192.281	-1.11247	0.598093	-1.86002	0.0628827	0.724607	Vwa5b1
ENSMUSG00000045589	3774.63	0.498299	0.268089	1.85871	0.0630687	0.724607	Frrs1l
ENSMUSG00000120027	15.4449	-1.17476	0.631634	-1.85988	0.0629023	0.724607	NA
ENSMUSG00000005378	412.681	0.385022	0.207191	1.8583	0.0631265	0.724607	Bud23
ENSMUSG00000030600	791.468	0.545024	0.293011	1.86008	0.0628744	0.724607	Lrfn1
ENSMUSG00000032327	102.411	-1.18504	0.637779	-1.85808	0.0631576	0.724607	Stra6
ENSMUSG00000024212	1092.73	0.408594	0.219809	1.85886	0.0630467	0.724607	Mllt1
ENSMUSG00000024812	655.803	-0.450063	0.241861	-1.86083	0.0627675	0.724607	Tjp2
ENSMUSG00000070461	169.995	0.608521	0.327647	1.85725	0.0632762	0.72518	NA
ENSMUSG00000064945	20.5392	-1.42896	0.769455	-1.85711	0.0632951	0.72518	Rny3
ENSMUSG00000017754	787.061	-0.458889	0.247203	-1.85632	0.0634075	0.725965	Pltp
ENSMUSG00000062372	453.993	0.963801	0.519493	1.85527	0.0635572	0.727176	Otof
ENSMUSG00000000838	1079.59	0.285706	0.154105	1.85396	0.0637443	0.727626	Fmr1
ENSMUSG00000028163	277.185	-0.393985	0.212743	-1.85193	0.0640356	0.727626	Nfkb1
ENSMUSG00000040860	981.837	0.605496	0.326904	1.85221	0.0639955	0.727626	Crocc
ENSMUSG00000055541	192.886	-0.51697	0.278973	-1.85312	0.0638655	0.727626	Lair1
ENSMUSG00000099966	56.7956	-0.562591	0.303479	-1.85381	0.0637667	0.727626	NA
ENSMUSG00000000594	1549.3	-0.474313	0.25605	-1.85243	0.0639647	0.727626	Gm2a
ENSMUSG00000021496	131.222	-0.544767	0.293937	-1.85335	0.0638328	0.727626	Pcbd2
ENSMUSG00000100475	19.8427	-1.38421	0.746583	-1.85406	0.0637309	0.727626	Gm29543
ENSMUSG00000038094	320.271	-0.837172	0.451658	-1.85355	0.0638034	0.727626	Atp13a4
ENSMUSG00000002769	47.544	-1.55065	0.83696	-1.85272	0.0639227	0.727626	Gnmt
ENSMUSG00000020099	760.275	-0.548172	0.296078	-1.85145	0.0641052	0.727917	Unc5b
ENSMUSG00000073609	175.108	-0.444699	0.24047	-1.84929	0.0644159	0.728359	D2hgdh
ENSMUSG00000029120	6724.2	0.4921	0.266138	1.84904	0.0644519	0.728359	Ppp2r2c
ENSMUSG00000037990	315.299	1.25399	0.677927	1.84974	0.0643513	0.728359	Sh3rf3
ENSMUSG00000021981	997.319	-0.696338	0.376529	-1.84936	0.0644061	0.728359	Cab39l
ENSMUSG00000040721	821.881	0.475136	0.256783	1.85034	0.064265	0.728359	Zfhx2
ENSMUSG00000023169	3545.93	-0.330413	0.178666	-1.84933	0.06441	0.728359	Slc38a1
ENSMUSG00000039568	1992.7	0.323469	0.174818	1.85032	0.0642675	0.728359	Ubald1
ENSMUSG00000058638	355.893	-0.584037	0.315945	-1.84854	0.0645242	0.728679	Zfp110
ENSMUSG00000021879	13.7125	-2.04379	1.10649	-1.84709	0.0647341	0.729557	Dnah12
ENSMUSG00000021692	211.567	0.579731	0.313796	1.84748	0.0646777	0.729557	Dimt1
ENSMUSG00000100417	55.3058	0.900496	0.487466	1.8473	0.0647038	0.729557	Gm29595
ENSMUSG00000027642	2571.83	-0.274216	0.148591	-1.84544	0.0649739	0.731762	Rpn2
ENSMUSG00000038604	1129.02	0.462242	0.250565	1.8448	0.0650665	0.732308	Ripor1
ENSMUSG00000074793	173.341	-0.489985	0.265658	-1.84442	0.065122	0.732435	Hspa12b
ENSMUSG00000039145	1698.26	0.582946	0.316139	1.84396	0.0651893	0.732695	Camk1d
ENSMUSG00000002602	779.052	-0.358962	0.194747	-1.84323	0.0652961	0.732799	Axl
ENSMUSG00000109404	21.0986	1.07684	0.584191	1.84331	0.0652845	0.732799	NA
ENSMUSG00000086022	13.398	1.3407	0.72746	1.84298	0.0653313	0.732799	Rad51ap2
ENSMUSG00000006469	14.6026	-1.46087	0.793108	-1.84195	0.0654818	0.733925	Slc34a3
ENSMUSG00000072769	1150.7	0.67748	0.367857	1.84169	0.0655203	0.733925	NA
ENSMUSG00000004865	1157.3	0.393147	0.213519	1.84128	0.0655806	0.734104	Srpk1
ENSMUSG00000036446	68.9179	-0.948642	0.515387	-1.84064	0.0656742	0.734655	Lum
ENSMUSG00000004098	161.13	-1.19315	0.648429	-1.84006	0.0657587	0.735104	Col5a3
ENSMUSG00000028933	136.541	-0.426908	0.23207	-1.83956	0.0658325	0.735433	Xrcc2
ENSMUSG00000111390	29.7963	0.888392	0.48303	1.83921	0.0658849	0.735523	NA
ENSMUSG00000014686	16.1474	-1.51737	0.825386	-1.83837	0.0660073	0.736392	Ceacam16
ENSMUSG00000037086	39.4443	-2.35606	1.28236	-1.83729	0.0661667	0.736428	Prr32
ENSMUSG00000030047	104.571	0.996245	0.542229	1.83731	0.0661637	0.736428	Arhgap25
ENSMUSG00000036528	311.941	-0.544791	0.296606	-1.83675	0.0662473	0.736428	Ppfibp2
ENSMUSG00000045333	533.315	-0.607949	0.330876	-1.83739	0.066152	0.736428	Zfp423
ENSMUSG00000031548	200.593	-1.00481	0.547061	-1.83674	0.0662487	0.736428	Sfrp1
ENSMUSG00000012017	67.378	-0.551807	0.300459	-1.83654	0.0662772	0.736428	Scarf2
ENSMUSG00000036246	132.07	0.597206	0.325319	1.83575	0.0663939	0.737231	Gmip
ENSMUSG00000041406	18.7743	-0.9382	0.51146	-1.83435	0.0666013	0.738189	BC055324
ENSMUSG00000036905	1154.01	-0.488957	0.266568	-1.83427	0.0666139	0.738189	C1qb
ENSMUSG00000015652	48.2899	-2.26499	1.23468	-1.83448	0.0665823	0.738189	Steap1
ENSMUSG00000040812	73.6725	-1.36249	0.74353	-1.83246	0.0668835	0.739884	Agbl2
ENSMUSG00000039156	1051.2	0.48213	0.263089	1.83258	0.0668656	0.739884	Stim2
ENSMUSG00000032648	941.345	-0.792201	0.432415	-1.83204	0.0669455	0.739884	Pygm
ENSMUSG00000032773	1375.79	1.59357	0.869774	1.83216	0.0669275	0.739884	Chrm1
ENSMUSG00000031167	1142.94	-0.809602	0.442008	-1.83165	0.0670042	0.740039	Rbm3
ENSMUSG00000034401	129.92	-0.577473	0.315362	-1.83114	0.0670796	0.740378	Spata6
ENSMUSG00000017969	43.879	-0.731634	0.399855	-1.82975	0.0672877	0.740701	Ptgis
ENSMUSG00000028465	967.103	-0.371589	0.20308	-1.82977	0.0672845	0.740701	Tln1
ENSMUSG00000102504	21.0932	0.945813	0.51675	1.83031	0.0672034	0.740701	NA
ENSMUSG00000091474	284.446	0.385179	0.210441	1.83034	0.067199	0.740701	NA
ENSMUSG00000010362	139.27	-0.69471	0.379794	-1.82918	0.0673729	0.741146	Rdm1
ENSMUSG00000070000	1066.13	0.510059	0.278984	1.82827	0.0675087	0.742147	Fcho1
ENSMUSG00000033342	679.529	0.760939	0.416295	1.82788	0.0675671	0.742297	Plppr5
ENSMUSG00000015451	28.8608	1.06791	0.584432	1.82727	0.0676593	0.742325	C4a
ENSMUSG00000120992	37.1261	-0.920134	0.503483	-1.82754	0.067619	0.742325	NA
ENSMUSG00000027510	27.2269	-0.969294	0.531316	-1.82433	0.0681025	0.742343	Rbm38
ENSMUSG00000040586	192.714	-0.504562	0.276661	-1.82376	0.0681887	0.742343	Ofd1
ENSMUSG00000098027	13.4358	1.36454	0.748183	1.82381	0.0681815	0.742343	NA
ENSMUSG00000070780	48.1207	-1.77929	0.976135	-1.82279	0.0683359	0.742343	Rbm47
ENSMUSG00000035199	2127.62	0.323092	0.177006	1.82532	0.0679527	0.742343	Arl6ip5
ENSMUSG00000051343	1449.88	-0.291306	0.159559	-1.8257	0.0678962	0.742343	Rab11fip5
ENSMUSG00000029759	42.1449	-1.38832	0.761369	-1.82345	0.0682358	0.742343	Pon3
ENSMUSG00000061838	381.97	-0.514212	0.281929	-1.82391	0.0681659	0.742343	Suclg2
ENSMUSG00000001773	173.667	-0.720796	0.395514	-1.82243	0.0683902	0.742343	Folh1
ENSMUSG00000030681	319.206	-0.984099	0.539975	-1.82249	0.0683808	0.742343	Mvp
ENSMUSG00000071369	549.273	0.480329	0.263135	1.82541	0.0679398	0.742343	Map3k5
ENSMUSG00000032122	95.1147	-1.0414	0.571243	-1.82305	0.0682958	0.742343	Slc37a2
ENSMUSG00000069227	1662.12	0.540795	0.296514	1.82384	0.0681763	0.742343	Gprin1
ENSMUSG00000097184	35.0802	-1.10587	0.606749	-1.82261	0.0683629	0.742343	4632428C04Rik
ENSMUSG00000103472	60.9242	-1.47351	0.808639	-1.82221	0.0684227	0.742343	Pcdhga7
ENSMUSG00000024529	21.6143	-1.27224	0.696482	-1.82666	0.0677503	0.742343	Lox
ENSMUSG00000025008	278.189	0.479083	0.26277	1.8232	0.0682726	0.742343	Tctn3
ENSMUSG00000022099	4147.7	0.748126	0.41076	1.82132	0.068558	0.74289	Dmtn
ENSMUSG00000017314	1941.81	0.751694	0.412726	1.82129	0.0685627	0.74289	Mpp2
ENSMUSG00000047735	88.7861	-0.587567	0.322862	-1.81987	0.0687788	0.74315	Samd9l
ENSMUSG00000052151	138.589	-0.887738	0.487821	-1.8198	0.0687893	0.74315	Plpp2
ENSMUSG00000120083	12.8	-1.5449	0.849141	-1.81936	0.0688559	0.74315	NA
ENSMUSG00000041471	62.6981	-0.551977	0.303309	-1.81985	0.0687819	0.74315	Shld2
ENSMUSG00000052125	256.119	0.535537	0.294127	1.82077	0.068642	0.74315	F730043M19Rik
ENSMUSG00000071648	215.223	-0.799743	0.439562	-1.81941	0.0688491	0.74315	Rom1
ENSMUSG00000016024	135.543	-1.64803	0.906553	-1.81791	0.0690775	0.743604	Lbp
ENSMUSG00000108607	32.6656	-0.815547	0.448554	-1.81817	0.0690379	0.743604	NA
ENSMUSG00000034467	44.3045	-1.21813	0.669995	-1.81812	0.069046	0.743604	Dynlrb2
ENSMUSG00000097006	41.5184	-0.634544	0.349031	-1.81802	0.0690613	0.743604	9530082P21Rik
ENSMUSG00000041609	794.372	0.336876	0.185408	1.81695	0.0692251	0.743829	Bicdl1
ENSMUSG00000030972	12.3866	-1.77887	0.979265	-1.81654	0.0692883	0.743829	Acsm5
ENSMUSG00000037852	37638.9	0.439655	0.24207	1.81623	0.0693346	0.743829	Cpe
ENSMUSG00000074151	26.8503	-1.12077	0.617063	-1.81629	0.0693255	0.743829	Nlrc5
ENSMUSG00000031778	7851.88	1.10468	0.607879	1.81727	0.0691762	0.743829	Cx3cl1
ENSMUSG00000022203	275.664	-0.521397	0.287249	-1.81514	0.0695025	0.743829	Efs
ENSMUSG00000044328	145.775	-0.443878	0.244537	-1.81518	0.0694963	0.743829	Trp53i13
ENSMUSG00000034290	1261.89	-0.456716	0.251571	-1.81545	0.0694541	0.743829	Nek9
ENSMUSG00000115729	36.8672	1.46921	0.809349	1.81529	0.0694789	0.743829	NA
ENSMUSG00000021182	450.356	0.622278	0.343029	1.81407	0.0696677	0.74479	Ccdc88c
ENSMUSG00000013236	4813.63	0.402553	0.221918	1.81397	0.0696822	0.74479	Ptprs
ENSMUSG00000063611	45.4811	-0.799511	0.441112	-1.81249	0.0699109	0.746252	NA
ENSMUSG00000003269	1325.15	0.433587	0.239266	1.81215	0.0699624	0.746252	Cyth2
ENSMUSG00000048349	64.2051	-2.27762	1.25702	-1.81192	0.0699992	0.746252	Pou4f1
ENSMUSG00000020952	587.713	-0.291186	0.160681	-1.8122	0.0699553	0.746252	Scfd1
ENSMUSG00000070871	173.338	0.412214	0.227633	1.81087	0.0701602	0.746528	Ccnyl1
ENSMUSG00000005803	146.75	-0.614422	0.339204	-1.81137	0.0700842	0.746528	Sqor
ENSMUSG00000034327	608.098	-0.974094	0.537835	-1.81114	0.0701196	0.746528	Kctd9
ENSMUSG00000020919	678.62	-0.520464	0.287694	-1.80909	0.0704368	0.74899	Stat5b
ENSMUSG00000039629	1043.3	-0.676216	0.373865	-1.80872	0.0704952	0.74913	Strip2
ENSMUSG00000022901	48.7951	-0.612143	0.33854	-1.80818	0.0705782	0.749531	Cd86
ENSMUSG00000002043	178.933	-0.616138	0.340931	-1.80722	0.0707275	0.750636	Trappc6a
ENSMUSG00000103928	18.3382	1.06439	0.589127	1.80673	0.0708048	0.750975	NA
ENSMUSG00000057777	140.336	-2.02575	1.12161	-1.80612	0.0709002	0.751506	Mab21l2
ENSMUSG00000099032	12.8921	-1.52155	0.843695	-1.80344	0.0713193	0.751921	Tcf24
ENSMUSG00000039323	1278.45	-1.29145	0.716314	-1.80291	0.0714021	0.751921	Igfbp2
ENSMUSG00000003418	104.412	-0.99725	0.552674	-1.80441	0.0711669	0.751921	St8sia6
ENSMUSG00000040740	163.683	-0.644703	0.357751	-1.8021	0.0715294	0.751921	Slc25a34
ENSMUSG00000085761	20.0424	-1.3236	0.7336	-1.80425	0.0711918	0.751921	4930455G09Rik
ENSMUSG00000097730	31.3817	0.799471	0.443249	1.80366	0.0712848	0.751921	NA
ENSMUSG00000030674	24.9718	-1.6529	0.915746	-1.80498	0.0710782	0.751921	Qprt
ENSMUSG00000062866	598.626	-0.4751	0.263596	-1.80238	0.0714855	0.751921	Phactr2
ENSMUSG00000080848	12.6687	-1.55151	0.860791	-1.80242	0.0714793	0.751921	NA
ENSMUSG00000020520	240.08	-0.509501	0.282184	-1.80556	0.0709866	0.751921	Galnt10
ENSMUSG00000070327	175.759	-0.702875	0.389693	-1.80366	0.0712842	0.751921	Rnf213
ENSMUSG00000034768	124.032	-0.790265	0.438521	-1.80211	0.0715277	0.751921	Asb16
ENSMUSG00000050697	643.467	-0.476655	0.264319	-1.80333	0.0713363	0.751921	Prkaa1
ENSMUSG00000035864	18132.3	0.849523	0.471556	1.80153	0.0716194	0.752389	Syt1
ENSMUSG00000026235	1541.27	1.16984	0.6508	1.79754	0.0722496	0.752457	Epha4
ENSMUSG00000031093	202.239	-0.474143	0.263599	-1.79873	0.0720612	0.752457	Dock11
ENSMUSG00000033308	93.6669	-0.646417	0.359218	-1.79951	0.0719377	0.752457	Dpyd
ENSMUSG00000028164	221.257	-0.525479	0.292056	-1.79924	0.0719806	0.752457	Manba
ENSMUSG00000102813	20.7302	-1.81189	1.00737	-1.79864	0.0720764	0.752457	NA
ENSMUSG00000056529	24.6306	-0.816667	0.45418	-1.79812	0.0721588	0.752457	Ptafr
ENSMUSG00000081683	40.7755	-1.2583	0.699509	-1.79883	0.0720458	0.752457	Fzd10
ENSMUSG00000104868	64.1106	1.09433	0.608611	1.79807	0.0721654	0.752457	NA
ENSMUSG00000029199	656.274	-0.344408	0.191634	-1.79722	0.0723005	0.752457	Lias
ENSMUSG00000106887	17.1722	-1.04327	0.580504	-1.79718	0.0723071	0.752457	NA
ENSMUSG00000000184	521.999	0.994873	0.553394	1.79777	0.0722141	0.752457	Ccnd2
ENSMUSG00000001518	596.995	-0.539823	0.300216	-1.79811	0.0721588	0.752457	Itfg2
ENSMUSG00000001827	86.2836	-2.15813	1.20031	-1.79797	0.0721811	0.752457	Folr1
ENSMUSG00000048371	191.874	-0.514756	0.286412	-1.79726	0.0722949	0.752457	Pdp2
ENSMUSG00000098682	12.693	-1.56776	0.871407	-1.79911	0.072001	0.752457	Otx2os1
ENSMUSG00000111837	20.3585	1.28807	0.716913	1.79669	0.0723856	0.752557	NA
ENSMUSG00000020932	7204.18	-1.18497	0.659583	-1.79655	0.0724076	0.752557	Gfap
ENSMUSG00000041115	2035.43	0.404161	0.225109	1.7954	0.0725895	0.753031	Iqsec2
ENSMUSG00000002870	92.1144	-0.66872	0.372461	-1.79541	0.0725887	0.753031	Mcm2
ENSMUSG00000025218	246.657	-0.405285	0.225733	-1.79542	0.0725867	0.753031	Poll
ENSMUSG00000038607	719.229	0.329017	0.18339	1.79409	0.0727993	0.754146	Gng10
ENSMUSG00000048442	15.0388	-1.52446	0.849951	-1.79359	0.0728791	0.754146	Smim5
ENSMUSG00000042540	26.5255	1.1265	0.628003	1.79378	0.0728481	0.754146	Acot5
ENSMUSG00000050312	228.818	-0.382007	0.212962	-1.79378	0.072848	0.754146	Nsun3
ENSMUSG00000000326	1302.86	0.256215	0.142903	1.79293	0.0729844	0.754765	Comt
ENSMUSG00000020538	919.703	-0.532457	0.297102	-1.79217	0.073106	0.755148	Srebf1
ENSMUSG00000035509	47.0439	-0.792009	0.442008	-1.79184	0.0731583	0.755148	Fbxl21
ENSMUSG00000071068	10.1179	-2.07594	1.15843	-1.79203	0.0731279	0.755148	Treml2
ENSMUSG00000027712	1425.78	-0.660213	0.368675	-1.79077	0.0733301	0.75598	Anxa5
ENSMUSG00000021062	2969.66	0.656589	0.366642	1.79082	0.0733223	0.75598	Rab15
ENSMUSG00000022756	672.66	0.678988	0.379247	1.79036	0.0733963	0.756192	Slc7a4
ENSMUSG00000000303	50.6517	-1.90255	1.06348	-1.78898	0.0736175	0.757999	Cdh1
ENSMUSG00000021228	26.4664	0.870347	0.486792	1.78792	0.0737883	0.759286	Acot3
ENSMUSG00000022061	9.7369	1.33779	0.748445	1.78743	0.0738683	0.759638	Nkx3-1
ENSMUSG00000003545	200.727	1.19289	0.66755	1.78696	0.0739439	0.759685	Fosb
ENSMUSG00000032127	1100.34	-0.37612	0.210496	-1.78683	0.0739646	0.759685	Vps11
ENSMUSG00000075028	60.2129	-0.594309	0.332728	-1.78617	0.0740716	0.759841	Prdm11
ENSMUSG00000047230	86.3279	-2.31006	1.29328	-1.7862	0.0740675	0.759841	Cldn2
ENSMUSG00000026786	126.122	-0.509717	0.285586	-1.78481	0.0742922	0.760041	Apbb1ip
ENSMUSG00000053334	292.28	-0.323694	0.181514	-1.7833	0.0745373	0.760041	Ficd
ENSMUSG00000107451	105.972	-0.553127	0.309902	-1.78484	0.0742868	0.760041	NA
ENSMUSG00000080921	22.9249	-0.915377	0.513185	-1.78372	0.0744699	0.760041	NA
ENSMUSG00000002985	33460.6	-0.38639	0.216643	-1.78353	0.0744996	0.760041	Apoe
ENSMUSG00000074259	121.887	1.0727	0.601513	1.78334	0.0745311	0.760041	Gramd2
ENSMUSG00000034449	118.805	-0.824726	0.462371	-1.78369	0.0744741	0.760041	Dhrs11
ENSMUSG00000000093	58.03	-0.660446	0.370145	-1.78429	0.0743766	0.760041	Tbx2
ENSMUSG00000021068	511.451	0.847643	0.475343	1.78322	0.0745498	0.760041	Nin
ENSMUSG00000044469	77.2697	0.861094	0.482266	1.78552	0.0741775	0.760041	Tnfaip8l1
ENSMUSG00000037949	396.129	-0.39839	0.223547	-1.78213	0.0747283	0.761392	Ano10
ENSMUSG00000031734	75.8842	-1.51794	0.852055	-1.78151	0.0748291	0.761483	Irx3
ENSMUSG00000056692	3921.89	0.354436	0.198938	1.78164	0.0748078	0.761483	Ilrun
ENSMUSG00000027347	4034.31	1.30326	0.732968	1.77806	0.075394	0.762527	Rasgrp1
ENSMUSG00000036502	1021.98	-0.707168	0.397425	-1.77937	0.0751786	0.762527	Tmem255a
ENSMUSG00000004415	90.477	0.78584	0.44208	1.77759	0.0754704	0.762527	Col26a1
ENSMUSG00000029363	192.291	0.500766	0.281314	1.78009	0.0750605	0.762527	Rfc5
ENSMUSG00000031737	48.1353	-1.34189	0.754571	-1.77835	0.075346	0.762527	Irx5
ENSMUSG00000031570	318.075	0.371088	0.208768	1.77751	0.0754841	0.762527	Plpp5
ENSMUSG00000039543	23.8835	-1.43599	0.80705	-1.77931	0.0751894	0.762527	Cfap70
ENSMUSG00000038286	563.71	-0.408475	0.229769	-1.77777	0.0754424	0.762527	Bphl
ENSMUSG00000087075	86.356	-1.30945	0.735961	-1.77923	0.0752017	0.762527	Lbhd2
ENSMUSG00000016552	368.451	-0.560469	0.314827	-1.78025	0.0750357	0.762527	Foxred2
ENSMUSG00000032702	307.7	-0.414195	0.233	-1.77766	0.0754597	0.762527	Kank1
ENSMUSG00000039126	2117.1	-0.541558	0.304449	-1.77882	0.07527	0.762527	Prune2
ENSMUSG00000028360	135.608	0.694163	0.390672	1.77684	0.0755942	0.762578	Slc44a5
ENSMUSG00000006641	436.993	-0.376968	0.21218	-1.77664	0.0756272	0.762578	Slc5a6
ENSMUSG00000021585	168.11	-0.512228	0.288231	-1.77715	0.0755442	0.762578	Cast
ENSMUSG00000101337	49.2802	0.823418	0.4638	1.77537	0.0758363	0.763293	Dnah7c
ENSMUSG00000036570	957.962	-0.731046	0.411718	-1.7756	0.0757989	0.763293	Fxyd1
ENSMUSG00000040856	1300.01	-1.08184	0.609333	-1.77546	0.0758223	0.763293	Dlk1
ENSMUSG00000020186	124.572	-0.594613	0.335017	-1.77488	0.0759184	0.763321	Csrp2
ENSMUSG00000045518	15.262	-1.73225	0.976043	-1.77477	0.0759357	0.763321	Onecut3
ENSMUSG00000046352	227.822	-0.851693	0.480033	-1.77424	0.0760234	0.763321	Gjb2
ENSMUSG00000035757	152.76	-0.469824	0.264796	-1.77429	0.0760156	0.763321	Selenoo
ENSMUSG00000038982	422.338	-0.423345	0.238654	-1.77388	0.0760824	0.763451	Bloc1s5
ENSMUSG00000022032	25.346	-1.41101	0.796126	-1.77235	0.0763365	0.765537	Scara5
ENSMUSG00000020334	307.84	-1.2273	0.692643	-1.77191	0.076409	0.765801	Slc22a4
ENSMUSG00000042707	47.4578	-1.63845	0.925014	-1.77126	0.0765167	0.766416	Dnali1
ENSMUSG00000028763	225.532	-0.500034	0.282572	-1.76958	0.0767968	0.76679	Hspg2
ENSMUSG00000035275	249.385	0.622539	0.351672	1.77022	0.0766897	0.76679	Raver2
ENSMUSG00000023964	108.842	-1.53203	0.865786	-1.76953	0.0768054	0.76679	Calcr
ENSMUSG00000018761	644.682	-0.323588	0.182883	-1.76937	0.0768317	0.76679	Mpdu1
ENSMUSG00000023266	490.526	-0.376538	0.212777	-1.76964	0.0767877	0.76679	Frs3
ENSMUSG00000016496	52.9781	-0.731115	0.41319	-1.76944	0.0768205	0.76679	Cd274
ENSMUSG00000051985	182.756	1.44374	0.816135	1.769	0.076894	0.766949	Igfn1
ENSMUSG00000004360	1214.61	0.457432	0.25863	1.76867	0.0769485	0.767031	9330159F19Rik
ENSMUSG00000066150	515.683	-0.733325	0.414729	-1.7682	0.0770269	0.767351	Slc31a1
ENSMUSG00000027940	1764.25	0.347578	0.196612	1.76784	0.0770881	0.767499	Tpm3
ENSMUSG00000000301	47.6053	-0.613846	0.347331	-1.76732	0.077174	0.767893	Pemt
ENSMUSG00000015133	72.8372	-0.606669	0.34338	-1.76676	0.0772687	0.768374	Lrrk1
ENSMUSG00000029560	377.424	-0.391537	0.22167	-1.76631	0.0773445	0.768666	Snx8
ENSMUSG00000099689	218.492	-0.373732	0.211678	-1.76557	0.0774683	0.768974	Zfp383
ENSMUSG00000009356	50.4534	-1.09152	0.618218	-1.76559	0.0774651	0.768974	Lpo
ENSMUSG00000046523	478.759	0.747612	0.423792	1.7641	0.0777145	0.770956	Kctd4
ENSMUSG00000035678	15.9257	-1.34793	0.764358	-1.76349	0.0778186	0.771526	Tnfsf9
ENSMUSG00000026649	59.9242	-1.01462	0.575612	-1.76268	0.0779543	0.771948	Cfap126
ENSMUSG00000040794	2277.24	0.421799	0.239274	1.76283	0.0779292	0.771948	C1qtnf4
ENSMUSG00000058135	4098.14	-0.367865	0.208802	-1.76179	0.0781052	0.772849	Gstm1
ENSMUSG00000019880	163.287	0.551849	0.313268	1.76159	0.0781385	0.772849	Rspo3
ENSMUSG00000020917	3312.2	-0.505068	0.286908	-1.76038	0.0783427	0.774405	Acly
ENSMUSG00000090707	9.6228	-1.54007	0.875106	-1.75987	0.0784304	0.774811	NA
ENSMUSG00000015355	15.5508	-1.00665	0.572318	-1.75891	0.0785935	0.775533	Cd48
ENSMUSG00000031166	2954.95	0.392862	0.223363	1.75885	0.0786034	0.775533	Wdr13
ENSMUSG00000030337	5868.58	-0.982399	0.558623	-1.75861	0.078644	0.775533	Vamp1
ENSMUSG00000068874	144.644	-0.488033	0.277606	-1.758	0.0787468	0.775699	Selenbp1
ENSMUSG00000047766	1573.26	-0.39638	0.225478	-1.75796	0.0787545	0.775699	Lrrc49
ENSMUSG00000102803	23.0379	-1.88486	1.0726	-1.75729	0.0788688	0.776363	NA
ENSMUSG00000028483	465.238	0.408301	0.232387	1.75699	0.0789195	0.776401	Snapc3
ENSMUSG00000114230	13.9669	1.34084	0.763449	1.75629	0.0790386	0.776623	NA
ENSMUSG00000022205	3788.76	0.476806	0.271524	1.75603	0.0790827	0.776623	Sub1
ENSMUSG00000022426	961.792	0.48119	0.273986	1.75626	0.0790446	0.776623	Josd1
ENSMUSG00000014592	5599.71	-0.235908	0.134431	-1.75487	0.0792823	0.778122	Camta1
ENSMUSG00000026989	12.6368	-1.81542	1.03478	-1.75441	0.0793611	0.778434	Dapl1
ENSMUSG00000022114	719.899	0.328721	0.187399	1.75412	0.0794093	0.778446	Spry2
ENSMUSG00000000247	511.474	1.26568	0.721818	1.75347	0.0795216	0.778766	Lhx2
ENSMUSG00000063049	411.421	0.450762	0.257081	1.75338	0.079536	0.778766	Ing2
ENSMUSG00000031967	434.85	-0.277669	0.158416	-1.75279	0.0796387	0.779311	Afg3l1
ENSMUSG00000032690	26.0285	-1.17402	0.669925	-1.75247	0.0796928	0.77938	Oas2
ENSMUSG00000028036	17.9978	-1.06966	0.610619	-1.75177	0.0798136	0.780102	Ptgfr
ENSMUSG00000028709	83.1813	-0.47917	0.273658	-1.75098	0.0799487	0.780115	Mob3c
ENSMUSG00000060002	1529.59	-0.613209	0.350217	-1.75094	0.0799562	0.780115	Chpt1
ENSMUSG00000037638	29.2206	-0.813804	0.464669	-1.75136	0.0798834	0.780115	Zbtb42
ENSMUSG00000002265	7422.96	-0.461964	0.263946	-1.75022	0.0800805	0.780867	Peg3
ENSMUSG00000006304	2612.8	0.469912	0.268531	1.74994	0.0801293	0.780884	Arpc2
ENSMUSG00000028480	117.43	-0.722318	0.412996	-1.74897	0.080296	0.781204	Glipr2
ENSMUSG00000020248	699.374	0.376039	0.214965	1.7493	0.0802392	0.781204	Nfyb
ENSMUSG00000049134	14.5508	-0.983221	0.562185	-1.74893	0.0803036	0.781204	Nrap
ENSMUSG00000025350	126.579	-0.997762	0.570749	-1.74816	0.0804357	0.78203	Rdh5
ENSMUSG00000028773	349.338	0.408298	0.233666	1.74736	0.080575	0.782924	Fabp3
ENSMUSG00000120926	24.2621	1.37361	0.7866	1.74626	0.0807656	0.784316	NA
ENSMUSG00000015839	413.929	-0.527393	0.302318	-1.7445	0.0810725	0.784438	Nfe2l2
ENSMUSG00000074578	803.27	-0.483763	0.277406	-1.74388	0.0811797	0.784438	Zfas1
ENSMUSG00000031382	40.2977	1.27919	0.732965	1.74523	0.0809449	0.784438	Asb11
ENSMUSG00000029701	857.452	0.389378	0.2233	1.74374	0.0812043	0.784438	Rbm28
ENSMUSG00000078967	20.0884	-1.05374	0.603978	-1.74466	0.0810435	0.784438	Gapdh-ps16
ENSMUSG00000031834	1606.51	0.420457	0.241056	1.74423	0.0811189	0.784438	Pik3r2
ENSMUSG00000032440	303.487	-0.568183	0.325556	-1.74527	0.0809382	0.784438	Tgfbr2
ENSMUSG00000116946	35.7689	-0.778781	0.446592	-1.74383	0.0811885	0.784438	NA
ENSMUSG00000036196	52.5312	0.780215	0.447366	1.74402	0.081156	0.784438	Slc26a8
ENSMUSG00000039063	23.3022	-1.21869	0.699352	-1.7426	0.0814034	0.784489	Echdc3
ENSMUSG00000059423	313.526	0.370125	0.212394	1.74264	0.0813972	0.784489	Zfp933
ENSMUSG00000019943	6022.46	0.962533	0.55229	1.7428	0.0813677	0.784489	Atp2b1
ENSMUSG00000037490	136.407	-1.34815	0.773875	-1.74208	0.0814936	0.784489	Slc2a12
ENSMUSG00000112117	89.9234	-0.638395	0.366447	-1.74212	0.0814874	0.784489	Rmst
ENSMUSG00000036820	327.373	-0.47852	0.274644	-1.74233	0.0814508	0.784489	Amdhd2
ENSMUSG00000102729	60.3664	0.796264	0.457611	1.74004	0.0818511	0.787435	NA
ENSMUSG00000028581	716.974	-0.37526	0.215725	-1.73953	0.0819423	0.787435	Laptm5
ENSMUSG00000035621	820.374	0.600638	0.345239	1.73977	0.0818986	0.787435	Midn
ENSMUSG00000039457	37.7481	-1.36272	0.783897	-1.73839	0.0821416	0.788893	Ppl
ENSMUSG00000026639	54.5605	-0.669698	0.385405	-1.73765	0.0822728	0.788955	Lamb3
ENSMUSG00000025428	15444.6	-0.227627	0.131004	-1.73756	0.0822891	0.788955	Atp5a1
ENSMUSG00000057440	246.471	-0.827648	0.476332	-1.73755	0.0822909	0.788955	Mpp7
ENSMUSG00000026565	235.846	-0.470439	0.271101	-1.73529	0.0826901	0.790602	Pou2f1
ENSMUSG00000042115	570.709	-0.555309	0.320106	-1.73477	0.0827824	0.790602	Klhdc8a
ENSMUSG00000031105	858.854	0.351473	0.202678	1.73415	0.0828923	0.790602	Slc25a14
ENSMUSG00000042589	985.963	0.513483	0.295752	1.7362	0.0825289	0.790602	Cux2
ENSMUSG00000029126	6198.88	-0.443733	0.255865	-1.73424	0.0828747	0.790602	Nsg1
ENSMUSG00000034902	4469.59	0.521932	0.300957	1.73424	0.0828759	0.790602	Pip5k1c
ENSMUSG00000025316	447.004	0.449481	0.259154	1.73442	0.0828437	0.790602	Banp
ENSMUSG00000021685	141.154	-1.24487	0.71748	-1.73506	0.0827304	0.790602	Otp
ENSMUSG00000047921	1246.31	-0.243073	0.140027	-1.7359	0.0825807	0.790602	Trappc9
ENSMUSG00000029420	1259.41	1.08023	0.623214	1.73332	0.0830385	0.791541	Rimbp2
ENSMUSG00000021010	295.824	-0.550409	0.31763	-1.73286	0.0831198	0.79186	Npas3
ENSMUSG00000034098	653.904	-0.521412	0.300987	-1.73234	0.0832133	0.792296	Fstl5
ENSMUSG00000033885	674.575	-0.388265	0.224201	-1.73177	0.0833143	0.792802	Pxk
ENSMUSG00000030255	326.166	-0.590342	0.341013	-1.73114	0.0834262	0.793411	Sspn
ENSMUSG00000075389	210.769	-0.607483	0.351084	-1.73031	0.0835755	0.793919	NA
ENSMUSG00000039275	1461.39	0.383532	0.221632	1.73049	0.0835431	0.793919	Foxk2
ENSMUSG00000097814	42.2146	1.15745	0.669322	1.72929	0.0837579	0.794376	Panct2
ENSMUSG00000060621	32.5915	-0.8233	0.476176	-1.72898	0.0838125	0.794376	Nkpd1
ENSMUSG00000074221	53.9145	-0.575711	0.333041	-1.72865	0.0838713	0.794376	Zfp568
ENSMUSG00000030380	112.723	0.796873	0.46111	1.72816	0.0839592	0.794376	Mzf1
ENSMUSG00000052302	961.669	0.626232	0.362299	1.7285	0.083899	0.794376	Tbc1d30
ENSMUSG00000045287	849.005	0.545486	0.315562	1.72862	0.0838773	0.794376	Rtn4rl1
ENSMUSG00000041958	847.108	-0.266968	0.154466	-1.72833	0.0839291	0.794376	Pigs
ENSMUSG00000067369	444.043	-0.480857	0.278436	-1.72699	0.0841692	0.794498	Trmt2b
ENSMUSG00000031930	765.25	-0.35355	0.204748	-1.72675	0.0842119	0.794498	Wwp2
ENSMUSG00000020396	3847.79	-1.13477	0.657104	-1.72693	0.08418	0.794498	Nefh
ENSMUSG00000020173	1008.07	1.01368	0.587017	1.72683	0.0841973	0.794498	Cobl
ENSMUSG00000025867	16654.6	0.533414	0.30887	1.72698	0.0841707	0.794498	Cplx2
ENSMUSG00000036304	289.222	1.14846	0.665277	1.72629	0.0842947	0.794827	Zdhhc23
ENSMUSG00000083064	11.2172	-1.24382	0.720888	-1.7254	0.0844557	0.795747	NA
ENSMUSG00000028600	47.8823	1.15569	0.6704	1.72388	0.08473	0.795747	Podn
ENSMUSG00000005220	43.5314	-1.49266	0.8656	-1.72443	0.0846308	0.795747	Corin
ENSMUSG00000029298	65.8648	-0.655866	0.380492	-1.72373	0.0847558	0.795747	Gbp9
ENSMUSG00000020037	318.077	-0.45219	0.262294	-1.72398	0.084711	0.795747	Rfx4
ENSMUSG00000031765	6253.44	-1.03547	0.600689	-1.72381	0.0847429	0.795747	Mt1
ENSMUSG00000021950	14.1322	-1.35288	0.784576	-1.72435	0.0846446	0.795747	Anxa8
ENSMUSG00000034271	469.286	0.472905	0.274367	1.72362	0.0847766	0.795747	Jdp2
ENSMUSG00000027200	1134.38	-0.435007	0.252491	-1.72286	0.0849144	0.79659	Sema6d
ENSMUSG00000038765	55.01	-1.62077	0.941092	-1.72222	0.0850296	0.797218	Lmx1b
ENSMUSG00000016308	874.706	0.284182	0.165101	1.72126	0.0852035	0.798397	Ube2a
ENSMUSG00000030134	3586.54	0.618011	0.359575	1.71873	0.0856644	0.802084	Rasgef1a
ENSMUSG00000084950	58.7559	0.634499	0.369203	1.71856	0.0856938	0.802084	Gm5577
ENSMUSG00000037375	23.4745	-0.870349	0.507267	-1.71576	0.0862057	0.803818	Hhat
ENSMUSG00000075277	52.0414	-2.05146	1.19504	-1.71664	0.0860446	0.803818	NA
ENSMUSG00000014361	374.868	0.387782	0.226189	1.71441	0.0864528	0.803818	Mertk
ENSMUSG00000039706	608.075	1.10597	0.645111	1.71438	0.0864582	0.803818	Ldb2
ENSMUSG00000004508	575.106	-0.532452	0.310747	-1.71346	0.0866282	0.803818	Gab2
ENSMUSG00000019831	3032.45	0.663935	0.387039	1.71542	0.0862686	0.803818	Wasf1
ENSMUSG00000048310	159.091	-0.399437	0.233113	-1.71349	0.0866227	0.803818	Pskh1
ENSMUSG00000037656	1412.37	-0.702016	0.40969	-1.71353	0.0866152	0.803818	Slc20a2
ENSMUSG00000065954	2286.37	0.444468	0.259277	1.71426	0.0864814	0.803818	Tacc1
ENSMUSG00000051615	1413.43	0.6425	0.374383	1.71616	0.0861331	0.803818	Rap2a
ENSMUSG00000034795	46.9544	-0.803545	0.468146	-1.71644	0.0860811	0.803818	Ccdc122
ENSMUSG00000019718	69.1465	-0.592913	0.345452	-1.71634	0.0861003	0.803818	L3hypdh
ENSMUSG00000032988	35.5522	-1.85693	1.0825	-1.71541	0.0862693	0.803818	Slc16a8
ENSMUSG00000067212	253.857	-0.384429	0.224378	-1.71331	0.0866553	0.803818	H2-T23
ENSMUSG00000033871	61.8719	-0.842966	0.491729	-1.71429	0.0864758	0.803818	Ppargc1b
ENSMUSG00000024887	449.62	-0.650152	0.379255	-1.71429	0.0864757	0.803818	Asah2
ENSMUSG00000027935	197.903	-0.574893	0.335752	-1.71226	0.0868494	0.805002	Rab13
ENSMUSG00000036585	2243.43	-0.713757	0.416892	-1.71209	0.0868802	0.805002	Fgf1
ENSMUSG00000068876	147.215	-0.527735	0.308325	-1.71162	0.0869667	0.805354	Cgn
ENSMUSG00000027599	1535.64	0.258395	0.151044	1.71073	0.0871307	0.805995	Armc1
ENSMUSG00000051331	896.353	0.517223	0.302343	1.71072	0.0871332	0.805995	Cacna1c
ENSMUSG00000120285	40.1569	0.995262	0.581976	1.71014	0.0872394	0.806526	NA
ENSMUSG00000024104	1071.24	-0.447277	0.261655	-1.70941	0.0873743	0.806873	Washc2
ENSMUSG00000020181	648.837	0.869322	0.508539	1.70945	0.0873674	0.806873	Nav3
ENSMUSG00000006179	14.0869	1.12473	0.658064	1.70915	0.0874233	0.806876	Prss16
ENSMUSG00000026365	447.159	-0.583757	0.341755	-1.70812	0.0876149	0.807377	Cfh
ENSMUSG00000022634	1801.45	0.297749	0.174297	1.70828	0.0875842	0.807377	Yaf2
ENSMUSG00000022816	790.927	-0.609043	0.356569	-1.70807	0.0876238	0.807377	Fstl1
ENSMUSG00000026670	779.2	0.354093	0.207386	1.70741	0.0877463	0.807883	Uap1
ENSMUSG00000037225	131.704	-0.434728	0.254718	-1.7067	0.0878775	0.807883	Fgf2
ENSMUSG00000051113	69.4579	-0.55408	0.324742	-1.70622	0.0879675	0.807883	Garin5a
ENSMUSG00000064264	421.88	0.396969	0.232747	1.70558	0.0880859	0.807883	Zfp428
ENSMUSG00000025795	565.944	0.470868	0.275964	1.70627	0.0879582	0.807883	Rassf3
ENSMUSG00000004044	575.573	-0.492929	0.28882	-1.7067	0.0878781	0.807883	Cavin1
ENSMUSG00000041592	276.297	0.863908	0.506568	1.70541	0.0881176	0.807883	Sdk2
ENSMUSG00000012076	1182.22	0.266938	0.156497	1.70571	0.0880625	0.807883	Brms1l
ENSMUSG00000022761	2242.58	0.259692	0.152271	1.70546	0.088108	0.807883	Lztr1
ENSMUSG00000028843	1023.99	0.44179	0.259169	1.70464	0.0882614	0.808476	Sh3bgrl3
ENSMUSG00000000861	790.694	1.02123	0.599122	1.70454	0.0882799	0.808476	Bcl11a
ENSMUSG00000017830	48.6876	-1.16654	0.684509	-1.70419	0.0883448	0.808623	Dhx58
ENSMUSG00000047793	167.351	-0.665784	0.390827	-1.70353	0.0884695	0.808668	Sned1
ENSMUSG00000028476	163.226	-0.582206	0.341846	-1.70312	0.0885449	0.808668	Reck
ENSMUSG00000049791	190.331	-0.769739	0.451798	-1.70373	0.0884323	0.808668	Fzd4
ENSMUSG00000020894	18577	0.441295	0.25908	1.70332	0.0885088	0.808668	Vamp2
ENSMUSG00000049939	1192	0.488168	0.286781	1.70224	0.0887113	0.809741	Lrrc4
ENSMUSG00000026816	384.936	-0.297098	0.174817	-1.69948	0.0892296	0.811212	Gtf3c5
ENSMUSG00000017897	67.1533	-1.27492	0.750668	-1.69838	0.0894358	0.811212	Eya2
ENSMUSG00000058254	18223.8	0.397306	0.233923	1.69845	0.0894235	0.811212	Tspan7
ENSMUSG00000047213	1141.24	0.283137	0.166504	1.70048	0.0890409	0.811212	Ythdf3
ENSMUSG00000049551	119.234	-0.558679	0.328761	-1.69935	0.0892539	0.811212	Fzd9
ENSMUSG00000030761	318.378	-0.393479	0.231664	-1.69849	0.0894157	0.811212	Myo7a
ENSMUSG00000071317	28.5365	0.93611	0.551031	1.69883	0.0893507	0.811212	Bves
ENSMUSG00000031447	5909.04	-0.381202	0.224233	-1.70003	0.0891258	0.811212	Lamp1
ENSMUSG00000109812	9.74682	1.42691	0.838974	1.70078	0.0889845	0.811212	NA
ENSMUSG00000078640	47.7825	0.962582	0.566807	1.69825	0.08946	0.811212	Gm11627
ENSMUSG00000094942	30.4475	-0.764971	0.450051	-1.69974	0.0891795	0.811212	Gm3604
ENSMUSG00000062563	193.168	0.663203	0.390055	1.70028	0.0890781	0.811212	Cys1
ENSMUSG00000033222	52.3224	-0.806017	0.474797	-1.6976	0.0895829	0.81138	Ttf2
ENSMUSG00000025509	482.931	-0.650784	0.383406	-1.69738	0.0896255	0.81138	Pnpla2
ENSMUSG00000045655	30.5832	-1.69611	0.999072	-1.69769	0.0895662	0.81138	Fam216b
ENSMUSG00000027004	213.318	0.774991	0.456709	1.6969	0.0897149	0.811745	Frzb
ENSMUSG00000038745	16.0689	1.23257	0.726648	1.69624	0.0898402	0.811992	Nlrp6
ENSMUSG00000020216	69.3305	1.14641	0.675799	1.69638	0.0898135	0.811992	Jsrp1
ENSMUSG00000020589	2616.45	0.885026	0.521863	1.6959	0.0899051	0.812136	Cyria
ENSMUSG00000030494	229.519	-0.631291	0.372373	-1.69532	0.090015	0.812686	Rhpn2
ENSMUSG00000104861	32.8377	1.89078	1.11555	1.69493	0.0900894	0.812915	3110039M20Rik
ENSMUSG00000022272	603.131	-0.47917	0.282766	-1.69458	0.0901549	0.812924	Myo10
ENSMUSG00000034320	143.114	-0.395547	0.233443	-1.6944	0.0901886	0.812924	Slc26a2
ENSMUSG00000037653	242.732	-0.436814	0.257945	-1.69344	0.0903716	0.813418	Kctd8
ENSMUSG00000029211	1562.54	0.981102	0.579694	1.69245	0.0905608	0.813418	Gabra4
ENSMUSG00000038390	2851.42	0.325304	0.192278	1.69184	0.0906761	0.813418	Gpr162
ENSMUSG00000031979	420.901	-0.547184	0.323176	-1.69314	0.0904279	0.813418	Cog2
ENSMUSG00000018509	388.757	0.337571	0.199469	1.69235	0.0905796	0.813418	Cenpv
ENSMUSG00000021636	53.223	-1.59323	0.94152	-1.69219	0.0906094	0.813418	Marveld2
ENSMUSG00000005268	243.844	-1.41056	0.833765	-1.69179	0.0906853	0.813418	Prlr
ENSMUSG00000039518	17.6777	1.13427	0.66993	1.69311	0.0904336	0.813418	Cdsn
ENSMUSG00000024533	2522.84	0.269795	0.159396	1.69261	0.0905299	0.813418	Spire1
ENSMUSG00000012428	13.1983	-1.48381	0.877225	-1.69148	0.0907455	0.813518	Steap4
ENSMUSG00000032715	23.4332	-1.01797	0.602317	-1.69009	0.0910115	0.814082	Trib3
ENSMUSG00000039671	1603.84	0.333254	0.197213	1.68982	0.0910627	0.814082	Zmynd8
ENSMUSG00000068122	36.2245	-0.867265	0.513079	-1.69031	0.0909681	0.814082	Agtr2
ENSMUSG00000035407	189.284	-0.708766	0.419495	-1.68957	0.0911103	0.814082	Kank4
ENSMUSG00000040483	116.271	-0.640227	0.378856	-1.6899	0.0910479	0.814082	Xaf1
ENSMUSG00000038893	162.495	-0.733823	0.434286	-1.68972	0.0910812	0.814082	Fam117a
ENSMUSG00000067629	2418.85	0.945857	0.559894	1.68935	0.0911524	0.814082	Syngap1
ENSMUSG00000013033	6151.74	0.481259	0.285	1.68863	0.0912904	0.814875	Adgrl1
ENSMUSG00000037788	1452.34	0.739863	0.438248	1.68823	0.0913671	0.81512	Vopp1
ENSMUSG00000031438	431.189	-0.408433	0.242025	-1.68757	0.0914939	0.815812	Rnf128
ENSMUSG00000074749	388.542	-0.351826	0.208514	-1.6873	0.0915457	0.815835	Kiz
ENSMUSG00000060397	140.289	0.469955	0.278591	1.6869	0.0916221	0.816077	Zfp128
ENSMUSG00000038756	9.50049	-1.30553	0.774093	-1.68653	0.0916935	0.816274	Ttll6
ENSMUSG00000070469	20.1125	-1.25836	0.746537	-1.6856	0.0918727	0.81743	Adamtsl3
ENSMUSG00000033633	47.0059	1.1591	0.688124	1.68444	0.0920968	0.818715	Clec18a
ENSMUSG00000052516	1024.13	0.826178	0.490505	1.68434	0.092116	0.818715	Robo2
ENSMUSG00000025351	1486.43	-0.579509	0.344208	-1.6836	0.0922591	0.819547	Cd63
ENSMUSG00000026051	403.478	-2.39196	1.42205	-1.68206	0.0925577	0.821017	Ecrg4
ENSMUSG00000026959	3516.57	0.416782	0.24781	1.68186	0.0925957	0.821017	Grin1
ENSMUSG00000064267	26.6991	-0.759239	0.4516	-1.68122	0.0927206	0.821017	Hvcn1
ENSMUSG00000002804	143.865	-0.549826	0.326942	-1.68173	0.0926221	0.821017	Nudt14
ENSMUSG00000037458	2186.48	0.255194	0.151792	1.68121	0.0927218	0.821017	Azin1
ENSMUSG00000064120	221.563	-0.601969	0.357968	-1.68163	0.0926412	0.821017	Mocs1
ENSMUSG00000046818	227.771	1.10768	0.659085	1.68064	0.0928333	0.821565	Ddit4l
ENSMUSG00000031137	1554.18	0.784364	0.466859	1.68009	0.0929406	0.82199	Fgf13
ENSMUSG00000029780	855.29	0.315749	0.188004	1.67948	0.0930586	0.82199	Nt5c3
ENSMUSG00000020241	217.972	0.851738	0.507331	1.67886	0.0931791	0.82199	Col6a2
ENSMUSG00000015968	361.337	0.584554	0.34812	1.67917	0.0931186	0.82199	Cacna1d
ENSMUSG00000038775	74.9038	1.1045	0.65787	1.67891	0.0931705	0.82199	Vill
ENSMUSG00000044912	838.535	1.1031	0.656927	1.67918	0.0931177	0.82199	Syt16
ENSMUSG00000039958	70.8197	-0.526148	0.313475	-1.67844	0.093262	0.822177	Etfbkmt
ENSMUSG00000006356	1652.52	0.655711	0.390712	1.67824	0.0932995	0.822177	Crip2
ENSMUSG00000031996	10854.2	-0.270535	0.161259	-1.67764	0.093417	0.822775	Aplp2
ENSMUSG00000035181	238.057	-0.445691	0.265746	-1.67713	0.0935168	0.823216	Heatr5a
ENSMUSG00000055430	11084.6	-0.491002	0.292835	-1.67672	0.0935979	0.823493	Nap1l5
ENSMUSG00000026575	174.871	0.52971	0.316737	1.6724	0.0944462	0.823866	Nme7
ENSMUSG00000034903	269.471	-0.518773	0.309618	-1.67553	0.0938312	0.823866	Cobll1
ENSMUSG00000027332	1488.77	-0.394079	0.236362	-1.66727	0.0954613	0.823866	Ivd
ENSMUSG00000040174	182.258	-0.760718	0.45605	-1.66806	0.095304	0.823866	Alkbh3
ENSMUSG00000050332	164.894	-0.62129	0.370732	-1.67585	0.0937683	0.823866	Amer1
ENSMUSG00000041423	292.195	-0.757428	0.452969	-1.67214	0.0944965	0.823866	Paqr6
ENSMUSG00000027883	187.692	0.535186	0.319552	1.6748	0.093973	0.823866	Gpsm2
ENSMUSG00000048899	438.658	-0.75931	0.454916	-1.66912	0.0950934	0.823866	Rimkla
ENSMUSG00000046093	8710.28	1.18486	0.709167	1.67078	0.0947642	0.823866	Hpcal4
ENSMUSG00000029381	93.5005	-0.779832	0.46742	-1.66837	0.0952415	0.823866	Shroom3
ENSMUSG00000029455	1781.23	-0.427269	0.256235	-1.66749	0.0954171	0.823866	Aldh2
ENSMUSG00000030339	202.848	-0.52809	0.316039	-1.67097	0.0947285	0.823866	Ltbr
ENSMUSG00000047649	408.238	0.298867	0.178512	1.67421	0.0940889	0.823866	Cd3eap
ENSMUSG00000096606	89.6076	-0.651166	0.389732	-1.67081	0.0947601	0.823866	Tpbgl
ENSMUSG00000058420	569.733	0.955696	0.572609	1.66902	0.0951132	0.823866	Syt17
ENSMUSG00000119958	90.4865	1.04335	0.623262	1.67401	0.094128	0.823866	NA
ENSMUSG00000039480	59.211	-0.558123	0.334025	-1.6709	0.0947412	0.823866	Nt5dc1
ENSMUSG00000058396	41.2603	-0.7031	0.420119	-1.67357	0.0942144	0.823866	Gpr182
ENSMUSG00000111977	541.723	0.482141	0.288121	1.6734	0.0942495	0.823866	NA
ENSMUSG00000005413	85.1385	-0.559176	0.335454	-1.66692	0.09553	0.823866	Hmox1
ENSMUSG00000041650	603.479	-0.651379	0.389177	-1.67374	0.0941826	0.823866	Pcca
ENSMUSG00000034205	24.9334	-1.34141	0.801616	-1.67338	0.094252	0.823866	Loxl2
ENSMUSG00000021733	279.429	0.298922	0.179167	1.6684	0.095237	0.823866	Slc4a7
ENSMUSG00000020522	319.357	0.46302	0.27741	1.66908	0.0951011	0.823866	Mfap3
ENSMUSG00000021514	439.166	0.28338	0.169905	1.66788	0.0953399	0.823866	Zfp369
ENSMUSG00000037960	199.284	-0.700864	0.419446	-1.67093	0.0947358	0.823866	Card19
ENSMUSG00000109228	12.5134	-1.28292	0.767281	-1.67203	0.0945179	0.823866	Fam81b
ENSMUSG00000021417	467.786	-0.354912	0.212813	-1.66772	0.0953714	0.823866	Eci2
ENSMUSG00000052957	157.818	-0.415619	0.248907	-1.66978	0.0949636	0.823866	Gas1
ENSMUSG00000020950	810.607	1.41651	0.848159	1.67009	0.0949007	0.823866	Foxg1
ENSMUSG00000120309	9.23465	-1.28256	0.767154	-1.67184	0.0945559	0.823866	NA
ENSMUSG00000022952	22.3729	-0.800817	0.480023	-1.66829	0.0952582	0.823866	Runx1
ENSMUSG00000015476	3062.71	0.40669	0.242777	1.67516	0.0939029	0.823866	Prrt1
ENSMUSG00000024186	363.143	0.835634	0.501149	1.66744	0.0954278	0.823866	Rgs11
ENSMUSG00000078247	94.6347	-1.65293	0.990829	-1.66823	0.0952694	0.823866	Airn
ENSMUSG00000005871	3139.86	0.419045	0.251365	1.66707	0.0954997	0.823866	Apc
ENSMUSG00000102496	8.90112	1.82032	1.08847	1.67236	0.0944528	0.823866	NA
ENSMUSG00000024737	28.0723	-0.965328	0.578398	-1.66897	0.095124	0.823866	Slc15a3
ENSMUSG00000021215	282.971	0.445606	0.267388	1.66651	0.0956115	0.824139	Net1
ENSMUSG00000026626	1486.05	0.238437	0.143275	1.66419	0.0960741	0.824355	Ppp2r5a
ENSMUSG00000036617	1071.08	0.567506	0.340963	1.66442	0.0960289	0.824355	Etl4
ENSMUSG00000035576	80.1005	0.995483	0.597778	1.66531	0.0958519	0.824355	L3mbtl1
ENSMUSG00000046618	70.496	-0.678921	0.407818	-1.66477	0.0959592	0.824355	Olfml2a
ENSMUSG00000000787	3699.58	-0.264047	0.1586	-1.66486	0.0959405	0.824355	Ddx3x
ENSMUSG00000042489	43.132	1.64427	0.987018	1.6659	0.0957339	0.824355	Clspn
ENSMUSG00000041193	61.569	-0.971151	0.583575	-1.66414	0.0960843	0.824355	Pla2g5
ENSMUSG00000058056	134.301	-0.515772	0.309748	-1.66514	0.0958858	0.824355	Palld
ENSMUSG00000014778	109.829	-0.583349	0.350539	-1.66415	0.0960828	0.824355	Fhod1
ENSMUSG00000004661	59.5406	0.717167	0.431028	1.66385	0.0961418	0.824421	Arid3b
ENSMUSG00000028211	227.893	-0.370766	0.223026	-1.66243	0.0964267	0.825893	Trp53inp1
ENSMUSG00000032492	204.206	-0.65385	0.393353	-1.66225	0.0964631	0.825893	Pth1r
ENSMUSG00000020357	56.6416	-0.576684	0.346904	-1.66237	0.0964379	0.825893	Flt4
ENSMUSG00000000881	2551.56	0.534912	0.321989	1.66127	0.0966585	0.82621	Dlg3
ENSMUSG00000006585	52.9156	-0.912994	0.549588	-1.66123	0.096667	0.82621	Cdt1
ENSMUSG00000020877	132.934	-0.704928	0.424382	-1.66107	0.0966995	0.82621	Scrn2
ENSMUSG00000021255	85.0456	-1.12477	0.677136	-1.66108	0.0966983	0.82621	Esrrb
ENSMUSG00000019467	2213.6	0.559463	0.336911	1.66057	0.0968	0.826642	Arhgef25
ENSMUSG00000026495	473.383	-0.471315	0.284122	-1.65885	0.0971466	0.827299	Efcab2
ENSMUSG00000026663	964.068	0.515389	0.311718	1.65338	0.0982532	0.827299	Atf6
ENSMUSG00000017418	339.129	0.322884	0.195269	1.65353	0.098223	0.827299	Arl5b
ENSMUSG00000050556	1926.33	0.954565	0.576883	1.65469	0.0979864	0.827299	Kcnb1
ENSMUSG00000074968	1800.24	0.818692	0.494674	1.65501	0.0979216	0.827299	Ano3
ENSMUSG00000038718	468.77	-0.550919	0.332648	-1.65616	0.0976893	0.827299	Pbx3
ENSMUSG00000121504	240.338	-0.460899	0.278339	-1.65589	0.0977442	0.827299	NA
ENSMUSG00000084846	69.6937	-1.69745	1.02702	-1.65279	0.0983733	0.827299	NA
ENSMUSG00000025766	410.781	-0.314836	0.189968	-1.65732	0.0974556	0.827299	D3Ertd751e
ENSMUSG00000027878	278.46	-0.531956	0.321362	-1.65532	0.0978604	0.827299	Notch2
ENSMUSG00000028184	841.742	0.678147	0.410306	1.65278	0.098375	0.827299	Adgrl2
ENSMUSG00000037111	2290.18	0.277452	0.167828	1.65319	0.0982922	0.827299	Setd7
ENSMUSG00000040964	774.396	-0.293144	0.177059	-1.65563	0.0977966	0.827299	Arhgef10l
ENSMUSG00000005107	18.7232	-1.23874	0.746704	-1.65895	0.0971261	0.827299	Slc2a9
ENSMUSG00000004347	547.515	-0.955415	0.577632	-1.65402	0.098123	0.827299	Pde1c
ENSMUSG00000057103	173.174	-0.607344	0.366106	-1.65893	0.0971303	0.827299	Nat8f1
ENSMUSG00000029994	106.687	-0.883924	0.533786	-1.65595	0.0977313	0.827299	Anxa4
ENSMUSG00000097166	38.6317	0.844055	0.510362	1.65384	0.0981607	0.827299	9330179D12Rik
ENSMUSG00000037410	303.562	-0.396535	0.239484	-1.65579	0.097765	0.827299	Tbc1d2b
ENSMUSG00000032194	586.581	-1.34001	0.807353	-1.65975	0.0969641	0.827299	Kank2
ENSMUSG00000032470	2454.95	0.643061	0.388917	1.65347	0.0982355	0.827299	Mras
ENSMUSG00000011877	4842.07	0.56474	0.341472	1.65384	0.0981607	0.827299	Git1
ENSMUSG00000113780	21.5111	0.8813	0.532939	1.65366	0.0981964	0.827299	NA
ENSMUSG00000001542	442.791	0.483068	0.291462	1.6574	0.0974389	0.827299	Ell2
ENSMUSG00000050423	76.2555	1.23955	0.749752	1.65328	0.098274	0.827299	Ppp1r3g
ENSMUSG00000021758	45.4562	0.649586	0.3914	1.65965	0.0969855	0.827299	Ddx4
ENSMUSG00000033855	27.883	-1.0819	0.654046	-1.65417	0.0980926	0.827299	Ston1
ENSMUSG00000001229	965.85	0.334346	0.201757	1.65717	0.0974844	0.827299	Dpp9
ENSMUSG00000023947	80.7252	-1.0501	0.634781	-1.65426	0.0980737	0.827299	Nfkbie
ENSMUSG00000024218	593.834	0.298211	0.179965	1.65705	0.0975093	0.827299	Taf11
ENSMUSG00000104283	260.526	0.62275	0.376914	1.65224	0.0984866	0.827398	NA
ENSMUSG00000117994	20.537	0.88325	0.534519	1.65242	0.0984491	0.827398	Gm5820
ENSMUSG00000044345	187.933	-0.401018	0.242829	-1.65144	0.0986485	0.828337	Marveld1
ENSMUSG00000027684	41.3489	-0.679328	0.411899	-1.64926	0.0990947	0.82908	Mecom
ENSMUSG00000028176	522.191	1.17572	0.713179	1.64856	0.0992374	0.82908	Lrrc7
ENSMUSG00000032637	1885.72	0.367531	0.222835	1.64934	0.099078	0.82908	Atxn2l
ENSMUSG00000052296	2360.2	0.262724	0.159193	1.65035	0.0988714	0.82908	Ppp6r1
ENSMUSG00000051811	87.2941	-0.89965	0.545697	-1.64863	0.0992243	0.82908	Cox6b2
ENSMUSG00000003348	269.186	-0.425499	0.258082	-1.64869	0.0992103	0.82908	Mob3a
ENSMUSG00000021846	510.459	-0.322099	0.195263	-1.64957	0.0990314	0.82908	Peli2
ENSMUSG00000034460	40.6644	-0.90469	0.548202	-1.65029	0.0988843	0.82908	Six4
ENSMUSG00000024892	1492.97	-0.292025	0.176963	-1.65021	0.0989003	0.82908	Pcx
ENSMUSG00000037349	200.384	-0.755461	0.458215	-1.6487	0.0992083	0.82908	Nudt22
ENSMUSG00000026278	585.594	0.594464	0.361237	1.64563	0.0998391	0.82942	Bok
ENSMUSG00000074738	716.821	-0.642209	0.390171	-1.64597	0.0997706	0.82942	Fndc10
ENSMUSG00000001918	53.2174	-0.630581	0.382724	-1.64761	0.0994319	0.82942	Slc1a5
ENSMUSG00000030811	815.066	0.494658	0.300313	1.64714	0.0995292	0.82942	Fbxl19
ENSMUSG00000054717	88.439	-0.790846	0.480629	-1.64544	0.0998789	0.82942	Hmgb2
ENSMUSG00000044551	43.8385	-0.65717	0.399349	-1.6456	0.0998454	0.82942	9930012K11Rik
ENSMUSG00000047098	383.849	-0.542539	0.329295	-1.64757	0.0994402	0.82942	Rnf31
ENSMUSG00000018378	931.533	-0.473412	0.287534	-1.64646	0.0996694	0.82942	2210416O15Rik
ENSMUSG00000111971	25.3839	0.960422	0.58367	1.64549	0.0998688	0.82942	NA
ENSMUSG00000051726	1355.11	1.38015	0.838069	1.64683	0.099594	0.82942	Kcnf1
ENSMUSG00000035473	64.8078	-0.843908	0.512188	-1.64765	0.0994239	0.82942	Galm
ENSMUSG00000062456	20.76	-0.954286	0.579512	-1.6467	0.0996188	0.82942	Rpl9-ps6
ENSMUSG00000015659	129.295	0.539288	0.327891	1.64471	0.100029	0.83025	Serac1
ENSMUSG00000072082	63.149	0.559337	0.340139	1.64444	0.100086	0.830307	Ccnf
ENSMUSG00000022587	2602.24	0.398378	0.242299	1.64416	0.100143	0.830369	Ly6e
ENSMUSG00000055148	224.848	0.545555	0.33192	1.64363	0.100252	0.830854	Klf2
[truncated: 14,625 more rows]
