# Supplementary material for: Distinct, common and synergistic effects of insulin and IGF-1 receptors on healthy murine ageing
Source: Heliyon. 2024 Aug 17;10(16):e36457. doi: 10.1016/j.heliyon.2024.e36457 (PMC11379992; doi:10.1016/j.heliyon.2024.e36457)
Supplement: Multimedia component 13 [file mmc13.xlsx]

## Sheet: gProfiler_mmusculus_30-11-2023_
source	Gene Ontology Term	Term ID	FDR p value
GO:MF	protein binding	GO:0005515	4.63491e-05
GO:MF	phosphate ion uniporter activity	GO:0140787	0.00137394
GO:MF	DNA-binding transcription activator activity	GO:0001216	0.00137394
GO:MF	extracellularly glutamate-gated ion channel activity	GO:0005234	0.00304473
GO:MF	secondary active sulfate transmembrane transporter activity	GO:0008271	0.00888637
GO:MF	MAP kinase tyrosine/serine/threonine phosphatase activity	GO:0017017	0.0144182
GO:MF	neurotransmitter transmembrane transporter activity	GO:0005326	0.018325
GO:MF	transcription cis-regulatory region binding	GO:0000976	0.018325
GO:MF	acidic amino acid transmembrane transporter activity	GO:0015172	0.018325
GO:MF	chemokine receptor antagonist activity	GO:0046817	0.0281673
GO:MF	C5L2 anaphylatoxin chemotactic receptor binding	GO:0031715	0.0281673
GO:MF	sodium:inorganic phosphate symporter activity	GO:0015319	0.0281673
GO:MF	dicarboxylic acid transmembrane transporter activity	GO:0005310	0.0281673
GO:MF	antiporter activity	GO:0015297	0.0353562
GO:MF	ABC-type peptide antigen transporter activity	GO:0015433	0.0406087
GO:MF	extracellular matrix structural constituent	GO:0005201	0.0420864
GO:MF	amide transmembrane transporter activity	GO:0042887	0.0431762
GO:MF	phosphatidylinositol-3,4,5-trisphosphate binding	GO:0005547	0.0431762
GO:MF	ADP binding	GO:0043531	0.0431762
GO:MF	thyroxine 5'-deiodinase activity	GO:0004800	0.0450291
GO:MF	neuropeptide Y receptor binding	GO:0031841	0.0450291
GO:MF	thyroxine 5-deiodinase activity	GO:0033798	0.0450291
GO:BP	regulation of multicellular organismal process	GO:0051239	4.58525e-05
GO:BP	biological process involved in interspecies interaction between organisms	GO:0044419	0.00598903
GO:BP	response to amphetamine	GO:0001975	0.00802434
GO:BP	dicarboxylic acid transport	GO:0006835	0.00805707
GO:BP	regulation of neurotransmitter levels	GO:0001505	0.00859793
GO:BP	regulation of acute inflammatory response	GO:0002673	0.0129518
GO:BP	phosphate ion transmembrane transport	GO:0035435	0.0181522
GO:BP	sulfate transmembrane transport	GO:1902358	0.0181522
GO:BP	amide transport	GO:0042886	0.0183977
GO:BP	cellular localization	GO:0051641	0.0196143
GO:BP	neuron cellular homeostasis	GO:0070050	0.0209944
GO:BP	neuromuscular process	GO:0050905	0.0231304
GO:BP	response to superoxide	GO:0000303	0.0249791
GO:BP	eosinophil chemotaxis	GO:0048245	0.0249791
GO:BP	regulation of response to food	GO:0032095	0.0249791
GO:BP	cell envelope organization	GO:0043163	0.0314972
GO:BP	positive regulation of mast cell activation by Fc-epsilon receptor signaling pathway	GO:0038097	0.0314972
GO:BP	epithelial cell proliferation involved in prostatic bud elongation	GO:0060517	0.0314972
GO:BP	T-helper 1 cell diapedesis	GO:0035688	0.0314972
GO:BP	ERK1 and ERK2 cascade	GO:0070371	0.0314972
GO:BP	intramembranous bone growth	GO:0098867	0.0314972
GO:BP	positive regulation of cellular response to heat	GO:1900036	0.0314972
GO:BP	regulation of acid-sensing ion channel activity	GO:1901585	0.0314972
GO:BP	regulation of nerve growth factor production	GO:0032903	0.0314972
GO:BP	pyruvate oxidation	GO:0009444	0.0314972
GO:BP	complement activation, classical pathway	GO:0006958	0.0363601
GO:BP	regulation of keratinocyte differentiation	GO:0045616	0.0368156
GO:BP	cell killing	GO:0001906	0.0385929
GO:BP	response to toxic substance	GO:0009636	0.0385929
GO:BP	leukocyte mediated immunity	GO:0002443	0.0428088
GO:BP	viral genome replication	GO:0019079	0.0428088
GO:BP	regulation of beta-catenin-TCF complex assembly	GO:1904863	0.0433739
GO:BP	neural crest cell fate specification	GO:0014036	0.0433739
GO:BP	antigen processing and presentation of endogenous peptide antigen via MHC class I	GO:0019885	0.0433739
GO:BP	vertebrate eye-specific patterning	GO:0150064	0.0433739
GO:BP	positive regulation of activation of membrane attack complex	GO:0001970	0.0433739
GO:BP	negative regulation of neutrophil differentiation	GO:0045659	0.0433739
GO:BP	positive regulation of eosinophil differentiation	GO:0045645	0.0433739
GO:BP	growth	GO:0040007	0.0433739
GO:BP	lung smooth muscle development	GO:0061145	0.0433739
GO:BP	bronchus cartilage development	GO:0060532	0.0433739
GO:BP	regulation of T cell apoptotic process	GO:0070232	0.0447325
GO:BP	extracellular matrix assembly	GO:0085029	0.0447325
GO:BP	regulation of fatty acid oxidation	GO:0046320	0.0462722
GO:BP	macrophage chemotaxis	GO:0048246	0.0462722
GO:BP	regulation of protein phosphorylation	GO:0001932	0.0467258
GO:BP	skeletal muscle contraction	GO:0003009	0.0475563
GO:BP	response to organic substance	GO:0010033	0.0493129
GO:CC	extracellular space	GO:0005615	0.000533742
GO:CC	terminal bouton	GO:0043195	0.00519079
GO:CC	MHC class I peptide loading complex	GO:0042824	0.0244879
GO:CC	transport vesicle	GO:0030133	0.0244879
GO:CC	myosin filament	GO:0032982	0.0338944
GO:CC	secretory vesicle	GO:0099503	0.0373007
GO:CC	collagen-containing extracellular matrix	GO:0062023	0.042115
